# Supplementary material for: RIdeogram: drawing SVG graphics to visualize and map genome-wide data on the idiograms
Source: PeerJ Comput Sci. 2020 Jan 20;6:e251. doi: 10.7717/peerj-cs.251 (PMC7924719; doi:10.7717/peerj-cs.251)
Supplement: Data S1 [file peerj-cs-06-251-s008.zip]

Archive with 17 entries (14 files):
- Supplemental Data S1/
- Supplemental Data S1/Plot.R
- __MACOSX/
- __MACOSX/Supplemental Data S1/
- __MACOSX/Supplemental Data S1/._Plot.R
- Supplemental Data S1/.Rhistory
- Supplemental Data S1/.DS_Store
- __MACOSX/Supplemental Data S1/._.DS_Store
- Supplemental Data S1/chromosome.svg
- Supplemental Data S1/karyotype.txt
- __MACOSX/Supplemental Data S1/._karyotype.txt
- Supplemental Data S1/chromosome.png
- __MACOSX/Supplemental Data S1/._chromosome.png
- Supplemental Data S1/SNP_markers.txt
- __MACOSX/Supplemental Data S1/._SNP_markers.txt
- Supplemental Data S1/SNP_density.txt
- __MACOSX/Supplemental Data S1/._SNP_density.txt
