# Supplementary material for: RIdeogram: drawing SVG graphics to visualize and map genome-wide data on the idiograms
Source: PeerJ Comput Sci. 2020 Jan 20;6:e251. doi: 10.7717/peerj-cs.251 (PMC7924719; doi:10.7717/peerj-cs.251)
Supplement: Data S1 [file peerj-cs-06-251-s008.zip › Supplemental Data S1/Plot.R]

require(RIdeogram)
pear_karyotype <- read.table("karyotype.txt", sep = "\t", header = T, stringsAsFactors = F)
SNP_density <- read.table("SNP_density.txt", sep = "\t", header = T, stringsAsFactors = F)
SNP_markers <- read.table("SNP_markers.txt", sep = "\t", header = T, stringsAsFactors = F)

ideogram(karyotype = pear_karyotype, overlaid = SNP_density,label = SNP_markers, label_type = "marker", colorset1 = c("#edf8b1", "#7fcdbb", "#2c7fb8"), Lx = 80, Ly = 25)
convertSVG("chromosome.svg", device = "png", dpi = 600)
