# Supplementary material for: RIdeogram: drawing SVG graphics to visualize and map genome-wide data on the idiograms
Source: PeerJ Comput Sci. 2020 Jan 20;6:e251. doi: 10.7717/peerj-cs.251 (PMC7924719; doi:10.7717/peerj-cs.251)
Supplement: Data S1 [file peerj-cs-06-251-s008.zip › Supplemental Data S1/karyotype.txt]

Chr	Start	End
1	0	10691755
2	0	22098781
3	0	27392285
4	0	13384095
5	0	28442882
6	0	23112003
7	0	15267112
8	0	17110699
9	0	22428363
10	0	26220497
11	0	30316187
12	0	22757174
13	0	15147870
14	0	20263496
15	0	43574056
16	0	20649150
17	0	25332008
