# Supplementary material for: RIdeogram: drawing SVG graphics to visualize and map genome-wide data on the idiograms
Source: PeerJ Comput Sci. 2020 Jan 20;6:e251. doi: 10.7717/peerj-cs.251 (PMC7924719; doi:10.7717/peerj-cs.251)
Supplement: Data S1 [file peerj-cs-06-251-s008.zip › Supplemental Data S1/SNP_markers.txt]

Type	Shape	Chr	Start	End	color
SNP markers	circle	1	6941117	6941118	d95f0e
SNP markers	circle	2	294715	294716	d95f0e
SNP markers	circle	3	4278388	4278389	d95f0e
SNP markers	circle	3	5505424	5505425	d95f0e
SNP markers	circle	4	179204	179205	d95f0e
SNP markers	circle	4	665847	665848	d95f0e
SNP markers	circle	4	6632074	6632075	d95f0e
SNP markers	circle	5	6415022	6415023	d95f0e
SNP markers	circle	5	27283728	27283729	d95f0e
SNP markers	circle	5	27285959	27285960	d95f0e
SNP markers	circle	6	14784473	14784474	d95f0e
SNP markers	circle	6	22087475	22087476	d95f0e
SNP markers	circle	7	2878377	2878378	d95f0e
SNP markers	circle	7	3880484	3880485	d95f0e
SNP markers	circle	7	12373146	12373147	d95f0e
SNP markers	circle	7	12373146	12373147	d95f0e
SNP markers	circle	7	10073266	10073267	d95f0e
SNP markers	circle	8	3860634	3860635	d95f0e
SNP markers	circle	8	4116904	4116905	d95f0e
SNP markers	circle	9	9407820	9407821	d95f0e
SNP markers	circle	10	20365015	20365016	d95f0e
SNP markers	circle	11	22195818	22195819	d95f0e
SNP markers	circle	12	394667	394668	d95f0e
SNP markers	circle	13	4126244	4126245	d95f0e
SNP markers	circle	13	11861203	11861204	d95f0e
SNP markers	circle	13	11968348	11968349	d95f0e
SNP markers	circle	13	12659224	12659225	d95f0e
SNP markers	circle	14	19366216	19366217	d95f0e
SNP markers	circle	14	19374274	19374275	d95f0e
SNP markers	circle	14	8851060	8851061	d95f0e
SNP markers	circle	16	1295275	1295276	d95f0e
SNP markers	circle	17	17507799	17507800	d95f0e
SNP markers	circle	17	18261042	18261043	d95f0e
SNP markers	circle	17	19224424	19224425	d95f0e
