# Supplementary material for: RIdeogram: drawing SVG graphics to visualize and map genome-wide data on the idiograms
Source: PeerJ Comput Sci. 2020 Jan 20;6:e251. doi: 10.7717/peerj-cs.251 (PMC7924719; doi:10.7717/peerj-cs.251)
Supplement: Data S1 [file peerj-cs-06-251-s008.zip › Supplemental Data S1/SNP_density.txt]

Chr	Start	End	Value
1	1	100000	3
1	100001	200000	8
1	200001	300000	22
1	300001	400000	4
1	400001	500000	3
1	500001	600000	7
1	600001	700000	2
1	700001	800000	79
1	800001	900000	85
1	900001	1000000	98
1	1000001	1100000	68
1	1100001	1200000	53
1	1200001	1300000	73
1	1300001	1400000	36
1	1400001	1500000	111
1	1500001	1600000	15
1	1600001	1700000	32
1	1700001	1800000	35
1	1800001	1900000	94
1	1900001	2000000	41
1	2000001	2100000	5
1	2100001	2200000	0
1	2200001	2300000	14
1	2300001	2400000	1
1	2400001	2500000	52
1	2500001	2600000	66
1	2600001	2700000	49
1	2700001	2800000	83
1	2800001	2900000	90
1	2900001	3000000	86
1	3000001	3100000	101
1	3100001	3200000	100
1	3200001	3300000	76
1	3300001	3400000	84
1	3400001	3500000	22
1	3500001	3600000	15
1	3600001	3700000	93
1	3700001	3800000	115
1	3800001	3900000	204
1	3900001	4000000	0
1	4000001	4100000	85
1	4100001	4200000	43
1	4200001	4300000	72
1	4300001	4400000	59
1	4400001	4500000	52
1	4500001	4600000	7
1	4600001	4700000	0
1	4700001	4800000	0
1	4800001	4900000	52
1	4900001	5000000	134
1	5000001	5100000	55
1	5100001	5200000	161
1	5200001	5300000	34
1	5300001	5400000	138
1	5400001	5500000	104
1	5500001	5600000	87
1	5600001	5700000	84
1	5700001	5800000	64
1	5800001	5900000	99
1	5900001	6000000	127
1	6000001	6100000	60
1	6100001	6200000	67
1	6200001	6300000	102
1	6300001	6400000	116
1	6400001	6500000	31
1	6500001	6600000	86
1	6600001	6700000	69
1	6700001	6800000	120
1	6800001	6900000	81
1	6900001	7000000	105
1	7000001	7100000	87
1	7100001	7200000	121
1	7200001	7300000	96
1	7300001	7400000	18
1	7400001	7500000	7
1	7500001	7600000	16
1	7600001	7700000	23
1	7700001	7800000	121
1	7800001	7900000	86
1	7900001	8000000	19
1	8000001	8100000	20
1	8100001	8200000	107
1	8200001	8300000	178
1	8300001	8400000	91
1	8400001	8500000	82
1	8500001	8600000	63
1	8600001	8700000	143
1	8700001	8800000	5
1	8800001	8900000	5
1	8900001	9000000	89
1	9000001	9100000	7
1	9100001	9200000	5
1	9200001	9300000	23
1	9300001	9400000	7
1	9400001	9500000	43
1	9500001	9600000	136
1	9600001	9700000	48
1	9700001	9800000	74
1	9800001	9900000	48
1	9900001	10000000	111
1	10000001	10100000	87
1	10100001	10200000	88
1	10200001	10300000	95
1	10300001	10400000	140
1	10400001	10500000	147
1	10500001	10600000	146
1	10600001	10691755	138
2	1	100000	44
2	100001	200000	44
2	200001	300000	68
2	300001	400000	87
2	400001	500000	92
2	500001	600000	45
2	600001	700000	87
2	700001	800000	42
2	800001	900000	83
2	900001	1000000	112
2	1000001	1100000	9
2	1100001	1200000	31
2	1200001	1300000	2
2	1300001	1400000	2
2	1400001	1500000	36
2	1500001	1600000	17
2	1600001	1700000	1
2	1700001	1800000	58
2	1800001	1900000	71
2	1900001	2000000	39
2	2000001	2100000	57
2	2100001	2200000	32
2	2200001	2300000	106
2	2300001	2400000	12
2	2400001	2500000	22
2	2500001	2600000	0
2	2600001	2700000	63
2	2700001	2800000	3
2	2800001	2900000	5
2	2900001	3000000	32
2	3000001	3100000	37
2	3100001	3200000	16
2	3200001	3300000	1
2	3300001	3400000	14
2	3400001	3500000	32
2	3500001	3600000	64
2	3600001	3700000	6
2	3700001	3800000	19
2	3800001	3900000	41
2	3900001	4000000	4
2	4000001	4100000	40
2	4100001	4200000	2
2	4200001	4300000	24
2	4300001	4400000	42
2	4400001	4500000	68
2	4500001	4600000	29
2	4600001	4700000	28
2	4700001	4800000	76
2	4800001	4900000	51
2	4900001	5000000	9
2	5000001	5100000	47
2	5100001	5200000	21
2	5200001	5300000	29
2	5300001	5400000	54
2	5400001	5500000	17
2	5500001	5600000	3
2	5600001	5700000	6
2	5700001	5800000	78
2	5800001	5900000	49
2	5900001	6000000	46
2	6000001	6100000	68
2	6100001	6200000	63
2	6200001	6300000	73
2	6300001	6400000	65
2	6400001	6500000	76
2	6500001	6600000	58
2	6600001	6700000	42
2	6700001	6800000	62
2	6800001	6900000	97
2	6900001	7000000	45
2	7000001	7100000	54
2	7100001	7200000	94
2	7200001	7300000	200
2	7300001	7400000	32
2	7400001	7500000	1
2	7500001	7600000	18
2	7600001	7700000	3
2	7700001	7800000	0
2	7800001	7900000	5
2	7900001	8000000	86
2	8000001	8100000	99
2	8100001	8200000	27
2	8200001	8300000	72
2	8300001	8400000	61
2	8400001	8500000	71
2	8500001	8600000	88
2	8600001	8700000	56
2	8700001	8800000	48
2	8800001	8900000	57
2	8900001	9000000	78
2	9000001	9100000	66
2	9100001	9200000	93
2	9200001	9300000	46
2	9300001	9400000	62
2	9400001	9500000	118
2	9500001	9600000	123
2	9600001	9700000	81
2	9700001	9800000	38
2	9800001	9900000	22
2	9900001	10000000	68
2	10000001	10100000	0
2	10100001	10200000	0
2	10200001	10300000	0
2	10300001	10400000	0
2	10400001	10500000	0
2	10500001	10600000	27
2	10600001	10700000	49
2	10700001	10800000	39
2	10800001	10900000	53
2	10900001	11000000	0
2	11000001	11100000	47
2	11100001	11200000	5
2	11200001	11300000	32
2	11300001	11400000	21
2	11400001	11500000	29
2	11500001	11600000	14
2	11600001	11700000	0
2	11700001	11800000	17
2	11800001	11900000	43
2	11900001	12000000	45
2	12000001	12100000	43
2	12100001	12200000	37
2	12200001	12300000	36
2	12300001	12400000	60
2	12400001	12500000	97
2	12500001	12600000	65
2	12600001	12700000	29
2	12700001	12800000	31
2	12800001	12900000	36
2	12900001	13000000	61
2	13000001	13100000	30
2	13100001	13200000	56
2	13200001	13300000	12
2	13300001	13400000	2
2	13400001	13500000	51
2	13500001	13600000	44
2	13600001	13700000	41
2	13700001	13800000	24
2	13800001	13900000	49
2	13900001	14000000	64
2	14000001	14100000	55
2	14100001	14200000	46
2	14200001	14300000	47
2	14300001	14400000	64
2	14400001	14500000	26
2	14500001	14600000	103
2	14600001	14700000	106
2	14700001	14800000	86
2	14800001	14900000	74
2	14900001	15000000	71
2	15000001	15100000	42
2	15100001	15200000	15
2	15200001	15300000	75
2	15300001	15400000	104
2	15400001	15500000	1
2	15500001	15600000	73
2	15600001	15700000	32
2	15700001	15800000	97
2	15800001	15900000	23
2	15900001	16000000	81
2	16000001	16100000	130
2	16100001	16200000	62
2	16200001	16300000	44
2	16300001	16400000	55
2	16400001	16500000	104
2	16500001	16600000	67
2	16600001	16700000	47
2	16700001	16800000	19
2	16800001	16900000	10
2	16900001	17000000	35
2	17000001	17100000	16
2	17100001	17200000	87
2	17200001	17300000	57
2	17300001	17400000	68
2	17400001	17500000	36
2	17500001	17600000	57
2	17600001	17700000	72
2	17700001	17800000	28
2	17800001	17900000	51
2	17900001	18000000	122
2	18000001	18100000	21
2	18100001	18200000	20
2	18200001	18300000	53
2	18300001	18400000	67
2	18400001	18500000	44
2	18500001	18600000	44
2	18600001	18700000	124
2	18700001	18800000	15
2	18800001	18900000	59
2	18900001	19000000	39
2	19000001	19100000	0
2	19100001	19200000	134
2	19200001	19300000	42
2	19300001	19400000	74
2	19400001	19500000	78
2	19500001	19600000	167
2	19600001	19700000	120
2	19700001	19800000	108
2	19800001	19900000	72
2	19900001	20000000	93
2	20000001	20100000	68
2	20100001	20200000	68
2	20200001	20300000	76
2	20300001	20400000	126
2	20400001	20500000	107
2	20500001	20600000	28
2	20600001	20700000	123
2	20700001	20800000	5
2	20800001	20900000	16
2	20900001	21000000	0
2	21000001	21100000	9
2	21100001	21200000	81
2	21200001	21300000	75
2	21300001	21400000	142
2	21400001	21500000	215
2	21500001	21600000	162
2	21600001	21700000	61
2	21700001	21800000	87
2	21800001	21900000	66
2	21900001	22000000	76
2	22000001	22098781	64
3	1	100000	27
3	100001	200000	58
3	200001	300000	42
3	300001	400000	83
3	400001	500000	120
3	500001	600000	44
3	600001	700000	0
3	700001	800000	11
3	800001	900000	56
3	900001	1000000	36
3	1000001	1100000	111
3	1100001	1200000	111
3	1200001	1300000	116
3	1300001	1400000	6
3	1400001	1500000	88
3	1500001	1600000	114
3	1600001	1700000	124
3	1700001	1800000	103
3	1800001	1900000	49
3	1900001	2000000	24
3	2000001	2100000	111
3	2100001	2200000	31
3	2200001	2300000	11
3	2300001	2400000	53
3	2400001	2500000	94
3	2500001	2600000	68
3	2600001	2700000	104
3	2700001	2800000	69
3	2800001	2900000	92
3	2900001	3000000	71
3	3000001	3100000	52
3	3100001	3200000	65
3	3200001	3300000	55
3	3300001	3400000	41
3	3400001	3500000	35
3	3500001	3600000	52
3	3600001	3700000	60
3	3700001	3800000	40
3	3800001	3900000	7
3	3900001	4000000	36
3	4000001	4100000	8
3	4100001	4200000	9
3	4200001	4300000	76
3	4300001	4400000	2
3	4400001	4500000	0
3	4500001	4600000	0
3	4600001	4700000	0
3	4700001	4800000	29
3	4800001	4900000	1
3	4900001	5000000	19
3	5000001	5100000	24
3	5100001	5200000	20
3	5200001	5300000	52
3	5300001	5400000	53
3	5400001	5500000	58
3	5500001	5600000	44
3	5600001	5700000	63
3	5700001	5800000	32
3	5800001	5900000	37
3	5900001	6000000	1
3	6000001	6100000	72
3	6100001	6200000	109
3	6200001	6300000	88
3	6300001	6400000	10
3	6400001	6500000	57
3	6500001	6600000	28
3	6600001	6700000	33
3	6700001	6800000	77
3	6800001	6900000	27
3	6900001	7000000	45
3	7000001	7100000	18
3	7100001	7200000	120
3	7200001	7300000	51
3	7300001	7400000	53
3	7400001	7500000	72
3	7500001	7600000	5
3	7600001	7700000	32
3	7700001	7800000	62
3	7800001	7900000	60
3	7900001	8000000	86
3	8000001	8100000	26
3	8100001	8200000	6
3	8200001	8300000	22
3	8300001	8400000	16
3	8400001	8500000	8
3	8500001	8600000	83
3	8600001	8700000	38
3	8700001	8800000	172
3	8800001	8900000	12
3	8900001	9000000	9
3	9000001	9100000	22
3	9100001	9200000	125
3	9200001	9300000	96
3	9300001	9400000	14
3	9400001	9500000	37
3	9500001	9600000	33
3	9600001	9700000	10
3	9700001	9800000	41
3	9800001	9900000	5
3	9900001	10000000	16
3	10000001	10100000	13
3	10100001	10200000	6
3	10200001	10300000	43
3	10300001	10400000	20
3	10400001	10500000	15
3	10500001	10600000	39
3	10600001	10700000	48
3	10700001	10800000	0
3	10800001	10900000	28
3	10900001	11000000	10
3	11000001	11100000	39
3	11100001	11200000	0
3	11200001	11300000	0
3	11300001	11400000	0
3	11400001	11500000	0
3	11500001	11600000	0
3	11600001	11700000	0
3	11700001	11800000	14
3	11800001	11900000	76
3	11900001	12000000	49
3	12000001	12100000	56
3	12100001	12200000	74
3	12200001	12300000	42
3	12300001	12400000	13
3	12400001	12500000	33
3	12500001	12600000	4
3	12600001	12700000	32
3	12700001	12800000	77
3	12800001	12900000	59
3	12900001	13000000	30
3	13000001	13100000	13
3	13100001	13200000	61
3	13200001	13300000	52
3	13300001	13400000	97
3	13400001	13500000	23
3	13500001	13600000	7
3	13600001	13700000	0
3	13700001	13800000	0
3	13800001	13900000	19
3	13900001	14000000	63
3	14000001	14100000	60
3	14100001	14200000	2
3	14200001	14300000	8
3	14300001	14400000	50
3	14400001	14500000	16
3	14500001	14600000	39
3	14600001	14700000	3
3	14700001	14800000	9
3	14800001	14900000	15
3	14900001	15000000	0
3	15000001	15100000	0
3	15100001	15200000	23
3	15200001	15300000	10
3	15300001	15400000	42
3	15400001	15500000	52
3	15500001	15600000	60
3	15600001	15700000	64
3	15700001	15800000	26
3	15800001	15900000	25
3	15900001	16000000	107
3	16000001	16100000	29
3	16100001	16200000	0
3	16200001	16300000	42
3	16300001	16400000	20
3	16400001	16500000	150
3	16500001	16600000	76
3	16600001	16700000	5
3	16700001	16800000	27
3	16800001	16900000	1
3	16900001	17000000	0
3	17000001	17100000	80
3	17100001	17200000	27
3	17200001	17300000	0
3	17300001	17400000	57
3	17400001	17500000	52
3	17500001	17600000	2
3	17600001	17700000	31
3	17700001	17800000	78
3	17800001	17900000	105
3	17900001	18000000	109
3	18000001	18100000	51
3	18100001	18200000	12
3	18200001	18300000	67
3	18300001	18400000	75
3	18400001	18500000	65
3	18500001	18600000	112
3	18600001	18700000	79
3	18700001	18800000	109
3	18800001	18900000	65
3	18900001	19000000	95
3	19000001	19100000	131
3	19100001	19200000	138
3	19200001	19300000	74
3	19300001	19400000	81
3	19400001	19500000	97
3	19500001	19600000	144
3	19600001	19700000	61
3	19700001	19800000	97
3	19800001	19900000	29
3	19900001	20000000	76
3	20000001	20100000	43
3	20100001	20200000	0
3	20200001	20300000	0
3	20300001	20400000	22
3	20400001	20500000	38
3	20500001	20600000	93
3	20600001	20700000	107
3	20700001	20800000	73
3	20800001	20900000	44
3	20900001	21000000	58
3	21000001	21100000	97
3	21100001	21200000	44
3	21200001	21300000	121
3	21300001	21400000	41
3	21400001	21500000	43
3	21500001	21600000	127
3	21600001	21700000	100
3	21700001	21800000	92
3	21800001	21900000	41
3	21900001	22000000	82
3	22000001	22100000	79
3	22100001	22200000	127
3	22200001	22300000	155
3	22300001	22400000	66
3	22400001	22500000	90
3	22500001	22600000	90
3	22600001	22700000	69
3	22700001	22800000	106
3	22800001	22900000	96
3	22900001	23000000	122
3	23000001	23100000	107
3	23100001	23200000	98
3	23200001	23300000	48
3	23300001	23400000	2
3	23400001	23500000	1
3	23500001	23600000	2
3	23600001	23700000	1
3	23700001	23800000	1
3	23800001	23900000	1
3	23900001	24000000	0
3	24000001	24100000	0
3	24100001	24200000	0
3	24200001	24300000	6
3	24300001	24400000	63
3	24400001	24500000	59
3	24500001	24600000	40
3	24600001	24700000	36
3	24700001	24800000	72
3	24800001	24900000	38
3	24900001	25000000	63
3	25000001	25100000	22
3	25100001	25200000	64
3	25200001	25300000	75
3	25300001	25400000	25
3	25400001	25500000	38
3	25500001	25600000	40
3	25600001	25700000	2
3	25700001	25800000	0
3	25800001	25900000	60
3	25900001	26000000	59
3	26000001	26100000	70
3	26100001	26200000	79
3	26200001	26300000	55
3	26300001	26400000	65
3	26400001	26500000	96
3	26500001	26600000	128
3	26600001	26700000	105
3	26700001	26800000	162
3	26800001	26900000	93
3	26900001	27000000	135
3	27000001	27100000	159
3	27100001	27200000	104
3	27200001	27300000	45
3	27300001	27392285	99
4	1	100000	77
4	100001	200000	183
4	200001	300000	30
4	300001	400000	127
4	400001	500000	61
4	500001	600000	63
4	600001	700000	57
4	700001	800000	34
4	800001	900000	49
4	900001	1000000	4
4	1000001	1100000	0
4	1100001	1200000	6
4	1200001	1300000	3
4	1300001	1400000	15
4	1400001	1500000	57
4	1500001	1600000	33
4	1600001	1700000	42
4	1700001	1800000	70
4	1800001	1900000	60
4	1900001	2000000	26
4	2000001	2100000	50
4	2100001	2200000	3
4	2200001	2300000	104
4	2300001	2400000	67
4	2400001	2500000	67
4	2500001	2600000	82
4	2600001	2700000	91
4	2700001	2800000	10
4	2800001	2900000	0
4	2900001	3000000	0
4	3000001	3100000	76
4	3100001	3200000	15
4	3200001	3300000	102
4	3300001	3400000	20
4	3400001	3500000	54
4	3500001	3600000	107
4	3600001	3700000	24
4	3700001	3800000	29
4	3800001	3900000	51
4	3900001	4000000	79
4	4000001	4100000	34
4	4100001	4200000	2
4	4200001	4300000	0
4	4300001	4400000	0
4	4400001	4500000	40
4	4500001	4600000	60
4	4600001	4700000	66
4	4700001	4800000	32
4	4800001	4900000	30
4	4900001	5000000	29
4	5000001	5100000	21
4	5100001	5200000	10
4	5200001	5300000	33
4	5300001	5400000	22
4	5400001	5500000	1
4	5500001	5600000	0
4	5600001	5700000	0
4	5700001	5800000	24
4	5800001	5900000	11
4	5900001	6000000	60
4	6000001	6100000	53
4	6100001	6200000	46
4	6200001	6300000	95
4	6300001	6400000	58
4	6400001	6500000	36
4	6500001	6600000	27
4	6600001	6700000	45
4	6700001	6800000	51
4	6800001	6900000	3
4	6900001	7000000	3
4	7000001	7100000	52
4	7100001	7200000	8
4	7200001	7300000	19
4	7300001	7400000	37
4	7400001	7500000	25
4	7500001	7600000	70
4	7600001	7700000	6
4	7700001	7800000	16
4	7800001	7900000	1
4	7900001	8000000	46
4	8000001	8100000	53
4	8100001	8200000	74
4	8200001	8300000	0
4	8300001	8400000	27
4	8400001	8500000	4
4	8500001	8600000	40
4	8600001	8700000	78
4	8700001	8800000	46
4	8800001	8900000	34
4	8900001	9000000	67
4	9000001	9100000	0
4	9100001	9200000	29
4	9200001	9300000	36
4	9300001	9400000	89
4	9400001	9500000	38
4	9500001	9600000	53
4	9600001	9700000	57
4	9700001	9800000	13
4	9800001	9900000	54
4	9900001	10000000	12
4	10000001	10100000	0
4	10100001	10200000	0
4	10200001	10300000	0
4	10300001	10400000	25
4	10400001	10500000	73
4	10500001	10600000	47
4	10600001	10700000	0
4	10700001	10800000	1
4	10800001	10900000	32
4	10900001	11000000	24
4	11000001	11100000	28
4	11100001	11200000	102
4	11200001	11300000	56
4	11300001	11400000	47
4	11400001	11500000	55
4	11500001	11600000	34
4	11600001	11700000	37
4	11700001	11800000	17
4	11800001	11900000	55
4	11900001	12000000	87
4	12000001	12100000	61
4	12100001	12200000	100
4	12200001	12300000	74
4	12300001	12400000	46
4	12400001	12500000	82
4	12500001	12600000	78
4	12600001	12700000	70
4	12700001	12800000	17
4	12800001	12900000	79
4	12900001	13000000	64
4	13000001	13100000	52
4	13100001	13200000	121
4	13200001	13300000	57
4	13300001	13384095	12
5	1	100000	71
5	100001	200000	80
5	200001	300000	27
5	300001	400000	34
5	400001	500000	21
5	500001	600000	61
5	600001	700000	33
5	700001	800000	10
5	800001	900000	23
5	900001	1000000	2
5	1000001	1100000	1
5	1100001	1200000	59
5	1200001	1300000	36
5	1300001	1400000	20
5	1400001	1500000	16
5	1500001	1600000	60
5	1600001	1700000	63
5	1700001	1800000	74
5	1800001	1900000	12
5	1900001	2000000	2
5	2000001	2100000	74
5	2100001	2200000	68
5	2200001	2300000	65
5	2300001	2400000	6
5	2400001	2500000	106
5	2500001	2600000	64
5	2600001	2700000	79
5	2700001	2800000	61
5	2800001	2900000	43
5	2900001	3000000	95
5	3000001	3100000	9
5	3100001	3200000	119
5	3200001	3300000	34
5	3300001	3400000	25
5	3400001	3500000	6
5	3500001	3600000	37
5	3600001	3700000	6
5	3700001	3800000	61
5	3800001	3900000	18
5	3900001	4000000	113
5	4000001	4100000	29
5	4100001	4200000	30
5	4200001	4300000	15
5	4300001	4400000	54
5	4400001	4500000	55
5	4500001	4600000	11
5	4600001	4700000	43
5	4700001	4800000	27
5	4800001	4900000	2
5	4900001	5000000	63
5	5000001	5100000	85
5	5100001	5200000	3
5	5200001	5300000	36
5	5300001	5400000	5
5	5400001	5500000	3
5	5500001	5600000	4
5	5600001	5700000	70
5	5700001	5800000	30
5	5800001	5900000	29
5	5900001	6000000	21
5	6000001	6100000	26
5	6100001	6200000	31
5	6200001	6300000	41
5	6300001	6400000	86
5	6400001	6500000	110
5	6500001	6600000	22
5	6600001	6700000	61
5	6700001	6800000	18
5	6800001	6900000	0
5	6900001	7000000	1
5	7000001	7100000	29
5	7100001	7200000	6
5	7200001	7300000	1
5	7300001	7400000	69
5	7400001	7500000	8
5	7500001	7600000	6
5	7600001	7700000	72
5	7700001	7800000	36
5	7800001	7900000	17
5	7900001	8000000	4
5	8000001	8100000	11
5	8100001	8200000	31
5	8200001	8300000	107
5	8300001	8400000	105
5	8400001	8500000	60
5	8500001	8600000	71
5	8600001	8700000	0
5	8700001	8800000	0
5	8800001	8900000	4
5	8900001	9000000	42
5	9000001	9100000	6
5	9100001	9200000	0
5	9200001	9300000	28
5	9300001	9400000	20
5	9400001	9500000	34
5	9500001	9600000	6
5	9600001	9700000	24
5	9700001	9800000	0
5	9800001	9900000	4
5	9900001	10000000	30
5	10000001	10100000	72
5	10100001	10200000	92
5	10200001	10300000	49
5	10300001	10400000	8
5	10400001	10500000	52
5	10500001	10600000	0
5	10600001	10700000	0
5	10700001	10800000	0
5	10800001	10900000	0
5	10900001	11000000	12
5	11000001	11100000	21
5	11100001	11200000	50
5	11200001	11300000	61
5	11300001	11400000	40
5	11400001	11500000	12
5	11500001	11600000	25
5	11600001	11700000	0
5	11700001	11800000	21
5	11800001	11900000	31
5	11900001	12000000	47
5	12000001	12100000	15
5	12100001	12200000	40
5	12200001	12300000	6
5	12300001	12400000	62
5	12400001	12500000	14
5	12500001	12600000	0
5	12600001	12700000	30
5	12700001	12800000	11
5	12800001	12900000	0
5	12900001	13000000	87
5	13000001	13100000	41
5	13100001	13200000	109
5	13200001	13300000	122
5	13300001	13400000	125
5	13400001	13500000	78
5	13500001	13600000	65
5	13600001	13700000	55
5	13700001	13800000	61
5	13800001	13900000	76
5	13900001	14000000	28
5	14000001	14100000	23
5	14100001	14200000	43
5	14200001	14300000	2
5	14300001	14400000	6
5	14400001	14500000	3
5	14500001	14600000	1
5	14600001	14700000	48
5	14700001	14800000	80
5	14800001	14900000	7
5	14900001	15000000	6
5	15000001	15100000	36
5	15100001	15200000	37
5	15200001	15300000	9
5	15300001	15400000	0
5	15400001	15500000	0
5	15500001	15600000	4
5	15600001	15700000	51
5	15700001	15800000	59
5	15800001	15900000	117
5	15900001	16000000	122
5	16000001	16100000	70
5	16100001	16200000	31
5	16200001	16300000	35
5	16300001	16400000	101
5	16400001	16500000	8
5	16500001	16600000	37
5	16600001	16700000	41
5	16700001	16800000	149
5	16800001	16900000	98
5	16900001	17000000	97
5	17000001	17100000	112
5	17100001	17200000	57
5	17200001	17300000	58
5	17300001	17400000	15
5	17400001	17500000	156
5	17500001	17600000	53
5	17600001	17700000	55
5	17700001	17800000	107
5	17800001	17900000	99
5	17900001	18000000	122
5	18000001	18100000	47
5	18100001	18200000	4
5	18200001	18300000	1
5	18300001	18400000	3
5	18400001	18500000	78
5	18500001	18600000	59
5	18600001	18700000	67
5	18700001	18800000	34
5	18800001	18900000	31
5	18900001	19000000	73
5	19000001	19100000	90
5	19100001	19200000	48
5	19200001	19300000	58
5	19300001	19400000	28
5	19400001	19500000	62
5	19500001	19600000	102
5	19600001	19700000	80
5	19700001	19800000	2
5	19800001	19900000	0
5	19900001	20000000	50
5	20000001	20100000	52
5	20100001	20200000	107
5	20200001	20300000	128
5	20300001	20400000	76
5	20400001	20500000	94
5	20500001	20600000	83
5	20600001	20700000	50
5	20700001	20800000	78
5	20800001	20900000	73
5	20900001	21000000	55
5	21000001	21100000	89
5	21100001	21200000	170
5	21200001	21300000	31
5	21300001	21400000	37
5	21400001	21500000	50
5	21500001	21600000	67
5	21600001	21700000	92
5	21700001	21800000	128
5	21800001	21900000	56
5	21900001	22000000	163
5	22000001	22100000	107
5	22100001	22200000	88
5	22200001	22300000	127
5	22300001	22400000	35
5	22400001	22500000	0
5	22500001	22600000	0
5	22600001	22700000	0
5	22700001	22800000	8
5	22800001	22900000	1
5	22900001	23000000	68
5	23000001	23100000	27
5	23100001	23200000	0
5	23200001	23300000	24
5	23300001	23400000	78
5	23400001	23500000	48
5	23500001	23600000	34
5	23600001	23700000	78
5	23700001	23800000	110
5	23800001	23900000	127
5	23900001	24000000	130
5	24000001	24100000	76
5	24100001	24200000	71
5	24200001	24300000	84
5	24300001	24400000	80
5	24400001	24500000	108
5	24500001	24600000	72
5	24600001	24700000	75
5	24700001	24800000	71
5	24800001	24900000	99
5	24900001	25000000	94
5	25000001	25100000	84
5	25100001	25200000	90
5	25200001	25300000	46
5	25300001	25400000	162
5	25400001	25500000	67
5	25500001	25600000	72
5	25600001	25700000	43
5	25700001	25800000	33
5	25800001	25900000	83
5	25900001	26000000	108
5	26000001	26100000	58
5	26100001	26200000	105
5	26200001	26300000	46
5	26300001	26400000	85
5	26400001	26500000	163
5	26500001	26600000	143
5	26600001	26700000	78
5	26700001	26800000	102
5	26800001	26900000	13
5	26900001	27000000	22
5	27000001	27100000	192
5	27100001	27200000	44
5	27200001	27300000	44
5	27300001	27400000	114
5	27400001	27500000	1
5	27500001	27600000	150
5	27600001	27700000	108
5	27700001	27800000	100
5	27800001	27900000	109
5	27900001	28000000	79
5	28000001	28100000	196
5	28100001	28200000	62
5	28200001	28300000	48
5	28300001	28400000	23
5	28400001	28442882	41
6	1	100000	0
6	100001	200000	2
6	200001	300000	35
6	300001	400000	8
6	400001	500000	45
6	500001	600000	0
6	600001	700000	0
6	700001	800000	15
6	800001	900000	16
6	900001	1000000	56
6	1000001	1100000	60
6	1100001	1200000	76
6	1200001	1300000	31
6	1300001	1400000	80
6	1400001	1500000	100
6	1500001	1600000	117
6	1600001	1700000	102
6	1700001	1800000	143
6	1800001	1900000	56
6	1900001	2000000	9
6	2000001	2100000	23
6	2100001	2200000	19
6	2200001	2300000	74
6	2300001	2400000	111
6	2400001	2500000	47
6	2500001	2600000	33
6	2600001	2700000	66
6	2700001	2800000	54
6	2800001	2900000	24
6	2900001	3000000	30
6	3000001	3100000	58
6	3100001	3200000	81
6	3200001	3300000	104
6	3300001	3400000	90
6	3400001	3500000	56
6	3500001	3600000	60
6	3600001	3700000	106
6	3700001	3800000	121
6	3800001	3900000	164
6	3900001	4000000	97
6	4000001	4100000	76
6	4100001	4200000	115
6	4200001	4300000	96
6	4300001	4400000	60
6	4400001	4500000	47
6	4500001	4600000	120
6	4600001	4700000	42
6	4700001	4800000	94
6	4800001	4900000	100
6	4900001	5000000	119
6	5000001	5100000	69
6	5100001	5200000	0
6	5200001	5300000	11
6	5300001	5400000	47
6	5400001	5500000	119
6	5500001	5600000	78
6	5600001	5700000	137
6	5700001	5800000	122
6	5800001	5900000	88
6	5900001	6000000	35
6	6000001	6100000	36
6	6100001	6200000	31
6	6200001	6300000	18
6	6300001	6400000	85
6	6400001	6500000	96
6	6500001	6600000	84
6	6600001	6700000	90
6	6700001	6800000	82
6	6800001	6900000	22
6	6900001	7000000	0
6	7000001	7100000	0
6	7100001	7200000	16
6	7200001	7300000	55
6	7300001	7400000	119
6	7400001	7500000	31
6	7500001	7600000	10
6	7600001	7700000	19
6	7700001	7800000	99
6	7800001	7900000	90
6	7900001	8000000	1
6	8000001	8100000	80
6	8100001	8200000	2
6	8200001	8300000	0
6	8300001	8400000	19
6	8400001	8500000	0
6	8500001	8600000	5
6	8600001	8700000	5
6	8700001	8800000	23
6	8800001	8900000	0
6	8900001	9000000	37
6	9000001	9100000	47
6	9100001	9200000	105
6	9200001	9300000	68
6	9300001	9400000	77
6	9400001	9500000	50
6	9500001	9600000	41
6	9600001	9700000	129
6	9700001	9800000	32
6	9800001	9900000	9
6	9900001	10000000	27
6	10000001	10100000	27
6	10100001	10200000	9
6	10200001	10300000	1
6	10300001	10400000	7
6	10400001	10500000	43
6	10500001	10600000	79
6	10600001	10700000	49
6	10700001	10800000	90
6	10800001	10900000	79
6	10900001	11000000	147
6	11000001	11100000	90
6	11100001	11200000	17
6	11200001	11300000	26
6	11300001	11400000	3
6	11400001	11500000	5
6	11500001	11600000	15
6	11600001	11700000	43
6	11700001	11800000	55
6	11800001	11900000	28
6	11900001	12000000	65
6	12000001	12100000	48
6	12100001	12200000	4
6	12200001	12300000	4
6	12300001	12400000	10
6	12400001	12500000	8
6	12500001	12600000	12
6	12600001	12700000	40
6	12700001	12800000	38
6	12800001	12900000	10
6	12900001	13000000	0
6	13000001	13100000	0
6	13100001	13200000	0
6	13200001	13300000	1
6	13300001	13400000	11
6	13400001	13500000	63
6	13500001	13600000	37
6	13600001	13700000	0
6	13700001	13800000	0
6	13800001	13900000	19
6	13900001	14000000	25
6	14000001	14100000	4
6	14100001	14200000	0
6	14200001	14300000	20
6	14300001	14400000	84
6	14400001	14500000	9
6	14500001	14600000	44
6	14600001	14700000	72
6	14700001	14800000	52
6	14800001	14900000	44
6	14900001	15000000	42
6	15000001	15100000	18
6	15100001	15200000	17
6	15200001	15300000	1
6	15300001	15400000	11
6	15400001	15500000	9
6	15500001	15600000	0
6	15600001	15700000	0
6	15700001	15800000	0
6	15800001	15900000	0
6	15900001	16000000	3
6	16000001	16100000	96
6	16100001	16200000	65
6	16200001	16300000	7
6	16300001	16400000	14
6	16400001	16500000	27
6	16500001	16600000	18
6	16600001	16700000	6
6	16700001	16800000	59
6	16800001	16900000	52
6	16900001	17000000	30
6	17000001	17100000	57
6	17100001	17200000	24
6	17200001	17300000	0
6	17300001	17400000	1
6	17400001	17500000	4
6	17500001	17600000	1
6	17600001	17700000	0
6	17700001	17800000	0
6	17800001	17900000	0
6	17900001	18000000	12
6	18000001	18100000	0
6	18100001	18200000	0
6	18200001	18300000	81
6	18300001	18400000	62
6	18400001	18500000	100
6	18500001	18600000	66
6	18600001	18700000	66
6	18700001	18800000	77
6	18800001	18900000	28
6	18900001	19000000	56
6	19000001	19100000	24
6	19100001	19200000	135
6	19200001	19300000	53
6	19300001	19400000	104
6	19400001	19500000	45
6	19500001	19600000	21
6	19600001	19700000	27
6	19700001	19800000	38
6	19800001	19900000	79
6	19900001	20000000	121
6	20000001	20100000	38
6	20100001	20200000	119
6	20200001	20300000	104
6	20300001	20400000	1
6	20400001	20500000	4
6	20500001	20600000	15
6	20600001	20700000	6
6	20700001	20800000	10
6	20800001	20900000	64
6	20900001	21000000	67
6	21000001	21100000	74
6	21100001	21200000	40
6	21200001	21300000	107
6	21300001	21400000	55
6	21400001	21500000	3
6	21500001	21600000	5
6	21600001	21700000	0
6	21700001	21800000	0
6	21800001	21900000	19
6	21900001	22000000	40
6	22000001	22100000	75
6	22100001	22200000	9
6	22200001	22300000	0
6	22300001	22400000	63
6	22400001	22500000	13
6	22500001	22600000	75
6	22600001	22700000	25
6	22700001	22800000	11
6	22800001	22900000	31
6	22900001	23000000	16
6	23000001	23100000	33
6	23100001	23112003	1
7	1	100000	21
7	100001	200000	51
7	200001	300000	41
7	300001	400000	133
7	400001	500000	77
7	500001	600000	81
7	600001	700000	81
7	700001	800000	178
7	800001	900000	120
7	900001	1000000	0
7	1000001	1100000	0
7	1100001	1200000	0
7	1200001	1300000	0
7	1300001	1400000	73
7	1400001	1500000	137
7	1500001	1600000	69
7	1600001	1700000	70
7	1700001	1800000	85
7	1800001	1900000	95
7	1900001	2000000	73
7	2000001	2100000	59
7	2100001	2200000	95
7	2200001	2300000	57
7	2300001	2400000	73
7	2400001	2500000	56
7	2500001	2600000	53
7	2600001	2700000	129
7	2700001	2800000	41
7	2800001	2900000	97
7	2900001	3000000	43
7	3000001	3100000	12
7	3100001	3200000	10
7	3200001	3300000	57
7	3300001	3400000	32
7	3400001	3500000	82
7	3500001	3600000	20
7	3600001	3700000	3
7	3700001	3800000	43
7	3800001	3900000	102
7	3900001	4000000	115
7	4000001	4100000	60
7	4100001	4200000	43
7	4200001	4300000	193
7	4300001	4400000	57
7	4400001	4500000	36
7	4500001	4600000	14
7	4600001	4700000	53
7	4700001	4800000	76
7	4800001	4900000	51
7	4900001	5000000	0
7	5000001	5100000	0
7	5100001	5200000	33
7	5200001	5300000	5
7	5300001	5400000	0
7	5400001	5500000	0
7	5500001	5600000	50
7	5600001	5700000	30
7	5700001	5800000	23
7	5800001	5900000	73
7	5900001	6000000	18
7	6000001	6100000	26
7	6100001	6200000	17
7	6200001	6300000	33
7	6300001	6400000	32
7	6400001	6500000	17
7	6500001	6600000	0
7	6600001	6700000	47
7	6700001	6800000	44
7	6800001	6900000	6
7	6900001	7000000	37
7	7000001	7100000	18
7	7100001	7200000	19
7	7200001	7300000	15
7	7300001	7400000	13
7	7400001	7500000	0
7	7500001	7600000	0
7	7600001	7700000	6
7	7700001	7800000	13
7	7800001	7900000	66
7	7900001	8000000	0
7	8000001	8100000	0
7	8100001	8200000	0
7	8200001	8300000	0
7	8300001	8400000	3
7	8400001	8500000	1
7	8500001	8600000	2
7	8600001	8700000	20
7	8700001	8800000	8
7	8800001	8900000	26
7	8900001	9000000	58
7	9000001	9100000	31
7	9100001	9200000	3
7	9200001	9300000	19
7	9300001	9400000	27
7	9400001	9500000	46
7	9500001	9600000	41
7	9600001	9700000	1
7	9700001	9800000	2
7	9800001	9900000	17
7	9900001	10000000	20
7	10000001	10100000	61
7	10100001	10200000	96
7	10200001	10300000	1
7	10300001	10400000	13
7	10400001	10500000	4
7	10500001	10600000	6
7	10600001	10700000	64
7	10700001	10800000	2
7	10800001	10900000	72
7	10900001	11000000	72
7	11000001	11100000	36
7	11100001	11200000	42
7	11200001	11300000	64
7	11300001	11400000	79
7	11400001	11500000	80
7	11500001	11600000	73
7	11600001	11700000	119
7	11700001	11800000	44
7	11800001	11900000	49
7	11900001	12000000	10
7	12000001	12100000	75
7	12100001	12200000	58
7	12200001	12300000	108
7	12300001	12400000	82
7	12400001	12500000	0
7	12500001	12600000	0
7	12600001	12700000	23
7	12700001	12800000	0
7	12800001	12900000	66
7	12900001	13000000	113
7	13000001	13100000	215
7	13100001	13200000	35
7	13200001	13300000	40
7	13300001	13400000	66
7	13400001	13500000	1
7	13500001	13600000	1
7	13600001	13700000	9
7	13700001	13800000	17
7	13800001	13900000	48
7	13900001	14000000	44
7	14000001	14100000	1
7	14100001	14200000	36
7	14200001	14300000	97
7	14300001	14400000	99
7	14400001	14500000	57
7	14500001	14600000	67
7	14600001	14700000	21
7	14700001	14800000	110
7	14800001	14900000	90
7	14900001	15000000	55
7	15000001	15100000	168
7	15100001	15200000	114
7	15200001	15267112	27
8	1	100000	9
8	100001	200000	49
8	200001	300000	72
8	300001	400000	73
8	400001	500000	68
8	500001	600000	71
8	600001	700000	71
8	700001	800000	104
8	800001	900000	46
8	900001	1000000	30
8	1000001	1100000	57
8	1100001	1200000	20
8	1200001	1300000	2
8	1300001	1400000	0
8	1400001	1500000	1
8	1500001	1600000	2
8	1600001	1700000	53
8	1700001	1800000	65
8	1800001	1900000	108
8	1900001	2000000	49
8	2000001	2100000	73
8	2100001	2200000	58
8	2200001	2300000	70
8	2300001	2400000	53
8	2400001	2500000	31
8	2500001	2600000	39
8	2600001	2700000	52
8	2700001	2800000	21
8	2800001	2900000	2
8	2900001	3000000	37
8	3000001	3100000	60
8	3100001	3200000	65
8	3200001	3300000	23
8	3300001	3400000	98
8	3400001	3500000	59
8	3500001	3600000	92
8	3600001	3700000	102
8	3700001	3800000	150
8	3800001	3900000	70
8	3900001	4000000	55
8	4000001	4100000	45
8	4100001	4200000	132
8	4200001	4300000	124
8	4300001	4400000	52
8	4400001	4500000	174
8	4500001	4600000	0
8	4600001	4700000	0
8	4700001	4800000	86
8	4800001	4900000	12
8	4900001	5000000	23
8	5000001	5100000	49
8	5100001	5200000	58
8	5200001	5300000	20
8	5300001	5400000	23
8	5400001	5500000	64
8	5500001	5600000	103
8	5600001	5700000	83
8	5700001	5800000	67
8	5800001	5900000	78
8	5900001	6000000	64
8	6000001	6100000	129
8	6100001	6200000	37
8	6200001	6300000	46
8	6300001	6400000	26
8	6400001	6500000	47
8	6500001	6600000	121
8	6600001	6700000	17
8	6700001	6800000	2
8	6800001	6900000	2
8	6900001	7000000	28
8	7000001	7100000	107
8	7100001	7200000	19
8	7200001	7300000	0
8	7300001	7400000	7
8	7400001	7500000	2
8	7500001	7600000	0
8	7600001	7700000	0
8	7700001	7800000	0
8	7800001	7900000	0
8	7900001	8000000	25
8	8000001	8100000	38
8	8100001	8200000	44
8	8200001	8300000	66
8	8300001	8400000	0
8	8400001	8500000	0
8	8500001	8600000	3
8	8600001	8700000	3
8	8700001	8800000	28
8	8800001	8900000	16
8	8900001	9000000	46
8	9000001	9100000	30
8	9100001	9200000	125
8	9200001	9300000	26
8	9300001	9400000	17
8	9400001	9500000	0
8	9500001	9600000	7
8	9600001	9700000	11
8	9700001	9800000	4
8	9800001	9900000	0
8	9900001	10000000	0
8	10000001	10100000	144
8	10100001	10200000	72
8	10200001	10300000	2
8	10300001	10400000	1
8	10400001	10500000	3
8	10500001	10600000	51
8	10600001	10700000	77
8	10700001	10800000	20
8	10800001	10900000	1
8	10900001	11000000	55
8	11000001	11100000	47
8	11100001	11200000	42
8	11200001	11300000	53
8	11300001	11400000	38
8	11400001	11500000	55
8	11500001	11600000	27
8	11600001	11700000	13
8	11700001	11800000	6
8	11800001	11900000	60
8	11900001	12000000	66
8	12000001	12100000	23
8	12100001	12200000	31
8	12200001	12300000	73
8	12300001	12400000	42
8	12400001	12500000	35
8	12500001	12600000	51
8	12600001	12700000	27
8	12700001	12800000	40
8	12800001	12900000	48
8	12900001	13000000	40
8	13000001	13100000	49
8	13100001	13200000	60
8	13200001	13300000	68
8	13300001	13400000	61
8	13400001	13500000	2
8	13500001	13600000	0
8	13600001	13700000	0
8	13700001	13800000	6
8	13800001	13900000	57
8	13900001	14000000	63
8	14000001	14100000	52
8	14100001	14200000	61
8	14200001	14300000	51
8	14300001	14400000	96
8	14400001	14500000	55
8	14500001	14600000	86
8	14600001	14700000	55
8	14700001	14800000	50
8	14800001	14900000	48
8	14900001	15000000	46
8	15000001	15100000	14
8	15100001	15200000	68
8	15200001	15300000	104
8	15300001	15400000	117
8	15400001	15500000	116
8	15500001	15600000	132
8	15600001	15700000	123
8	15700001	15800000	78
8	15800001	15900000	53
8	15900001	16000000	59
8	16000001	16100000	16
8	16100001	16200000	2
8	16200001	16300000	0
8	16300001	16400000	4
8	16400001	16500000	6
8	16500001	16600000	88
8	16600001	16700000	80
8	16700001	16800000	109
8	16800001	16900000	136
8	16900001	17000000	52
8	17000001	17100000	45
8	17100001	17110699	0
9	1	100000	100
9	100001	200000	45
9	200001	300000	1
9	300001	400000	0
9	400001	500000	6
9	500001	600000	0
9	600001	700000	0
9	700001	800000	115
9	800001	900000	48
9	900001	1000000	34
9	1000001	1100000	9
9	1100001	1200000	0
9	1200001	1300000	1
9	1300001	1400000	2
9	1400001	1500000	9
9	1500001	1600000	10
9	1600001	1700000	11
9	1700001	1800000	18
9	1800001	1900000	39
9	1900001	2000000	13
9	2000001	2100000	6
9	2100001	2200000	30
9	2200001	2300000	35
9	2300001	2400000	40
9	2400001	2500000	40
9	2500001	2600000	0
9	2600001	2700000	37
9	2700001	2800000	61
9	2800001	2900000	45
9	2900001	3000000	62
9	3000001	3100000	47
9	3100001	3200000	41
9	3200001	3300000	51
9	3300001	3400000	65
9	3400001	3500000	76
9	3500001	3600000	48
9	3600001	3700000	48
9	3700001	3800000	37
9	3800001	3900000	26
9	3900001	4000000	74
9	4000001	4100000	8
9	4100001	4200000	0
9	4200001	4300000	0
9	4300001	4400000	15
9	4400001	4500000	41
9	4500001	4600000	50
9	4600001	4700000	22
9	4700001	4800000	34
9	4800001	4900000	25
9	4900001	5000000	19
9	5000001	5100000	40
9	5100001	5200000	40
9	5200001	5300000	31
9	5300001	5400000	6
9	5400001	5500000	16
9	5500001	5600000	44
9	5600001	5700000	61
9	5700001	5800000	12
9	5800001	5900000	47
9	5900001	6000000	18
9	6000001	6100000	34
9	6100001	6200000	2
9	6200001	6300000	59
9	6300001	6400000	16
9	6400001	6500000	75
9	6500001	6600000	0
9	6600001	6700000	16
9	6700001	6800000	38
9	6800001	6900000	40
9	6900001	7000000	51
9	7000001	7100000	51
9	7100001	7200000	39
9	7200001	7300000	9
9	7300001	7400000	14
9	7400001	7500000	38
9	7500001	7600000	8
9	7600001	7700000	1
9	7700001	7800000	3
9	7800001	7900000	11
9	7900001	8000000	56
9	8000001	8100000	29
9	8100001	8200000	21
9	8200001	8300000	15
9	8300001	8400000	25
9	8400001	8500000	36
9	8500001	8600000	42
9	8600001	8700000	64
9	8700001	8800000	27
9	8800001	8900000	6
9	8900001	9000000	6
9	9000001	9100000	0
9	9100001	9200000	2
9	9200001	9300000	7
9	9300001	9400000	47
9	9400001	9500000	29
9	9500001	9600000	41
9	9600001	9700000	78
9	9700001	9800000	26
9	9800001	9900000	3
9	9900001	10000000	11
9	10000001	10100000	1
9	10100001	10200000	22
9	10200001	10300000	25
9	10300001	10400000	1
9	10400001	10500000	0
9	10500001	10600000	32
9	10600001	10700000	33
9	10700001	10800000	30
9	10800001	10900000	43
9	10900001	11000000	29
9	11000001	11100000	37
9	11100001	11200000	42
9	11200001	11300000	41
9	11300001	11400000	61
9	11400001	11500000	48
9	11500001	11600000	10
9	11600001	11700000	5
9	11700001	11800000	20
9	11800001	11900000	18
9	11900001	12000000	19
9	12000001	12100000	16
9	12100001	12200000	59
9	12200001	12300000	0
9	12300001	12400000	62
9	12400001	12500000	53
9	12500001	12600000	11
9	12600001	12700000	3
9	12700001	12800000	36
9	12800001	12900000	32
9	12900001	13000000	55
9	13000001	13100000	27
9	13100001	13200000	95
9	13200001	13300000	41
9	13300001	13400000	39
9	13400001	13500000	45
9	13500001	13600000	63
9	13600001	13700000	35
9	13700001	13800000	57
9	13800001	13900000	42
9	13900001	14000000	59
9	14000001	14100000	63
9	14100001	14200000	56
9	14200001	14300000	25
9	14300001	14400000	82
9	14400001	14500000	58
9	14500001	14600000	2
9	14600001	14700000	21
9	14700001	14800000	119
9	14800001	14900000	85
9	14900001	15000000	39
9	15000001	15100000	40
9	15100001	15200000	115
9	15200001	15300000	85
9	15300001	15400000	63
9	15400001	15500000	82
9	15500001	15600000	56
9	15600001	15700000	1
9	15700001	15800000	2
9	15800001	15900000	26
9	15900001	16000000	4
9	16000001	16100000	11
9	16100001	16200000	9
9	16200001	16300000	4
9	16300001	16400000	56
9	16400001	16500000	129
9	16500001	16600000	53
9	16600001	16700000	76
9	16700001	16800000	5
9	16800001	16900000	3
9	16900001	17000000	28
9	17000001	17100000	46
9	17100001	17200000	78
9	17200001	17300000	7
9	17300001	17400000	1
9	17400001	17500000	0
9	17500001	17600000	22
9	17600001	17700000	117
9	17700001	17800000	109
9	17800001	17900000	139
9	17900001	18000000	38
9	18000001	18100000	8
9	18100001	18200000	2
9	18200001	18300000	42
9	18300001	18400000	1
9	18400001	18500000	2
9	18500001	18600000	13
9	18600001	18700000	50
9	18700001	18800000	83
9	18800001	18900000	147
9	18900001	19000000	108
9	19000001	19100000	21
9	19100001	19200000	42
9	19200001	19300000	55
9	19300001	19400000	22
9	19400001	19500000	94
9	19500001	19600000	45
9	19600001	19700000	127
9	19700001	19800000	68
9	19800001	19900000	27
9	19900001	20000000	68
9	20000001	20100000	100
9	20100001	20200000	168
9	20200001	20300000	36
9	20300001	20400000	26
9	20400001	20500000	32
9	20500001	20600000	39
9	20600001	20700000	114
9	20700001	20800000	70
9	20800001	20900000	109
9	20900001	21000000	85
9	21000001	21100000	94
9	21100001	21200000	67
9	21200001	21300000	61
9	21300001	21400000	32
9	21400001	21500000	64
9	21500001	21600000	104
9	21600001	21700000	105
9	21700001	21800000	118
9	21800001	21900000	94
9	21900001	22000000	93
9	22000001	22100000	35
9	22100001	22200000	47
9	22200001	22300000	72
9	22300001	22400000	41
9	22400001	22428363	24
10	1	100000	15
10	100001	200000	2
10	200001	300000	0
10	300001	400000	76
10	400001	500000	33
10	500001	600000	14
10	600001	700000	64
10	700001	800000	121
10	800001	900000	86
10	900001	1000000	117
10	1000001	1100000	11
10	1100001	1200000	4
10	1200001	1300000	11
10	1300001	1400000	19
10	1400001	1500000	3
10	1500001	1600000	3
10	1600001	1700000	1
10	1700001	1800000	1
10	1800001	1900000	1
10	1900001	2000000	46
10	2000001	2100000	122
10	2100001	2200000	31
10	2200001	2300000	37
10	2300001	2400000	101
10	2400001	2500000	55
10	2500001	2600000	112
10	2600001	2700000	107
10	2700001	2800000	99
10	2800001	2900000	45
10	2900001	3000000	1
10	3000001	3100000	110
10	3100001	3200000	91
10	3200001	3300000	95
10	3300001	3400000	81
10	3400001	3500000	87
10	3500001	3600000	78
10	3600001	3700000	85
10	3700001	3800000	71
10	3800001	3900000	97
10	3900001	4000000	77
10	4000001	4100000	75
10	4100001	4200000	120
10	4200001	4300000	101
10	4300001	4400000	55
10	4400001	4500000	103
10	4500001	4600000	109
10	4600001	4700000	92
10	4700001	4800000	61
10	4800001	4900000	0
10	4900001	5000000	9
10	5000001	5100000	21
10	5100001	5200000	128
10	5200001	5300000	114
10	5300001	5400000	86
10	5400001	5500000	92
10	5500001	5600000	118
10	5600001	5700000	112
10	5700001	5800000	122
10	5800001	5900000	98
10	5900001	6000000	20
10	6000001	6100000	1
10	6100001	6200000	28
10	6200001	6300000	111
10	6300001	6400000	34
10	6400001	6500000	76
10	6500001	6600000	60
10	6600001	6700000	120
10	6700001	6800000	61
10	6800001	6900000	28
10	6900001	7000000	76
10	7000001	7100000	82
10	7100001	7200000	21
10	7200001	7300000	3
10	7300001	7400000	97
10	7400001	7500000	48
10	7500001	7600000	67
10	7600001	7700000	70
10	7700001	7800000	64
10	7800001	7900000	158
10	7900001	8000000	105
10	8000001	8100000	22
10	8100001	8200000	105
10	8200001	8300000	34
10	8300001	8400000	0
10	8400001	8500000	0
10	8500001	8600000	7
10	8600001	8700000	0
10	8700001	8800000	46
10	8800001	8900000	60
10	8900001	9000000	42
10	9000001	9100000	61
10	9100001	9200000	106
10	9200001	9300000	61
10	9300001	9400000	94
10	9400001	9500000	68
10	9500001	9600000	75
10	9600001	9700000	17
10	9700001	9800000	33
10	9800001	9900000	82
10	9900001	10000000	62
10	10000001	10100000	77
10	10100001	10200000	108
10	10200001	10300000	36
10	10300001	10400000	26
10	10400001	10500000	72
10	10500001	10600000	70
10	10600001	10700000	20
10	10700001	10800000	0
10	10800001	10900000	45
10	10900001	11000000	68
10	11000001	11100000	77
10	11100001	11200000	67
10	11200001	11300000	69
10	11300001	11400000	50
10	11400001	11500000	4
10	11500001	11600000	0
10	11600001	11700000	11
10	11700001	11800000	143
10	11800001	11900000	89
10	11900001	12000000	4
10	12000001	12100000	53
10	12100001	12200000	60
10	12200001	12300000	2
10	12300001	12400000	4
10	12400001	12500000	48
10	12500001	12600000	31
10	12600001	12700000	97
10	12700001	12800000	55
10	12800001	12900000	1
10	12900001	13000000	18
10	13000001	13100000	2
10	13100001	13200000	3
10	13200001	13300000	0
10	13300001	13400000	76
10	13400001	13500000	82
10	13500001	13600000	160
10	13600001	13700000	53
10	13700001	13800000	45
10	13800001	13900000	107
10	13900001	14000000	47
10	14000001	14100000	23
10	14100001	14200000	0
10	14200001	14300000	0
10	14300001	14400000	0
10	14400001	14500000	1
10	14500001	14600000	62
10	14600001	14700000	0
10	14700001	14800000	1
10	14800001	14900000	0
10	14900001	15000000	1
10	15000001	15100000	3
10	15100001	15200000	0
10	15200001	15300000	0
10	15300001	15400000	34
10	15400001	15500000	38
10	15500001	15600000	1
10	15600001	15700000	24
10	15700001	15800000	5
10	15800001	15900000	1
10	15900001	16000000	37
10	16000001	16100000	73
10	16100001	16200000	25
10	16200001	16300000	35
10	16300001	16400000	23
10	16400001	16500000	13
10	16500001	16600000	58
10	16600001	16700000	57
10	16700001	16800000	54
10	16800001	16900000	5
10	16900001	17000000	0
10	17000001	17100000	24
10	17100001	17200000	0
10	17200001	17300000	0
10	17300001	17400000	1
10	17400001	17500000	0
10	17500001	17600000	0
10	17600001	17700000	45
10	17700001	17800000	37
10	17800001	17900000	7
10	17900001	18000000	72
10	18000001	18100000	39
10	18100001	18200000	64
10	18200001	18300000	29
10	18300001	18400000	18
10	18400001	18500000	94
10	18500001	18600000	14
10	18600001	18700000	69
10	18700001	18800000	34
10	18800001	18900000	16
10	18900001	19000000	28
10	19000001	19100000	8
10	19100001	19200000	55
10	19200001	19300000	46
10	19300001	19400000	13
10	19400001	19500000	44
10	19500001	19600000	0
10	19600001	19700000	0
10	19700001	19800000	0
10	19800001	19900000	1
10	19900001	20000000	14
10	20000001	20100000	1
10	20100001	20200000	61
10	20200001	20300000	19
10	20300001	20400000	67
10	20400001	20500000	45
10	20500001	20600000	77
10	20600001	20700000	4
10	20700001	20800000	11
10	20800001	20900000	36
10	20900001	21000000	35
10	21000001	21100000	11
10	21100001	21200000	1
10	21200001	21300000	31
10	21300001	21400000	21
10	21400001	21500000	3
10	21500001	21600000	3
10	21600001	21700000	19
10	21700001	21800000	4
10	21800001	21900000	0
10	21900001	22000000	0
10	22000001	22100000	3
10	22100001	22200000	8
10	22200001	22300000	45
10	22300001	22400000	60
10	22400001	22500000	51
10	22500001	22600000	65
10	22600001	22700000	54
10	22700001	22800000	4
10	22800001	22900000	67
10	22900001	23000000	30
10	23000001	23100000	71
10	23100001	23200000	6
10	23200001	23300000	0
10	23300001	23400000	40
10	23400001	23500000	44
10	23500001	23600000	51
10	23600001	23700000	3
10	23700001	23800000	53
10	23800001	23900000	2
10	23900001	24000000	58
10	24000001	24100000	5
10	24100001	24200000	0
10	24200001	24300000	1
10	24300001	24400000	78
10	24400001	24500000	41
10	24500001	24600000	41
10	24600001	24700000	15
10	24700001	24800000	32
10	24800001	24900000	83
10	24900001	25000000	67
10	25000001	25100000	15
10	25100001	25200000	4
10	25200001	25300000	1
10	25300001	25400000	0
10	25400001	25500000	3
10	25500001	25600000	5
10	25600001	25700000	10
10	25700001	25800000	92
10	25800001	25900000	5
10	25900001	26000000	22
10	26000001	26100000	38
10	26100001	26200000	27
10	26200001	26220497	2
11	1	100000	78
11	100001	200000	55
11	200001	300000	49
11	300001	400000	8
11	400001	500000	52
11	500001	600000	68
11	600001	700000	51
11	700001	800000	39
11	800001	900000	22
11	900001	1000000	47
11	1000001	1100000	128
11	1100001	1200000	20
11	1200001	1300000	0
11	1300001	1400000	90
11	1400001	1500000	56
11	1500001	1600000	24
11	1600001	1700000	53
11	1700001	1800000	0
11	1800001	1900000	0
11	1900001	2000000	0
11	2000001	2100000	0
11	2100001	2200000	7
11	2200001	2300000	43
11	2300001	2400000	55
11	2400001	2500000	51
11	2500001	2600000	30
11	2600001	2700000	53
11	2700001	2800000	43
11	2800001	2900000	12
11	2900001	3000000	35
11	3000001	3100000	1
11	3100001	3200000	0
11	3200001	3300000	0
11	3300001	3400000	0
11	3400001	3500000	0
11	3500001	3600000	1
11	3600001	3700000	0
11	3700001	3800000	1
11	3800001	3900000	32
11	3900001	4000000	32
11	4000001	4100000	38
11	4100001	4200000	46
11	4200001	4300000	47
11	4300001	4400000	75
11	4400001	4500000	23
11	4500001	4600000	40
11	4600001	4700000	38
11	4700001	4800000	76
11	4800001	4900000	74
11	4900001	5000000	55
11	5000001	5100000	59
11	5100001	5200000	57
11	5200001	5300000	32
11	5300001	5400000	34
11	5400001	5500000	48
11	5500001	5600000	59
11	5600001	5700000	56
11	5700001	5800000	57
11	5800001	5900000	42
11	5900001	6000000	52
11	6000001	6100000	30
11	6100001	6200000	60
11	6200001	6300000	46
11	6300001	6400000	8
11	6400001	6500000	48
11	6500001	6600000	16
11	6600001	6700000	1
11	6700001	6800000	16
11	6800001	6900000	11
11	6900001	7000000	15
11	7000001	7100000	3
11	7100001	7200000	1
11	7200001	7300000	12
11	7300001	7400000	12
11	7400001	7500000	16
11	7500001	7600000	5
11	7600001	7700000	6
11	7700001	7800000	1
11	7800001	7900000	1
11	7900001	8000000	0
11	8000001	8100000	17
11	8100001	8200000	6
11	8200001	8300000	19
11	8300001	8400000	15
11	8400001	8500000	1
11	8500001	8600000	23
11	8600001	8700000	5
11	8700001	8800000	0
11	8800001	8900000	0
11	8900001	9000000	0
11	9000001	9100000	0
11	9100001	9200000	0
11	9200001	9300000	1
11	9300001	9400000	0
11	9400001	9500000	0
11	9500001	9600000	0
11	9600001	9700000	1
11	9700001	9800000	43
11	9800001	9900000	5
11	9900001	10000000	58
11	10000001	10100000	47
11	10100001	10200000	24
11	10200001	10300000	25
11	10300001	10400000	12
11	10400001	10500000	31
11	10500001	10600000	8
11	10600001	10700000	44
11	10700001	10800000	7
11	10800001	10900000	69
11	10900001	11000000	19
11	11000001	11100000	5
11	11100001	11200000	2
11	11200001	11300000	27
11	11300001	11400000	0
11	11400001	11500000	0
11	11500001	11600000	0
11	11600001	11700000	0
11	11700001	11800000	9
11	11800001	11900000	19
11	11900001	12000000	51
11	12000001	12100000	21
11	12100001	12200000	76
11	12200001	12300000	2
11	12300001	12400000	2
11	12400001	12500000	43
11	12500001	12600000	46
11	12600001	12700000	15
11	12700001	12800000	5
11	12800001	12900000	1
11	12900001	13000000	0
11	13000001	13100000	1
11	13100001	13200000	12
11	13200001	13300000	41
11	13300001	13400000	14
11	13400001	13500000	60
11	13500001	13600000	9
11	13600001	13700000	44
11	13700001	13800000	0
11	13800001	13900000	0
11	13900001	14000000	8
11	14000001	14100000	1
11	14100001	14200000	8
11	14200001	14300000	0
11	14300001	14400000	0
11	14400001	14500000	0
11	14500001	14600000	1
11	14600001	14700000	0
11	14700001	14800000	0
11	14800001	14900000	9
11	14900001	15000000	26
11	15000001	15100000	33
11	15100001	15200000	65
11	15200001	15300000	59
11	15300001	15400000	12
11	15400001	15500000	14
11	15500001	15600000	57
11	15600001	15700000	0
11	15700001	15800000	23
11	15800001	15900000	11
11	15900001	16000000	12
11	16000001	16100000	0
11	16100001	16200000	2
11	16200001	16300000	1
11	16300001	16400000	28
11	16400001	16500000	43
11	16500001	16600000	2
11	16600001	16700000	2
11	16700001	16800000	10
11	16800001	16900000	0
11	16900001	17000000	46
11	17000001	17100000	4
11	17100001	17200000	57
11	17200001	17300000	0
11	17300001	17400000	1
11	17400001	17500000	1
11	17500001	17600000	31
11	17600001	17700000	2
11	17700001	17800000	12
11	17800001	17900000	8
11	17900001	18000000	11
11	18000001	18100000	17
11	18100001	18200000	49
11	18200001	18300000	28
11	18300001	18400000	7
11	18400001	18500000	41
11	18500001	18600000	83
11	18600001	18700000	2
11	18700001	18800000	1
11	18800001	18900000	10
11	18900001	19000000	7
11	19000001	19100000	0
11	19100001	19200000	38
11	19200001	19300000	56
11	19300001	19400000	38
11	19400001	19500000	32
11	19500001	19600000	2
11	19600001	19700000	52
11	19700001	19800000	26
11	19800001	19900000	31
11	19900001	20000000	0
11	20000001	20100000	22
11	20100001	20200000	64
11	20200001	20300000	37
11	20300001	20400000	77
11	20400001	20500000	72
11	20500001	20600000	106
11	20600001	20700000	51
11	20700001	20800000	48
11	20800001	20900000	42
11	20900001	21000000	80
11	21000001	21100000	55
11	21100001	21200000	22
11	21200001	21300000	31
11	21300001	21400000	121
11	21400001	21500000	23
11	21500001	21600000	46
11	21600001	21700000	66
11	21700001	21800000	70
11	21800001	21900000	83
11	21900001	22000000	86
11	22000001	22100000	49
11	22100001	22200000	13
11	22200001	22300000	85
11	22300001	22400000	45
11	22400001	22500000	10
11	22500001	22600000	19
11	22600001	22700000	8
11	22700001	22800000	0
11	22800001	22900000	1
11	22900001	23000000	0
11	23000001	23100000	0
11	23100001	23200000	0
11	23200001	23300000	16
11	23300001	23400000	0
11	23400001	23500000	0
11	23500001	23600000	64
11	23600001	23700000	63
11	23700001	23800000	13
11	23800001	23900000	55
11	23900001	24000000	14
11	24000001	24100000	40
11	24100001	24200000	98
11	24200001	24300000	5
11	24300001	24400000	4
11	24400001	24500000	76
11	24500001	24600000	81
11	24600001	24700000	155
11	24700001	24800000	103
11	24800001	24900000	99
11	24900001	25000000	37
11	25000001	25100000	0
11	25100001	25200000	17
11	25200001	25300000	37
11	25300001	25400000	73
11	25400001	25500000	50
11	25500001	25600000	124
11	25600001	25700000	98
11	25700001	25800000	93
11	25800001	25900000	10
11	25900001	26000000	38
11	26000001	26100000	84
11	26100001	26200000	104
11	26200001	26300000	4
11	26300001	26400000	5
11	26400001	26500000	31
11	26500001	26600000	66
11	26600001	26700000	37
11	26700001	26800000	34
11	26800001	26900000	99
11	26900001	27000000	120
11	27000001	27100000	66
11	27100001	27200000	113
11	27200001	27300000	48
11	27300001	27400000	106
11	27400001	27500000	30
11	27500001	27600000	58
11	27600001	27700000	36
11	27700001	27800000	0
11	27800001	27900000	1
11	27900001	28000000	3
11	28000001	28100000	0
11	28100001	28200000	36
11	28200001	28300000	9
11	28300001	28400000	38
11	28400001	28500000	45
11	28500001	28600000	34
11	28600001	28700000	66
11	28700001	28800000	83
11	28800001	28900000	26
11	28900001	29000000	38
11	29000001	29100000	27
11	29100001	29200000	43
11	29200001	29300000	34
11	29300001	29400000	58
11	29400001	29500000	81
11	29500001	29600000	49
11	29600001	29700000	52
11	29700001	29800000	45
11	29800001	29900000	60
11	29900001	30000000	65
11	30000001	30100000	28
11	30100001	30200000	47
11	30200001	30300000	47
11	30300001	30316187	20
12	1	100000	52
12	100001	200000	62
12	200001	300000	92
12	300001	400000	107
12	400001	500000	69
12	500001	600000	21
12	600001	700000	28
12	700001	800000	111
12	800001	900000	84
12	900001	1000000	54
12	1000001	1100000	145
12	1100001	1200000	93
12	1200001	1300000	126
12	1300001	1400000	61
12	1400001	1500000	94
12	1500001	1600000	98
12	1600001	1700000	33
12	1700001	1800000	82
12	1800001	1900000	103
12	1900001	2000000	89
12	2000001	2100000	104
12	2100001	2200000	65
12	2200001	2300000	80
12	2300001	2400000	89
12	2400001	2500000	88
12	2500001	2600000	45
12	2600001	2700000	4
12	2700001	2800000	27
12	2800001	2900000	0
12	2900001	3000000	34
12	3000001	3100000	80
12	3100001	3200000	1
12	3200001	3300000	84
12	3300001	3400000	106
12	3400001	3500000	57
12	3500001	3600000	0
12	3600001	3700000	46
12	3700001	3800000	29
12	3800001	3900000	1
12	3900001	4000000	39
12	4000001	4100000	24
12	4100001	4200000	30
12	4200001	4300000	33
12	4300001	4400000	54
12	4400001	4500000	87
12	4500001	4600000	68
12	4600001	4700000	41
12	4700001	4800000	51
12	4800001	4900000	52
12	4900001	5000000	82
12	5000001	5100000	54
12	5100001	5200000	28
12	5200001	5300000	60
12	5300001	5400000	7
12	5400001	5500000	2
12	5500001	5600000	1
12	5600001	5700000	21
12	5700001	5800000	80
12	5800001	5900000	3
12	5900001	6000000	38
12	6000001	6100000	102
12	6100001	6200000	132
12	6200001	6300000	64
12	6300001	6400000	51
12	6400001	6500000	72
12	6500001	6600000	77
12	6600001	6700000	78
12	6700001	6800000	28
12	6800001	6900000	39
12	6900001	7000000	43
12	7000001	7100000	1
12	7100001	7200000	35
12	7200001	7300000	22
12	7300001	7400000	49
12	7400001	7500000	38
12	7500001	7600000	7
12	7600001	7700000	3
12	7700001	7800000	2
12	7800001	7900000	1
12	7900001	8000000	0
12	8000001	8100000	95
12	8100001	8200000	13
12	8200001	8300000	2
12	8300001	8400000	16
12	8400001	8500000	32
12	8500001	8600000	39
12	8600001	8700000	7
12	8700001	8800000	18
12	8800001	8900000	82
12	8900001	9000000	45
12	9000001	9100000	42
12	9100001	9200000	42
12	9200001	9300000	103
12	9300001	9400000	119
12	9400001	9500000	136
12	9500001	9600000	85
12	9600001	9700000	61
12	9700001	9800000	85
12	9800001	9900000	23
12	9900001	10000000	5
12	10000001	10100000	5
12	10100001	10200000	28
12	10200001	10300000	32
12	10300001	10400000	9
12	10400001	10500000	75
12	10500001	10600000	80
12	10600001	10700000	47
12	10700001	10800000	44
12	10800001	10900000	12
12	10900001	11000000	89
12	11000001	11100000	32
12	11100001	11200000	85
12	11200001	11300000	12
12	11300001	11400000	25
12	11400001	11500000	17
12	11500001	11600000	59
12	11600001	11700000	15
12	11700001	11800000	15
12	11800001	11900000	9
12	11900001	12000000	3
12	12000001	12100000	29
12	12100001	12200000	0
12	12200001	12300000	49
12	12300001	12400000	18
12	12400001	12500000	4
12	12500001	12600000	17
12	12600001	12700000	21
12	12700001	12800000	1
12	12800001	12900000	44
12	12900001	13000000	42
12	13000001	13100000	27
12	13100001	13200000	3
12	13200001	13300000	2
12	13300001	13400000	3
12	13400001	13500000	71
12	13500001	13600000	79
12	13600001	13700000	52
12	13700001	13800000	1
12	13800001	13900000	1
12	13900001	14000000	0
12	14000001	14100000	14
12	14100001	14200000	46
12	14200001	14300000	5
12	14300001	14400000	14
12	14400001	14500000	22
12	14500001	14600000	40
12	14600001	14700000	0
12	14700001	14800000	34
12	14800001	14900000	49
12	14900001	15000000	21
12	15000001	15100000	23
12	15100001	15200000	19
12	15200001	15300000	43
12	15300001	15400000	26
12	15400001	15500000	6
12	15500001	15600000	58
12	15600001	15700000	40
12	15700001	15800000	36
12	15800001	15900000	27
12	15900001	16000000	0
12	16000001	16100000	24
12	16100001	16200000	45
12	16200001	16300000	33
12	16300001	16400000	46
12	16400001	16500000	64
12	16500001	16600000	61
12	16600001	16700000	85
12	16700001	16800000	43
12	16800001	16900000	59
12	16900001	17000000	5
12	17000001	17100000	1
12	17100001	17200000	0
12	17200001	17300000	0
12	17300001	17400000	6
12	17400001	17500000	0
12	17500001	17600000	47
12	17600001	17700000	23
12	17700001	17800000	39
12	17800001	17900000	0
12	17900001	18000000	5
12	18000001	18100000	79
12	18100001	18200000	58
12	18200001	18300000	100
12	18300001	18400000	2
12	18400001	18500000	106
12	18500001	18600000	58
12	18600001	18700000	127
12	18700001	18800000	97
12	18800001	18900000	138
12	18900001	19000000	27
12	19000001	19100000	6
12	19100001	19200000	0
12	19200001	19300000	0
12	19300001	19400000	0
12	19400001	19500000	0
12	19500001	19600000	48
12	19600001	19700000	56
12	19700001	19800000	87
12	19800001	19900000	53
12	19900001	20000000	41
12	20000001	20100000	72
12	20100001	20200000	10
12	20200001	20300000	4
12	20300001	20400000	46
12	20400001	20500000	50
12	20500001	20600000	50
12	20600001	20700000	50
12	20700001	20800000	82
12	20800001	20900000	59
12	20900001	21000000	56
12	21000001	21100000	18
12	21100001	21200000	0
12	21200001	21300000	9
12	21300001	21400000	38
12	21400001	21500000	0
12	21500001	21600000	37
12	21600001	21700000	1
12	21700001	21800000	37
12	21800001	21900000	39
12	21900001	22000000	89
12	22000001	22100000	92
12	22100001	22200000	54
12	22200001	22300000	15
12	22300001	22400000	21
12	22400001	22500000	23
12	22500001	22600000	36
12	22600001	22700000	50
12	22700001	22757174	2
13	1	100000	55
13	100001	200000	8
13	200001	300000	12
13	300001	400000	92
13	400001	500000	63
13	500001	600000	82
13	600001	700000	49
13	700001	800000	17
13	800001	900000	126
13	900001	1000000	25
13	1000001	1100000	50
13	1100001	1200000	88
13	1200001	1300000	95
13	1300001	1400000	11
13	1400001	1500000	33
13	1500001	1600000	102
13	1600001	1700000	92
13	1700001	1800000	64
13	1800001	1900000	75
13	1900001	2000000	84
13	2000001	2100000	108
13	2100001	2200000	46
13	2200001	2300000	27
13	2300001	2400000	52
13	2400001	2500000	72
13	2500001	2600000	82
13	2600001	2700000	31
13	2700001	2800000	60
13	2800001	2900000	65
13	2900001	3000000	75
13	3000001	3100000	48
13	3100001	3200000	119
13	3200001	3300000	72
13	3300001	3400000	79
13	3400001	3500000	49
13	3500001	3600000	74
13	3600001	3700000	0
13	3700001	3800000	0
13	3800001	3900000	0
13	3900001	4000000	12
13	4000001	4100000	86
13	4100001	4200000	90
13	4200001	4300000	80
13	4300001	4400000	80
13	4400001	4500000	77
13	4500001	4600000	110
13	4600001	4700000	97
13	4700001	4800000	78
13	4800001	4900000	107
13	4900001	5000000	92
13	5000001	5100000	16
13	5100001	5200000	86
13	5200001	5300000	52
13	5300001	5400000	47
13	5400001	5500000	9
13	5500001	5600000	43
13	5600001	5700000	22
13	5700001	5800000	77
13	5800001	5900000	37
13	5900001	6000000	73
13	6000001	6100000	41
13	6100001	6200000	95
13	6200001	6300000	17
13	6300001	6400000	3
13	6400001	6500000	11
13	6500001	6600000	0
13	6600001	6700000	58
13	6700001	6800000	98
13	6800001	6900000	58
13	6900001	7000000	2
13	7000001	7100000	0
13	7100001	7200000	6
13	7200001	7300000	40
13	7300001	7400000	40
13	7400001	7500000	24
13	7500001	7600000	86
13	7600001	7700000	98
13	7700001	7800000	106
13	7800001	7900000	91
13	7900001	8000000	105
13	8000001	8100000	90
13	8100001	8200000	59
13	8200001	8300000	49
13	8300001	8400000	109
13	8400001	8500000	97
13	8500001	8600000	75
13	8600001	8700000	62
13	8700001	8800000	41
13	8800001	8900000	8
13	8900001	9000000	20
13	9000001	9100000	9
13	9100001	9200000	84
13	9200001	9300000	43
13	9300001	9400000	11
13	9400001	9500000	17
13	9500001	9600000	8
13	9600001	9700000	51
13	9700001	9800000	110
13	9800001	9900000	52
13	9900001	10000000	3
13	10000001	10100000	14
13	10100001	10200000	15
13	10200001	10300000	2
13	10300001	10400000	14
13	10400001	10500000	2
13	10500001	10600000	14
13	10600001	10700000	104
13	10700001	10800000	64
13	10800001	10900000	82
13	10900001	11000000	60
13	11000001	11100000	37
13	11100001	11200000	57
13	11200001	11300000	68
13	11300001	11400000	62
13	11400001	11500000	1
13	11500001	11600000	79
13	11600001	11700000	25
13	11700001	11800000	84
13	11800001	11900000	59
13	11900001	12000000	75
13	12000001	12100000	2
13	12100001	12200000	62
13	12200001	12300000	59
13	12300001	12400000	24
13	12400001	12500000	95
13	12500001	12600000	129
13	12600001	12700000	50
13	12700001	12800000	43
13	12800001	12900000	72
13	12900001	13000000	73
13	13000001	13100000	71
13	13100001	13200000	67
13	13200001	13300000	70
13	13300001	13400000	82
13	13400001	13500000	57
13	13500001	13600000	21
13	13600001	13700000	46
13	13700001	13800000	0
13	13800001	13900000	0
13	13900001	14000000	4
13	14000001	14100000	59
13	14100001	14200000	1
13	14200001	14300000	15
13	14300001	14400000	50
13	14400001	14500000	96
13	14500001	14600000	71
13	14600001	14700000	37
13	14700001	14800000	47
13	14800001	14900000	12
13	14900001	15000000	101
13	15000001	15100000	107
13	15100001	15147870	0
14	1	100000	34
14	100001	200000	11
14	200001	300000	47
14	300001	400000	62
14	400001	500000	49
14	500001	600000	44
14	600001	700000	6
14	700001	800000	36
14	800001	900000	38
14	900001	1000000	23
14	1000001	1100000	11
14	1100001	1200000	0
14	1200001	1300000	23
14	1300001	1400000	38
14	1400001	1500000	57
14	1500001	1600000	27
14	1600001	1700000	62
14	1700001	1800000	80
14	1800001	1900000	58
14	1900001	2000000	50
14	2000001	2100000	23
14	2100001	2200000	48
14	2200001	2300000	53
14	2300001	2400000	32
14	2400001	2500000	7
14	2500001	2600000	0
14	2600001	2700000	0
14	2700001	2800000	0
14	2800001	2900000	0
14	2900001	3000000	4
14	3000001	3100000	51
14	3100001	3200000	33
14	3200001	3300000	79
14	3300001	3400000	66
14	3400001	3500000	117
14	3500001	3600000	80
14	3600001	3700000	45
14	3700001	3800000	61
14	3800001	3900000	127
14	3900001	4000000	66
14	4000001	4100000	125
14	4100001	4200000	84
14	4200001	4300000	33
14	4300001	4400000	6
14	4400001	4500000	1
14	4500001	4600000	21
14	4600001	4700000	8
14	4700001	4800000	0
14	4800001	4900000	0
14	4900001	5000000	22
14	5000001	5100000	46
14	5100001	5200000	12
14	5200001	5300000	1
14	5300001	5400000	35
14	5400001	5500000	0
14	5500001	5600000	1
14	5600001	5700000	16
14	5700001	5800000	81
14	5800001	5900000	50
14	5900001	6000000	39
14	6000001	6100000	0
14	6100001	6200000	0
14	6200001	6300000	0
14	6300001	6400000	0
14	6400001	6500000	2
14	6500001	6600000	44
14	6600001	6700000	26
14	6700001	6800000	19
14	6800001	6900000	45
14	6900001	7000000	69
14	7000001	7100000	49
14	7100001	7200000	27
14	7200001	7300000	19
14	7300001	7400000	3
14	7400001	7500000	47
14	7500001	7600000	0
14	7600001	7700000	8
14	7700001	7800000	56
14	7800001	7900000	33
14	7900001	8000000	43
14	8000001	8100000	32
14	8100001	8200000	13
14	8200001	8300000	0
14	8300001	8400000	67
14	8400001	8500000	30
14	8500001	8600000	57
14	8600001	8700000	5
14	8700001	8800000	66
14	8800001	8900000	43
14	8900001	9000000	35
14	9000001	9100000	16
14	9100001	9200000	50
14	9200001	9300000	27
14	9300001	9400000	51
14	9400001	9500000	46
14	9500001	9600000	28
14	9600001	9700000	25
14	9700001	9800000	45
14	9800001	9900000	26
14	9900001	10000000	16
14	10000001	10100000	0
14	10100001	10200000	0
14	10200001	10300000	0
14	10300001	10400000	0
14	10400001	10500000	0
14	10500001	10600000	0
14	10600001	10700000	0
14	10700001	10800000	3
14	10800001	10900000	61
14	10900001	11000000	45
14	11000001	11100000	27
14	11100001	11200000	7
14	11200001	11300000	10
14	11300001	11400000	34
14	11400001	11500000	81
14	11500001	11600000	31
14	11600001	11700000	52
14	11700001	11800000	60
14	11800001	11900000	89
14	11900001	12000000	60
14	12000001	12100000	48
14	12100001	12200000	25
14	12200001	12300000	56
14	12300001	12400000	57
14	12400001	12500000	21
14	12500001	12600000	20
14	12600001	12700000	67
14	12700001	12800000	11
14	12800001	12900000	24
14	12900001	13000000	169
14	13000001	13100000	48
14	13100001	13200000	18
14	13200001	13300000	145
14	13300001	13400000	78
14	13400001	13500000	101
14	13500001	13600000	66
14	13600001	13700000	51
14	13700001	13800000	46
14	13800001	13900000	83
14	13900001	14000000	53
14	14000001	14100000	40
14	14100001	14200000	17
14	14200001	14300000	54
14	14300001	14400000	1
14	14400001	14500000	21
14	14500001	14600000	8
14	14600001	14700000	2
14	14700001	14800000	109
14	14800001	14900000	143
14	14900001	15000000	76
14	15000001	15100000	47
14	15100001	15200000	95
14	15200001	15300000	88
14	15300001	15400000	93
14	15400001	15500000	118
14	15500001	15600000	74
14	15600001	15700000	109
14	15700001	15800000	56
14	15800001	15900000	73
14	15900001	16000000	27
14	16000001	16100000	100
14	16100001	16200000	76
14	16200001	16300000	62
14	16300001	16400000	112
14	16400001	16500000	64
14	16500001	16600000	67
14	16600001	16700000	107
14	16700001	16800000	89
14	16800001	16900000	75
14	16900001	17000000	42
14	17000001	17100000	22
14	17100001	17200000	4
14	17200001	17300000	32
14	17300001	17400000	92
14	17400001	17500000	41
14	17500001	17600000	94
14	17600001	17700000	16
14	17700001	17800000	16
14	17800001	17900000	83
14	17900001	18000000	93
14	18000001	18100000	101
14	18100001	18200000	71
14	18200001	18300000	26
14	18300001	18400000	64
14	18400001	18500000	31
14	18500001	18600000	2
14	18600001	18700000	8
14	18700001	18800000	0
14	18800001	18900000	0
14	18900001	19000000	0
14	19000001	19100000	1
14	19100001	19200000	15
14	19200001	19300000	2
14	19300001	19400000	20
14	19400001	19500000	53
14	19500001	19600000	76
14	19600001	19700000	57
14	19700001	19800000	1
14	19800001	19900000	0
14	19900001	20000000	16
14	20000001	20100000	4
14	20100001	20200000	17
14	20200001	20263496	47
15	1	100000	2
15	100001	200000	5
15	200001	300000	2
15	300001	400000	109
15	400001	500000	105
15	500001	600000	80
15	600001	700000	4
15	700001	800000	40
15	800001	900000	80
15	900001	1000000	2
15	1000001	1100000	107
15	1100001	1200000	29
15	1200001	1300000	0
15	1300001	1400000	3
15	1400001	1500000	86
15	1500001	1600000	2
15	1600001	1700000	10
15	1700001	1800000	7
15	1800001	1900000	9
15	1900001	2000000	42
15	2000001	2100000	61
15	2100001	2200000	60
15	2200001	2300000	71
15	2300001	2400000	70
15	2400001	2500000	99
15	2500001	2600000	69
15	2600001	2700000	13
15	2700001	2800000	104
15	2800001	2900000	55
15	2900001	3000000	113
15	3000001	3100000	57
15	3100001	3200000	11
15	3200001	3300000	3
15	3300001	3400000	0
15	3400001	3500000	4
15	3500001	3600000	29
15	3600001	3700000	1
15	3700001	3800000	0
15	3800001	3900000	77
15	3900001	4000000	54
15	4000001	4100000	48
15	4100001	4200000	22
15	4200001	4300000	152
15	4300001	4400000	28
15	4400001	4500000	4
15	4500001	4600000	0
15	4600001	4700000	2
15	4700001	4800000	9
15	4800001	4900000	100
15	4900001	5000000	67
15	5000001	5100000	79
15	5100001	5200000	53
15	5200001	5300000	86
15	5300001	5400000	75
15	5400001	5500000	62
15	5500001	5600000	84
15	5600001	5700000	146
15	5700001	5800000	87
15	5800001	5900000	97
15	5900001	6000000	129
15	6000001	6100000	76
15	6100001	6200000	116
15	6200001	6300000	130
15	6300001	6400000	87
15	6400001	6500000	87
15	6500001	6600000	92
15	6600001	6700000	64
15	6700001	6800000	54
15	6800001	6900000	60
15	6900001	7000000	77
15	7000001	7100000	109
15	7100001	7200000	91
15	7200001	7300000	87
15	7300001	7400000	67
15	7400001	7500000	79
15	7500001	7600000	85
15	7600001	7700000	79
15	7700001	7800000	94
15	7800001	7900000	54
15	7900001	8000000	110
15	8000001	8100000	32
15	8100001	8200000	0
15	8200001	8300000	6
15	8300001	8400000	68
15	8400001	8500000	75
15	8500001	8600000	78
15	8600001	8700000	110
15	8700001	8800000	38
15	8800001	8900000	89
15	8900001	9000000	28
15	9000001	9100000	7
15	9100001	9200000	73
15	9200001	9300000	0
15	9300001	9400000	0
15	9400001	9500000	0
15	9500001	9600000	4
15	9600001	9700000	77
15	9700001	9800000	1
15	9800001	9900000	20
15	9900001	10000000	69
15	10000001	10100000	11
15	10100001	10200000	13
15	10200001	10300000	91
15	10300001	10400000	56
15	10400001	10500000	4
15	10500001	10600000	37
15	10600001	10700000	84
15	10700001	10800000	47
15	10800001	10900000	28
15	10900001	11000000	1
15	11000001	11100000	37
15	11100001	11200000	55
15	11200001	11300000	83
15	11300001	11400000	74
15	11400001	11500000	121
15	11500001	11600000	115
15	11600001	11700000	63
15	11700001	11800000	46
15	11800001	11900000	95
15	11900001	12000000	82
15	12000001	12100000	6
15	12100001	12200000	4
15	12200001	12300000	2
15	12300001	12400000	55
15	12400001	12500000	33
15	12500001	12600000	54
15	12600001	12700000	154
15	12700001	12800000	32
15	12800001	12900000	58
15	12900001	13000000	35
15	13000001	13100000	65
15	13100001	13200000	101
15	13200001	13300000	95
15	13300001	13400000	72
15	13400001	13500000	1
15	13500001	13600000	52
15	13600001	13700000	59
15	13700001	13800000	54
15	13800001	13900000	80
15	13900001	14000000	0
15	14000001	14100000	1
15	14100001	14200000	28
15	14200001	14300000	22
15	14300001	14400000	54
15	14400001	14500000	66
15	14500001	14600000	133
15	14600001	14700000	111
15	14700001	14800000	46
15	14800001	14900000	42
15	14900001	15000000	76
15	15000001	15100000	69
15	15100001	15200000	89
15	15200001	15300000	78
15	15300001	15400000	52
15	15400001	15500000	80
15	15500001	15600000	102
15	15600001	15700000	66
15	15700001	15800000	75
15	15800001	15900000	109
15	15900001	16000000	65
15	16000001	16100000	93
15	16100001	16200000	43
15	16200001	16300000	38
15	16300001	16400000	36
15	16400001	16500000	65
15	16500001	16600000	76
15	16600001	16700000	59
15	16700001	16800000	54
15	16800001	16900000	76
15	16900001	17000000	57
15	17000001	17100000	75
15	17100001	17200000	79
15	17200001	17300000	81
15	17300001	17400000	51
15	17400001	17500000	65
15	17500001	17600000	49
15	17600001	17700000	46
15	17700001	17800000	73
15	17800001	17900000	52
15	17900001	18000000	20
15	18000001	18100000	58
15	18100001	18200000	56
15	18200001	18300000	68
15	18300001	18400000	5
15	18400001	18500000	3
15	18500001	18600000	10
15	18600001	18700000	58
15	18700001	18800000	5
15	18800001	18900000	9
15	18900001	19000000	3
15	19000001	19100000	59
15	19100001	19200000	50
15	19200001	19300000	8
15	19300001	19400000	4
15	19400001	19500000	20
15	19500001	19600000	8
15	19600001	19700000	50
15	19700001	19800000	32
15	19800001	19900000	15
15	19900001	20000000	85
15	20000001	20100000	35
15	20100001	20200000	20
15	20200001	20300000	58
15	20300001	20400000	39
15	20400001	20500000	19
15	20500001	20600000	2
15	20600001	20700000	0
15	20700001	20800000	0
15	20800001	20900000	0
15	20900001	21000000	35
15	21000001	21100000	3
15	21100001	21200000	12
15	21200001	21300000	12
15	21300001	21400000	30
15	21400001	21500000	36
15	21500001	21600000	61
15	21600001	21700000	78
15	21700001	21800000	0
15	21800001	21900000	8
15	21900001	22000000	39
15	22000001	22100000	11
15	22100001	22200000	79
15	22200001	22300000	52
15	22300001	22400000	6
15	22400001	22500000	31
15	22500001	22600000	68
15	22600001	22700000	49
15	22700001	22800000	0
15	22800001	22900000	0
15	22900001	23000000	21
15	23000001	23100000	49
15	23100001	23200000	30
15	23200001	23300000	7
15	23300001	23400000	10
15	23400001	23500000	22
15	23500001	23600000	5
15	23600001	23700000	34
15	23700001	23800000	42
15	23800001	23900000	60
15	23900001	24000000	27
15	24000001	24100000	67
15	24100001	24200000	47
15	24200001	24300000	1
15	24300001	24400000	22
15	24400001	24500000	65
15	24500001	24600000	33
15	24600001	24700000	2
15	24700001	24800000	0
15	24800001	24900000	0
15	24900001	25000000	0
15	25000001	25100000	0
15	25100001	25200000	0
15	25200001	25300000	0
15	25300001	25400000	29
15	25400001	25500000	0
15	25500001	25600000	57
15	25600001	25700000	93
15	25700001	25800000	76
15	25800001	25900000	113
15	25900001	26000000	11
15	26000001	26100000	2
15	26100001	26200000	41
15	26200001	26300000	43
15	26300001	26400000	67
15	26400001	26500000	46
15	26500001	26600000	8
15	26600001	26700000	27
15	26700001	26800000	11
15	26800001	26900000	57
15	26900001	27000000	28
15	27000001	27100000	4
15	27100001	27200000	0
15	27200001	27300000	11
15	27300001	27400000	7
15	27400001	27500000	27
15	27500001	27600000	52
15	27600001	27700000	17
15	27700001	27800000	33
15	27800001	27900000	15
15	27900001	28000000	10
15	28000001	28100000	34
15	28100001	28200000	9
15	28200001	28300000	29
15	28300001	28400000	57
15	28400001	28500000	75
15	28500001	28600000	37
15	28600001	28700000	0
15	28700001	28800000	50
15	28800001	28900000	5
15	28900001	29000000	0
15	29000001	29100000	11
15	29100001	29200000	0
15	29200001	29300000	3
15	29300001	29400000	15
15	29400001	29500000	3
15	29500001	29600000	5
15	29600001	29700000	0
15	29700001	29800000	0
15	29800001	29900000	1
15	29900001	30000000	26
15	30000001	30100000	31
15	30100001	30200000	32
15	30200001	30300000	0
15	30300001	30400000	18
15	30400001	30500000	22
15	30500001	30600000	7
15	30600001	30700000	21
15	30700001	30800000	4
15	30800001	30900000	1
15	30900001	31000000	42
15	31000001	31100000	101
15	31100001	31200000	41
15	31200001	31300000	32
15	31300001	31400000	59
15	31400001	31500000	51
15	31500001	31600000	30
15	31600001	31700000	34
15	31700001	31800000	0
15	31800001	31900000	0
15	31900001	32000000	0
15	32000001	32100000	0
15	32100001	32200000	0
15	32200001	32300000	18
15	32300001	32400000	8
15	32400001	32500000	11
15	32500001	32600000	64
15	32600001	32700000	59
15	32700001	32800000	25
15	32800001	32900000	35
15	32900001	33000000	41
15	33000001	33100000	39
15	33100001	33200000	51
15	33200001	33300000	9
15	33300001	33400000	0
15	33400001	33500000	0
15	33500001	33600000	16
15	33600001	33700000	2
15	33700001	33800000	0
15	33800001	33900000	0
15	33900001	34000000	0
15	34000001	34100000	12
15	34100001	34200000	13
15	34200001	34300000	46
15	34300001	34400000	9
15	34400001	34500000	0
15	34500001	34600000	0
15	34600001	34700000	67
15	34700001	34800000	37
15	34800001	34900000	32
15	34900001	35000000	2
15	35000001	35100000	28
15	35100001	35200000	50
15	35200001	35300000	2
15	35300001	35400000	49
15	35400001	35500000	41
15	35500001	35600000	38
15	35600001	35700000	48
15	35700001	35800000	69
15	35800001	35900000	58
15	35900001	36000000	0
15	36000001	36100000	34
15	36100001	36200000	24
15	36200001	36300000	36
15	36300001	36400000	52
15	36400001	36500000	39
15	36500001	36600000	72
15	36600001	36700000	1
15	36700001	36800000	43
15	36800001	36900000	63
15	36900001	37000000	79
15	37000001	37100000	32
15	37100001	37200000	23
15	37200001	37300000	6
15	37300001	37400000	50
15	37400001	37500000	63
15	37500001	37600000	1
15	37600001	37700000	2
15	37700001	37800000	14
15	37800001	37900000	13
15	37900001	38000000	24
15	38000001	38100000	20
15	38100001	38200000	40
15	38200001	38300000	21
15	38300001	38400000	59
15	38400001	38500000	115
15	38500001	38600000	39
15	38600001	38700000	28
15	38700001	38800000	42
15	38800001	38900000	51
15	38900001	39000000	35
15	39000001	39100000	80
15	39100001	39200000	64
15	39200001	39300000	48
15	39300001	39400000	24
15	39400001	39500000	3
15	39500001	39600000	25
15	39600001	39700000	51
15	39700001	39800000	67
15	39800001	39900000	58
15	39900001	40000000	46
15	40000001	40100000	11
15	40100001	40200000	46
15	40200001	40300000	56
15	40300001	40400000	50
15	40400001	40500000	37
15	40500001	40600000	50
15	40600001	40700000	73
15	40700001	40800000	64
15	40800001	40900000	21
15	40900001	41000000	42
15	41000001	41100000	24
15	41100001	41200000	35
15	41200001	41300000	117
15	41300001	41400000	8
15	41400001	41500000	16
15	41500001	41600000	1
15	41600001	41700000	23
15	41700001	41800000	46
15	41800001	41900000	18
15	41900001	42000000	73
15	42000001	42100000	76
15	42100001	42200000	68
15	42200001	42300000	88
15	42300001	42400000	92
15	42400001	42500000	75
15	42500001	42600000	69
15	42600001	42700000	49
15	42700001	42800000	82
15	42800001	42900000	10
15	42900001	43000000	32
15	43000001	43100000	4
15	43100001	43200000	0
15	43200001	43300000	2
15	43300001	43400000	60
15	43400001	43500000	49
15	43500001	43574056	1
16	1	100000	106
16	100001	200000	87
16	200001	300000	39
16	300001	400000	62
16	400001	500000	66
16	500001	600000	96
16	600001	700000	78
16	700001	800000	31
16	800001	900000	138
16	900001	1000000	99
16	1000001	1100000	41
16	1100001	1200000	18
16	1200001	1300000	33
16	1300001	1400000	76
16	1400001	1500000	52
16	1500001	1600000	30
16	1600001	1700000	6
16	1700001	1800000	97
16	1800001	1900000	11
16	1900001	2000000	2
16	2000001	2100000	4
16	2100001	2200000	5
16	2200001	2300000	0
16	2300001	2400000	0
16	2400001	2500000	1
16	2500001	2600000	24
16	2600001	2700000	33
16	2700001	2800000	1
16	2800001	2900000	5
16	2900001	3000000	42
16	3000001	3100000	30
16	3100001	3200000	28
16	3200001	3300000	59
16	3300001	3400000	86
16	3400001	3500000	107
16	3500001	3600000	69
16	3600001	3700000	23
16	3700001	3800000	50
16	3800001	3900000	59
16	3900001	4000000	65
16	4000001	4100000	55
16	4100001	4200000	70
16	4200001	4300000	42
16	4300001	4400000	87
16	4400001	4500000	69
16	4500001	4600000	49
16	4600001	4700000	73
16	4700001	4800000	40
16	4800001	4900000	69
16	4900001	5000000	51
16	5000001	5100000	88
16	5100001	5200000	25
16	5200001	5300000	86
16	5300001	5400000	90
16	5400001	5500000	72
16	5500001	5600000	63
16	5600001	5700000	74
16	5700001	5800000	38
16	5800001	5900000	26
16	5900001	6000000	45
16	6000001	6100000	47
16	6100001	6200000	2
16	6200001	6300000	50
16	6300001	6400000	41
16	6400001	6500000	16
16	6500001	6600000	15
16	6600001	6700000	68
16	6700001	6800000	73
16	6800001	6900000	62
16	6900001	7000000	25
16	7000001	7100000	4
16	7100001	7200000	28
16	7200001	7300000	0
16	7300001	7400000	1
16	7400001	7500000	1
16	7500001	7600000	0
16	7600001	7700000	12
16	7700001	7800000	49
16	7800001	7900000	0
16	7900001	8000000	5
16	8000001	8100000	2
16	8100001	8200000	6
16	8200001	8300000	54
16	8300001	8400000	4
16	8400001	8500000	6
16	8500001	8600000	0
16	8600001	8700000	41
16	8700001	8800000	1
16	8800001	8900000	4
16	8900001	9000000	21
16	9000001	9100000	10
16	9100001	9200000	36
16	9200001	9300000	30
16	9300001	9400000	72
16	9400001	9500000	59
16	9500001	9600000	91
16	9600001	9700000	0
16	9700001	9800000	0
16	9800001	9900000	3
16	9900001	10000000	53
16	10000001	10100000	12
16	10100001	10200000	8
16	10200001	10300000	3
16	10300001	10400000	5
16	10400001	10500000	13
16	10500001	10600000	30
16	10600001	10700000	36
16	10700001	10800000	42
16	10800001	10900000	33
16	10900001	11000000	0
16	11000001	11100000	0
16	11100001	11200000	9
16	11200001	11300000	55
16	11300001	11400000	4
16	11400001	11500000	25
16	11500001	11600000	91
16	11600001	11700000	71
16	11700001	11800000	67
16	11800001	11900000	37
16	11900001	12000000	64
16	12000001	12100000	36
16	12100001	12200000	60
16	12200001	12300000	33
16	12300001	12400000	5
16	12400001	12500000	31
16	12500001	12600000	16
16	12600001	12700000	0
16	12700001	12800000	1
16	12800001	12900000	2
16	12900001	13000000	18
16	13000001	13100000	2
16	13100001	13200000	3
16	13200001	13300000	12
16	13300001	13400000	4
16	13400001	13500000	61
16	13500001	13600000	26
16	13600001	13700000	4
16	13700001	13800000	17
16	13800001	13900000	0
16	13900001	14000000	3
16	14000001	14100000	3
16	14100001	14200000	39
16	14200001	14300000	11
16	14300001	14400000	14
16	14400001	14500000	26
16	14500001	14600000	6
16	14600001	14700000	54
16	14700001	14800000	13
16	14800001	14900000	5
16	14900001	15000000	1
16	15000001	15100000	0
16	15100001	15200000	19
16	15200001	15300000	0
16	15300001	15400000	43
16	15400001	15500000	33
16	15500001	15600000	60
16	15600001	15700000	61
16	15700001	15800000	28
16	15800001	15900000	9
16	15900001	16000000	22
16	16000001	16100000	8
16	16100001	16200000	40
16	16200001	16300000	32
16	16300001	16400000	12
16	16400001	16500000	23
16	16500001	16600000	6
16	16600001	16700000	31
16	16700001	16800000	52
16	16800001	16900000	47
16	16900001	17000000	1
16	17000001	17100000	28
16	17100001	17200000	43
16	17200001	17300000	21
16	17300001	17400000	34
16	17400001	17500000	105
16	17500001	17600000	38
16	17600001	17700000	4
16	17700001	17800000	0
16	17800001	17900000	20
16	17900001	18000000	22
16	18000001	18100000	10
16	18100001	18200000	53
16	18200001	18300000	59
16	18300001	18400000	74
16	18400001	18500000	40
16	18500001	18600000	19
16	18600001	18700000	3
16	18700001	18800000	22
16	18800001	18900000	59
16	18900001	19000000	34
16	19000001	19100000	9
16	19100001	19200000	43
16	19200001	19300000	24
16	19300001	19400000	23
16	19400001	19500000	31
16	19500001	19600000	87
16	19600001	19700000	59
16	19700001	19800000	48
16	19800001	19900000	5
16	19900001	20000000	2
16	20000001	20100000	0
16	20100001	20200000	0
16	20200001	20300000	7
16	20300001	20400000	13
16	20400001	20500000	5
16	20500001	20600000	13
16	20600001	20649150	25
17	1	100000	17
17	100001	200000	5
17	200001	300000	31
17	300001	400000	71
17	400001	500000	10
17	500001	600000	0
17	600001	700000	15
17	700001	800000	30
17	800001	900000	25
17	900001	1000000	1
17	1000001	1100000	21
17	1100001	1200000	10
17	1200001	1300000	60
17	1300001	1400000	29
17	1400001	1500000	0
17	1500001	1600000	78
17	1600001	1700000	127
17	1700001	1800000	49
17	1800001	1900000	15
17	1900001	2000000	17
17	2000001	2100000	29
17	2100001	2200000	59
17	2200001	2300000	5
17	2300001	2400000	4
17	2400001	2500000	56
17	2500001	2600000	59
17	2600001	2700000	51
17	2700001	2800000	28
17	2800001	2900000	3
17	2900001	3000000	10
17	3000001	3100000	0
17	3100001	3200000	34
17	3200001	3300000	100
17	3300001	3400000	41
17	3400001	3500000	132
17	3500001	3600000	31
17	3600001	3700000	29
17	3700001	3800000	26
17	3800001	3900000	6
17	3900001	4000000	32
17	4000001	4100000	37
17	4100001	4200000	25
17	4200001	4300000	8
17	4300001	4400000	18
17	4400001	4500000	68
17	4500001	4600000	70
17	4600001	4700000	94
17	4700001	4800000	39
17	4800001	4900000	75
17	4900001	5000000	87
17	5000001	5100000	79
17	5100001	5200000	32
17	5200001	5300000	26
17	5300001	5400000	3
17	5400001	5500000	33
17	5500001	5600000	48
17	5600001	5700000	84
17	5700001	5800000	33
17	5800001	5900000	84
17	5900001	6000000	2
17	6000001	6100000	0
17	6100001	6200000	24
17	6200001	6300000	64
17	6300001	6400000	90
17	6400001	6500000	31
17	6500001	6600000	1
17	6600001	6700000	0
17	6700001	6800000	9
17	6800001	6900000	38
17	6900001	7000000	42
17	7000001	7100000	0
17	7100001	7200000	0
17	7200001	7300000	0
17	7300001	7400000	46
17	7400001	7500000	48
17	7500001	7600000	100
17	7600001	7700000	56
17	7700001	7800000	1
17	7800001	7900000	66
17	7900001	8000000	10
17	8000001	8100000	0
17	8100001	8200000	35
17	8200001	8300000	41
17	8300001	8400000	52
17	8400001	8500000	63
17	8500001	8600000	50
17	8600001	8700000	91
17	8700001	8800000	37
17	8800001	8900000	2
17	8900001	9000000	21
17	9000001	9100000	18
17	9100001	9200000	61
17	9200001	9300000	37
17	9300001	9400000	1
17	9400001	9500000	10
17	9500001	9600000	46
17	9600001	9700000	2
17	9700001	9800000	3
17	9800001	9900000	18
17	9900001	10000000	21
17	10000001	10100000	46
17	10100001	10200000	2
17	10200001	10300000	19
17	10300001	10400000	29
17	10400001	10500000	17
17	10500001	10600000	15
17	10600001	10700000	0
17	10700001	10800000	0
17	10800001	10900000	33
17	10900001	11000000	1
17	11000001	11100000	7
17	11100001	11200000	8
17	11200001	11300000	1
17	11300001	11400000	5
17	11400001	11500000	1
17	11500001	11600000	9
17	11600001	11700000	49
17	11700001	11800000	14
17	11800001	11900000	18
17	11900001	12000000	65
17	12000001	12100000	13
17	12100001	12200000	1
17	12200001	12300000	36
17	12300001	12400000	20
17	12400001	12500000	68
17	12500001	12600000	29
17	12600001	12700000	0
17	12700001	12800000	6
17	12800001	12900000	43
17	12900001	13000000	78
17	13000001	13100000	91
17	13100001	13200000	108
17	13200001	13300000	54
17	13300001	13400000	14
17	13400001	13500000	1
17	13500001	13600000	3
17	13600001	13700000	0
17	13700001	13800000	0
17	13800001	13900000	0
17	13900001	14000000	0
17	14000001	14100000	2
17	14100001	14200000	1
17	14200001	14300000	1
17	14300001	14400000	26
17	14400001	14500000	8
17	14500001	14600000	5
17	14600001	14700000	120
17	14700001	14800000	57
17	14800001	14900000	17
17	14900001	15000000	85
17	15000001	15100000	70
17	15100001	15200000	105
17	15200001	15300000	78
17	15300001	15400000	40
17	15400001	15500000	46
17	15500001	15600000	64
17	15600001	15700000	87
17	15700001	15800000	73
17	15800001	15900000	63
17	15900001	16000000	26
17	16000001	16100000	0
17	16100001	16200000	0
17	16200001	16300000	0
17	16300001	16400000	0
17	16400001	16500000	9
17	16500001	16600000	46
17	16600001	16700000	47
17	16700001	16800000	82
17	16800001	16900000	15
17	16900001	17000000	32
17	17000001	17100000	6
17	17100001	17200000	28
17	17200001	17300000	43
17	17300001	17400000	14
17	17400001	17500000	27
17	17500001	17600000	104
17	17600001	17700000	20
17	17700001	17800000	105
17	17800001	17900000	138
17	17900001	18000000	92
17	18000001	18100000	17
17	18100001	18200000	42
17	18200001	18300000	93
17	18300001	18400000	29
17	18400001	18500000	106
17	18500001	18600000	74
17	18600001	18700000	136
17	18700001	18800000	81
17	18800001	18900000	23
17	18900001	19000000	42
17	19000001	19100000	124
17	19100001	19200000	61
17	19200001	19300000	91
17	19300001	19400000	67
17	19400001	19500000	48
17	19500001	19600000	149
17	19600001	19700000	19
17	19700001	19800000	1
17	19800001	19900000	85
17	19900001	20000000	84
17	20000001	20100000	2
17	20100001	20200000	0
17	20200001	20300000	0
17	20300001	20400000	0
17	20400001	20500000	10
17	20500001	20600000	14
17	20600001	20700000	45
17	20700001	20800000	17
17	20800001	20900000	84
17	20900001	21000000	132
17	21000001	21100000	51
17	21100001	21200000	107
17	21200001	21300000	15
17	21300001	21400000	34
17	21400001	21500000	47
17	21500001	21600000	110
17	21600001	21700000	50
17	21700001	21800000	105
17	21800001	21900000	85
17	21900001	22000000	121
17	22000001	22100000	62
17	22100001	22200000	43
17	22200001	22300000	75
17	22300001	22400000	51
17	22400001	22500000	42
17	22500001	22600000	108
17	22600001	22700000	39
17	22700001	22800000	72
17	22800001	22900000	86
17	22900001	23000000	2
17	23000001	23100000	2
17	23100001	23200000	2
17	23200001	23300000	6
17	23300001	23400000	13
17	23400001	23500000	2
17	23500001	23600000	1
17	23600001	23700000	42
17	23700001	23800000	35
17	23800001	23900000	44
17	23900001	24000000	62
17	24000001	24100000	19
17	24100001	24200000	0
17	24200001	24300000	13
17	24300001	24400000	6
17	24400001	24500000	39
17	24500001	24600000	85
17	24600001	24700000	0
17	24700001	24800000	45
17	24800001	24900000	99
17	24900001	25000000	27
17	25000001	25100000	7
17	25100001	25200000	5
17	25200001	25300000	4
17	25300001	25332008	6
