# Supplementary material for: RIdeogram: drawing SVG graphics to visualize and map genome-wide data on the idiograms
Source: PeerJ Comput Sci. 2020 Jan 20;6:e251. doi: 10.7717/peerj-cs.251 (PMC7924719; doi:10.7717/peerj-cs.251)
Supplement: Data S2 [file peerj-cs-06-251-s009.zip]

Archive with 17 entries (14 files):
- Supplemental Data S2/
- Supplemental Data S2/Plot.R
- __MACOSX/
- __MACOSX/Supplemental Data S2/
- __MACOSX/Supplemental Data S2/._Plot.R
- Supplemental Data S2/.Rhistory
- Supplemental Data S2/.DS_Store
- __MACOSX/Supplemental Data S2/._.DS_Store
- Supplemental Data S2/chromosome.svg
- Supplemental Data S2/karyotype.txt
- __MACOSX/Supplemental Data S2/._karyotype.txt
- Supplemental Data S2/chromosome.png
- __MACOSX/Supplemental Data S2/._chromosome.png
- Supplemental Data S2/Gene.txt
- __MACOSX/Supplemental Data S2/._Gene.txt
- Supplemental Data S2/Methylation.txt
- __MACOSX/Supplemental Data S2/._Methylation.txt
