# Supplementary material for: RIdeogram: drawing SVG graphics to visualize and map genome-wide data on the idiograms
Source: PeerJ Comput Sci. 2020 Jan 20;6:e251. doi: 10.7717/peerj-cs.251 (PMC7924719; doi:10.7717/peerj-cs.251)
Supplement: Data S2 [file peerj-cs-06-251-s009.zip › Supplemental Data S2/Plot.R]

require(RIdeogram)
orange_karyotype <- read.table("karyotype.txt", sep = "\t", header = T, stringsAsFactors = F)
Methylation <- read.table("Methylation.txt", sep = "\t", header = T, stringsAsFactors = F)
Gene <- read.table("Gene.txt", sep = "\t", header = T, stringsAsFactors = F)

ideogram(karyotype = orange_karyotype, overlaid = Methylation, label = Gene, label_type = "marker", colorset1 = c("#ffffe5", "#fee391", "#cc4c02"))
convertSVG("chromosome.svg", device = "png", dpi = 600)
