# Supplementary material for: RIdeogram: drawing SVG graphics to visualize and map genome-wide data on the idiograms
Source: PeerJ Comput Sci. 2020 Jan 20;6:e251. doi: 10.7717/peerj-cs.251 (PMC7924719; doi:10.7717/peerj-cs.251)
Supplement: Data S2 [file peerj-cs-06-251-s009.zip › Supplemental Data S2/karyotype.txt]

Chr	Start	End
1	0	28800734
2	0	30837053
3	0	28714068
4	0	19953105
5	0	36146064
6	0	21179577
7	0	32205053
8	0	22710839
9	0	18450726
