# Supplementary material for: RIdeogram: drawing SVG graphics to visualize and map genome-wide data on the idiograms
Source: PeerJ Comput Sci. 2020 Jan 20;6:e251. doi: 10.7717/peerj-cs.251 (PMC7924719; doi:10.7717/peerj-cs.251)
Supplement: Data S2 [file peerj-cs-06-251-s009.zip › Supplemental Data S2/Gene.txt]

Type	Shape	Chr	Start	End	color
Gene	triangle	1	5179001	5179273	31a354
Gene	triangle	1	14913502	14913900	31a354
Gene	triangle	1	27774551	27774895	31a354
Gene	triangle	2	5256112	5256447	31a354
Gene	triangle	2	15090958	15091145	31a354
Gene	triangle	3	27673253	27673597	31a354
Gene	triangle	4	2164751	2165049	31a354
Gene	triangle	4	4924301	4924548	31a354
Gene	triangle	4	5078352	5078696	31a354
Gene	triangle	4	16735352	16735738	31a354
Gene	triangle	5	2049554	2050000	31a354
Gene	triangle	5	14112846	14113198	31a354
Gene	triangle	5	18713202	18713550	31a354
Gene	triangle	5	18888158	18888749	31a354
Gene	triangle	5	24439627	24440000	31a354
Gene	triangle	5	28762003	28762347	31a354
Gene	triangle	5	30226901	30227400	31a354
Gene	triangle	5	31530202	31530546	31a354
Gene	triangle	5	35488404	35488800	31a354
Gene	triangle	6	5868801	5869097	31a354
Gene	triangle	6	12038901	12039112	31a354
Gene	triangle	6	12609002	12609344	31a354
Gene	triangle	6	15716054	15716250	31a354
Gene	triangle	6	19652003	19652350	31a354
Gene	triangle	7	5751401	5751743	31a354
Gene	triangle	7	11183052	11183433	31a354
Gene	triangle	7	17814401	17814597	31a354
Gene	triangle	7	27786752	27787050	31a354
Gene	triangle	7	28452970	28453248	31a354
Gene	triangle	7	30865263	30865547	31a354
Gene	triangle	8	1446254	1446635	31a354
Gene	triangle	8	1943906	1944244	31a354
Gene	triangle	9	634058	634300	31a354
Gene	triangle	9	908201	908550	31a354
Gene	triangle	9	1251254	1251650	31a354
