# Supplementary material for: RIdeogram: drawing SVG graphics to visualize and map genome-wide data on the idiograms
Source: PeerJ Comput Sci. 2020 Jan 20;6:e251. doi: 10.7717/peerj-cs.251 (PMC7924719; doi:10.7717/peerj-cs.251)
Supplement: Data S2 [file peerj-cs-06-251-s009.zip › Supplemental Data S2/Methylation.txt]

Chr	Start	End	Value
1	1	100000	69.25
1	100001	200000	78.55882353
1	200001	300000	86.79047619
1	300001	400000	84.75416667
1	400001	500000	81.2097561
1	500001	600000	78.58431373
1	600001	700000	76.61052632
1	700001	800000	80.73382353
1	800001	900000	78.54683544
1	900001	1000000	76.17951807
1	1000001	1100000	75.18586957
1	1100001	1200000	78.46836735
1	1200001	1300000	78.72685185
1	1300001	1400000	78.27272727
1	1400001	1500000	78.1984375
1	1500001	1600000	79.58467153
1	1600001	1700000	78.61917808
1	1700001	1800000	78.72987013
1	1800001	1900000	78.67654321
1	1900001	2000000	78.24597701
1	2000001	2100000	78.38064516
1	2100001	2200000	76.82216495
1	2200001	2300000	77.37330097
1	2300001	2400000	77.07077626
1	2400001	2500000	77.70869565
1	2500001	2600000	78.04243697
1	2600001	2700000	77.5748
1	2700001	2800000	76.51067194
1	2800001	2900000	76.37330827
1	2900001	3000000	75.52573529
1	3000001	3100000	75.26517241
1	3100001	3200000	75.27157191
1	3200001	3300000	75.21683168
1	3300001	3400000	75.26557377
1	3400001	3500000	75.30607029
1	3500001	3600000	75.95353846
1	3600001	3700000	75.25752212
1	3700001	3800000	75.80203488
1	3800001	3900000	75.6571831
1	3900001	4000000	75.04104683
1	4000001	4100000	75.75614973
1	4100001	4200000	75.97657895
1	4200001	4300000	76.17901554
1	4300001	4400000	75.50299252
1	4400001	4500000	75.08048193
1	4500001	4600000	74.32193396
1	4600001	4700000	74.44013921
1	4700001	4800000	74.01945701
1	4800001	4900000	73.98179825
1	4900001	5000000	73.86318083
1	5000001	5100000	73.80450644
1	5100001	5200000	73.68842105
1	5200001	5300000	73.74673469
1	5300001	5400000	73.85591182
1	5400001	5500000	74.11078431
1	5500001	5600000	73.91321839
1	5600001	5700000	74.0674812
1	5700001	5800000	73.83104089
1	5800001	5900000	73.76160878
1	5900001	6000000	73.8956912
1	6000001	6100000	73.9777972
1	6100001	6200000	73.59450172
1	6200001	6300000	73.75798319
1	6300001	6400000	73.84658902
1	6400001	6500000	73.79491803
1	6500001	6600000	73.95016181
1	6600001	6700000	73.91548183
1	6700001	6800000	73.83364341
1	6800001	6900000	73.78506787
1	6900001	7000000	73.83180473
1	7000001	7100000	73.62043796
1	7100001	7200000	73.4906383
1	7200001	7300000	73.8877809
1	7300001	7400000	74.57986111
1	7400001	7500000	74.75
1	7500001	7600000	74.64345479
1	7600001	7700000	74.41543536
1	7700001	7800000	74.86977951
1	7800001	7900000	74.84443022
1	7900001	8000000	75.27741531
1	8000001	8100000	75.18592777
1	8100001	8200000	75.53555556
1	8200001	8300000	75.7671932
1	8300001	8400000	75.87008444
1	8400001	8500000	76.14496487
1	8500001	8600000	77.13383199
1	8600001	8700000	77.295
1	8700001	8800000	77.23041526
1	8800001	8900000	77.28017621
1	8900001	9000000	77.51164309
1	9000001	9100000	77.75340541
1	9100001	9200000	77.72502662
1	9200001	9300000	77.71484211
1	9300001	9400000	77.67549325
1	9400001	9500000	77.78471795
1	9500001	9600000	78.05835866
1	9600001	9700000	78.2358794
1	9700001	9800000	78.21748527
1	9800001	9900000	78.23551492
1	9900001	10000000	78.30801527
1	10000001	10100000	78.46314797
1	10100001	10200000	78.59086673
1	10200001	10300000	78.96740331
1	10300001	10400000	79.08995434
1	10400001	10500000	78.97693006
1	10500001	10600000	78.87227191
1	10600001	10700000	78.83728964
1	10700001	10800000	78.72990325
1	10800001	10900000	78.84608014
1	10900001	11000000	78.93434519
1	11000001	11100000	79.03958692
1	11100001	11200000	79.1109322
1	11200001	11300000	79.14267782
1	11300001	11400000	79.07738986
1	11400001	11500000	79.09090164
1	11500001	11600000	79.16306818
1	11600001	11700000	79.0534345
1	11700001	11800000	79.27137193
1	11800001	11900000	79.25843137
1	11900001	12000000	79.23167702
1	12000001	12100000	79.29577248
1	12100001	12200000	79.45624521
1	12200001	12300000	79.46856925
1	12300001	12400000	79.63861237
1	12400001	12500000	79.74091592
1	12500001	12600000	79.72903946
1	12600001	12700000	79.80657895
1	12700001	12800000	79.76164978
1	12800001	12900000	79.78916009
1	12900001	13000000	79.87794433
1	13000001	13100000	79.76789773
1	13100001	13200000	79.75339463
1	13200001	13300000	79.72860155
1	13300001	13400000	79.60146956
1	13400001	13500000	79.65569444
1	13500001	13600000	79.70852234
1	13600001	13700000	79.72235855
1	13700001	13800000	79.69932341
1	13800001	13900000	79.6811245
1	13900001	14000000	79.7286
1	14000001	14100000	79.60542328
1	14100001	14200000	79.62325428
1	14200001	14300000	79.69340731
1	14300001	14400000	79.54391192
1	14400001	14500000	79.6027027
1	14500001	14600000	79.68201024
1	14600001	14700000	79.63272268
1	14700001	14800000	79.59861982
1	14800001	14900000	79.69551402
1	14900001	15000000	79.67473619
1	15000001	15100000	79.46672851
1	15100001	15200000	79.5272113
1	15200001	15300000	79.48737035
1	15300001	15400000	79.40369473
1	15400001	15500000	79.31972422
1	15500001	15600000	79.27816229
1	15600001	15700000	79.14563798
1	15700001	15800000	79.13185841
1	15800001	15900000	78.9880422
1	15900001	16000000	78.8209668
1	16000001	16100000	78.71340685
1	16100001	16200000	78.56983305
1	16200001	16300000	78.63304696
1	16300001	16400000	78.68710782
1	16400001	16500000	78.66848073
1	16500001	16600000	78.69503946
1	16600001	16700000	78.69096521
1	16700001	16800000	78.71410185
1	16800001	16900000	78.68892599
1	16900001	17000000	78.54867257
1	17000001	17100000	78.62490358
1	17100001	17200000	78.5252193
1	17200001	17300000	78.46544959
1	17300001	17400000	78.40299238
1	17400001	17500000	78.34940217
1	17500001	17600000	78.2960455
1	17600001	17700000	78.28312668
1	17700001	17800000	78.27307899
1	17800001	17900000	78.40643617
1	17900001	18000000	78.31203606
1	18000001	18100000	78.31649921
1	18100001	18200000	78.33618595
1	18200001	18300000	78.33082192
1	18300001	18400000	78.2951782
1	18400001	18500000	78.34059717
1	18500001	18600000	78.34414838
1	18600001	18700000	78.35234131
1	18700001	18800000	78.2776343
1	18800001	18900000	78.24380463
1	18900001	19000000	78.16276813
1	19000001	19100000	78.29994934
1	19100001	19200000	78.21617128
1	19200001	19300000	78.19117352
1	19300001	19400000	78.15838323
1	19400001	19500000	78.20472637
1	19500001	19600000	78.11985149
1	19600001	19700000	78.11434204
1	19700001	19800000	78.15507602
1	19800001	19900000	78.19285714
1	19900001	20000000	78.17290448
1	20000001	20100000	78.13066473
1	20100001	20200000	78.12754607
1	20200001	20300000	78.20777027
1	20300001	20400000	78.15507456
1	20400001	20500000	78.12346449
1	20500001	20600000	78.12554919
1	20600001	20700000	78.12980952
1	20700001	20800000	78.07275748
1	20800001	20900000	78.11306818
1	20900001	21000000	78.1396878
1	21000001	21100000	78.15857681
1	21100001	21200000	78.0789794
1	21200001	21300000	78.03666511
1	21300001	21400000	78.03774988
1	21400001	21500000	77.97396943
1	21500001	21600000	77.90635652
1	21600001	21700000	77.84618566
1	21700001	21800000	77.81696388
1	21800001	21900000	77.80471655
1	21900001	22000000	77.85239602
1	22000001	22100000	77.82159856
1	22100001	22200000	77.82955665
1	22200001	22300000	77.74266014
1	22300001	22400000	77.80181496
1	22400001	22500000	77.90524229
1	22500001	22600000	77.89020641
1	22600001	22700000	77.85895751
1	22700001	22800000	77.83671772
1	22800001	22900000	77.83593886
1	22900001	23000000	77.76429817
1	23000001	23100000	77.7248153
1	23100001	23200000	77.73044232
1	23200001	23300000	77.7283182
1	23300001	23400000	77.71762171
1	23400001	23500000	77.59226472
1	23500001	23600000	77.56898029
1	23600001	23700000	77.50448718
1	23700001	23800000	77.5291258
1	23800001	23900000	77.40905997
1	23900001	24000000	77.4007611
1	24000001	24100000	77.42425137
1	24100001	24200000	77.40391414
1	24200001	24300000	77.37341719
1	24300001	24400000	77.34840871
1	24400001	24500000	77.34728488
1	24500001	24600000	77.29338327
1	24600001	24700000	77.2184724
1	24700001	24800000	77.20368073
1	24800001	24900000	77.18090722
1	24900001	25000000	77.13868583
1	25000001	25100000	77.05008203
1	25100001	25200000	77.02218584
1	25200001	25300000	76.98620408
1	25300001	25400000	76.87441009
1	25400001	25500000	76.85902637
1	25500001	25600000	76.85802269
1	25600001	25700000	76.82703359
1	25700001	25800000	76.89673123
1	25800001	25900000	76.88634716
1	25900001	26000000	76.89831122
1	26000001	26100000	76.8489984
1	26100001	26200000	76.73927287
1	26200001	26300000	76.69530628
1	26300001	26400000	76.68200555
1	26400001	26500000	76.6335438
1	26500001	26600000	76.59320503
1	26600001	26700000	76.5350568
1	26700001	26800000	76.51904019
1	26800001	26900000	76.4433126
1	26900001	27000000	76.46591702
1	27000001	27100000	76.42722008
1	27100001	27200000	76.36883918
1	27200001	27300000	76.35996921
1	27300001	27400000	76.33314154
1	27400001	27500000	76.33164751
1	27500001	27600000	76.31676212
1	27600001	27700000	76.32848462
1	27700001	27800000	76.3515897
1	27800001	27900000	76.24695882
1	27900001	28000000	76.3171504
1	28000001	28100000	76.25963199
1	28100001	28200000	76.31677274
1	28200001	28300000	76.2706278
1	28300001	28400000	76.23271237
1	28400001	28500000	76.25680804
1	28500001	28600000	76.23218006
1	28600001	28700000	76.21050483
1	28700001	28800000	76.16401627
1	28800001	28800734	76.1964497
2	1	100000	82.28181818
2	100001	200000	71.15714286
2	200001	300000	85.55757576
2	300001	400000	81.75555556
2	400001	500000	76.39038462
2	500001	600000	79.88253968
2	600001	700000	79.18513514
2	700001	800000	76.15
2	800001	900000	75.54494382
2	900001	1000000	77.56990291
2	1000001	1100000	78.78859649
2	1100001	1200000	76.72833333
2	1200001	1300000	78.28854962
2	1300001	1400000	80.04671533
2	1400001	1500000	78.72818792
2	1500001	1600000	78.84551282
2	1600001	1700000	78.68363636
2	1700001	1800000	78.31976744
2	1800001	1900000	78.03444444
2	1900001	2000000	78.11290323
2	2000001	2100000	76.78963731
2	2100001	2200000	77.0715
2	2200001	2300000	76.9754717
2	2300001	2400000	77.03165138
2	2400001	2500000	77.41504425
2	2500001	2600000	77.87008547
2	2600001	2700000	78.35454545
2	2700001	2800000	76.74960938
2	2800001	2900000	76.15539033
2	2900001	3000000	75.30928571
2	3000001	3100000	75.55590278
2	3100001	3200000	75.24242424
2	3200001	3300000	75.1970684
2	3300001	3400000	75.3525641
2	3400001	3500000	75.63761755
2	3500001	3600000	75.84892308
2	3600001	3700000	75.25752212
2	3700001	3800000	75.68616715
2	3800001	3900000	75.79430199
2	3900001	4000000	75.4800554
2	4000001	4100000	75.74221636
2	4100001	4200000	75.96165803
2	4200001	4300000	75.61489899
2	4300001	4400000	75.37548544
2	4400001	4500000	74.5465721
2	4500001	4600000	74.41018519
2	4600001	4700000	74.23549107
2	4700001	4800000	73.75185996
2	4800001	4900000	73.88645161
2	4900001	5000000	73.72016985
2	5000001	5100000	73.90730689
2	5100001	5200000	73.91959184
2	5200001	5300000	73.82524851
2	5300001	5400000	74.12770138
2	5400001	5500000	74.04343629
2	5500001	5600000	74.21606805
2	5600001	5700000	73.81801471
2	5700001	5800000	73.84767025
2	5800001	5900000	74.00979021
2	5900001	6000000	73.60344234
2	6000001	6100000	73.56183986
2	6100001	6200000	73.88929766
2	6200001	6300000	73.79168026
2	6300001	6400000	74.08202247
2	6400001	6500000	74.01050955
2	6500001	6600000	74.00122699
2	6600001	6700000	73.88209408
2	6700001	6800000	73.86751497
2	6800001	6900000	73.83589001
2	6900001	7000000	73.52025862
2	7000001	7100000	73.58671429
2	7100001	7200000	73.71382228
2	7200001	7300000	74.15532213
2	7300001	7400000	74.6691989
2	7400001	7500000	74.78292683
2	7500001	7600000	74.41778976
2	7600001	7700000	74.39463807
2	7700001	7800000	74.42994652
2	7800001	7900000	74.70514512
2	7900001	8000000	74.86977951
2	8000001	8100000	74.86192308
2	8100001	8200000	75.0531052
2	8200001	8300000	75.36243781
2	8300001	8400000	75.59209877
2	8400001	8500000	75.7008547
2	8500001	8600000	75.79249395
2	8600001	8700000	75.99879808
2	8700001	8800000	76.21542112
2	8800001	8900000	76.38037603
2	8900001	9000000	76.7764774
2	9000001	9100000	77.21779564
2	9100001	9200000	77.29056818
2	9200001	9300000	77.18448471
2	9300001	9400000	77.22179775
2	9400001	9500000	77.25404208
2	9500001	9600000	77.52854007
2	9600001	9700000	77.5601087
2	9700001	9800000	77.72769397
2	9800001	9900000	77.78441145
2	9900001	10000000	77.68475289
2	10000001	10100000	77.65041754
2	10100001	10200000	77.72024922
2	10200001	10300000	77.80071869
2	10300001	10400000	77.91955193
2	10400001	10500000	78.18355065
2	10500001	10600000	78.31856287
2	10600001	10700000	78.20384236
2	10700001	10800000	78.11788144
2	10800001	10900000	78.34740883
2	10900001	11000000	78.48155894
2	11000001	11100000	78.48773585
2	11100001	11200000	78.58132586
2	11200001	11300000	78.91846011
2	11300001	11400000	78.99014733
2	11400001	11500000	79.05350318
2	11500001	11600000	78.93556561
2	11600001	11700000	78.85774396
2	11700001	11800000	78.93975045
2	11800001	11900000	78.86386182
2	11900001	12000000	78.74207746
2	12000001	12100000	78.82195122
2	12100001	12200000	78.97028671
2	12200001	12300000	79.12374039
2	12300001	12400000	79.28869198
2	12400001	12500000	79.12630252
2	12500001	12600000	79.02504146
2	12600001	12700000	79.08444444
2	12700001	12800000	79.15122549
2	12800001	12900000	79.03673633
2	12900001	13000000	79.21878497
2	13000001	13100000	79.25494854
2	13100001	13200000	79.19037559
2	13200001	13300000	79.16110248
2	13300001	13400000	79.34366846
2	13400001	13500000	79.46262395
2	13500001	13600000	79.55542901
2	13600001	13700000	79.59286251
2	13700001	13800000	79.74091249
2	13800001	13900000	79.74684952
2	13900001	14000000	79.80722714
2	14000001	14100000	79.82717949
2	14100001	14200000	79.70894545
2	14200001	14300000	79.78988439
2	14300001	14400000	79.84258065
2	14400001	14500000	79.87145907
2	14500001	14600000	79.73361522
2	14600001	14700000	79.71536313
2	14700001	14800000	79.53035343
2	14800001	14900000	79.72572414
2	14900001	15000000	79.69465021
2	15000001	15100000	79.72208672
2	15100001	15200000	79.76952124
2	15200001	15300000	79.64200669
2	15300001	15400000	79.74085447
2	15400001	15500000	79.5829914
2	15500001	15600000	79.62005242
2	15600001	15700000	79.66494778
2	15700001	15800000	79.57412224
2	15800001	15900000	79.6229572
2	15900001	16000000	79.68875969
2	16000001	16100000	79.63502245
2	16100001	16200000	79.68425397
2	16200001	16300000	79.67371069
2	16300001	16400000	79.5789705
2	16400001	16500000	79.53500313
2	16500001	16600000	79.7289638
2	16600001	16700000	79.69844913
2	16700001	16800000	79.45858025
2	16800001	16900000	79.55526316
2	16900001	17000000	79.38284848
2	17000001	17100000	79.30740741
2	17100001	17200000	79.14223676
2	17200001	17300000	79.1620283
2	17300001	17400000	78.91178195
2	17400001	17500000	78.82088681
2	17500001	17600000	78.73302433
2	17600001	17700000	78.60017261
2	17700001	17800000	78.64827586
2	17800001	17900000	78.59147109
2	17900001	18000000	78.66335049
2	18000001	18100000	78.69125497
2	18100001	18200000	78.68711864
2	18200001	18300000	78.66087444
2	18300001	18400000	78.68221234
2	18400001	18500000	78.53877212
2	18500001	18600000	78.60126513
2	18600001	18700000	78.52818132
2	18700001	18800000	78.41502169
2	18800001	18900000	78.26289715
2	18900001	19000000	78.35189941
2	19000001	19100000	78.36673774
2	19100001	19200000	78.32282378
2	19200001	19300000	78.34494737
2	19300001	19400000	78.28832117
2	19400001	19500000	78.3439606
2	19500001	19600000	78.28827479
2	19600001	19700000	78.22953261
2	19700001	19800000	78.1547218
2	19800001	19900000	78.29296915
2	19900001	20000000	78.21620533
2	20000001	20100000	78.18787575
2	20100001	20200000	78.16408591
2	20200001	20300000	78.16993561
2	20300001	20400000	78.06773084
2	20400001	20500000	78.18989258
2	20500001	20600000	78.16863127
2	20600001	20700000	78.18468992
2	20700001	20800000	78.19154659
2	20800001	20900000	78.12490403
2	20900001	21000000	78.14904215
2	21000001	21100000	78.24473559
2	21100001	21200000	78.10537583
2	21200001	21300000	78.09095193
2	21300001	21400000	78.08730751
2	21400001	21500000	78.0177974
2	21500001	21600000	77.96266728
2	21600001	21700000	77.81654445
2	21700001	21800000	77.85539927
2	21800001	21900000	77.79017056
2	21900001	22000000	77.80317106
2	22000001	22100000	77.76559715
2	22100001	22200000	77.82124834
2	22200001	22300000	77.89322779
2	22300001	22400000	77.85987735
2	22400001	22500000	77.79386423
2	22500001	22600000	77.72288687
2	22600001	22700000	77.74067358
2	22700001	22800000	77.66440823
2	22800001	22900000	77.53864508
2	22900001	23000000	77.41129512
2	23000001	23100000	77.40037879
2	23100001	23200000	77.37435146
2	23200001	23300000	77.27497925
2	23300001	23400000	77.19180058
2	23400001	23500000	77.13959016
2	23500001	23600000	76.9707943
2	23600001	23700000	76.88138968
2	23700001	23800000	76.86911526
2	23800001	23900000	76.83377724
2	23900001	24000000	76.87686117
2	24000001	24100000	76.83744
2	24100001	24200000	76.74397446
2	24200001	24300000	76.74069814
2	24300001	24400000	76.63043822
2	24400001	24500000	76.57315727
2	24500001	24600000	76.59952849
2	24600001	24700000	76.53017983
2	24700001	24800000	76.51246591
2	24800001	24900000	76.45728155
2	24900001	25000000	76.42079475
2	25000001	25100000	76.35017248
2	25100001	25200000	76.33353728
2	25200001	25300000	76.31998472
2	25300001	25400000	76.34613628
2	25400001	25500000	76.31281369
2	25500001	25600000	76.3512538
2	25600001	25700000	76.34393939
2	25700001	25800000	76.24517594
2	25800001	25900000	76.24409211
2	25900001	26000000	76.30463277
2	26000001	26100000	76.26875704
2	26100001	26200000	76.32241766
2	26200001	26300000	76.25009318
2	26300001	26400000	76.23853858
2	26400001	26500000	76.17506455
2	26500001	26600000	76.14829107
2	26600001	26700000	76.21843453
2	26700001	26800000	76.22775346
2	26800001	26900000	76.17845986
2	26900001	27000000	76.29101449
2	27000001	27100000	76.28377304
2	27100001	27200000	76.34443644
2	27200001	27300000	76.32333094
2	27300001	27400000	76.39632143
2	27400001	27500000	76.38696085
2	27500001	27600000	76.379858
2	27600001	27700000	76.42797741
2	27700001	27800000	76.49815623
2	27800001	27900000	76.48609123
2	27900001	28000000	76.59161765
2	28000001	28100000	76.71728033
2	28100001	28200000	76.69661453
2	28200001	28300000	76.65604836
2	28300001	28400000	76.53565875
2	28400001	28500000	76.52562199
2	28500001	28600000	76.50344403
2	28600001	28700000	76.48800273
2	28700001	28800000	76.44831744
2	28800001	28900000	76.41569199
2	28900001	29000000	76.36834518
2	29000001	29100000	76.37218243
2	29100001	29200000	76.30537555
2	29200001	29300000	76.33788623
2	29300001	29400000	76.36720188
2	29400001	29500000	76.39007035
2	29500001	29600000	76.3307379
2	29600001	29700000	76.29978688
2	29700001	29800000	76.37596678
2	29800001	29900000	76.30127772
2	29900001	30000000	76.2401121
2	30000001	30100000	76.22980971
2	30100001	30200000	76.1231848
2	30200001	30300000	76.11995417
2	30300001	30400000	76.18805882
2	30400001	30500000	76.21300489
2	30500001	30600000	76.23747478
2	30600001	30700000	76.20852874
2	30700001	30800000	76.12944067
2	30800001	30837053	76.10305753
3	1	100000	66.6875
3	100001	200000	69.25
3	200001	300000	86.82068966
3	300001	400000	79.67631579
3	400001	500000	80.59782609
3	500001	600000	75.97924528
3	600001	700000	77.05636364
3	700001	800000	80.07460317
3	800001	900000	78.26056338
3	900001	1000000	77.00379747
3	1000001	1100000	75.67391304
3	1100001	1200000	78.46836735
3	1200001	1300000	78.74424779
3	1300001	1400000	77.1552
3	1400001	1500000	79.1294964
3	1500001	1600000	78.27716049
3	1600001	1700000	78.08011364
3	1700001	1800000	78.34569892
3	1800001	1900000	76.96934673
3	1900001	2000000	76.73961353
3	2000001	2100000	77.07110092
3	2100001	2200000	77.59506726
3	2200001	2300000	77.8375
3	2300001	2400000	78.49382716
3	2400001	2500000	76.38603774
3	2500001	2600000	75.40460993
3	2600001	2700000	75.60105634
3	2700001	2800000	75.27060811
3	2800001	2900000	75.26225166
3	2900001	3000000	75.13949045
3	3000001	3100000	75.94276923
3	3100001	3200000	75.56686747
3	3200001	3300000	75.79942363
3	3300001	3400000	75.61151685
3	3400001	3500000	75.06558266
3	3500001	3600000	75.94566929
3	3600001	3700000	76.14754522
3	3700001	3800000	75.67372449
3	3800001	3900000	75.65012285
3	3900001	4000000	74.90119904
3	4000001	4100000	74.23657407
3	4100001	4200000	74.21306306
3	4200001	4300000	74.07743363
3	4300001	4400000	73.82
3	4400001	4500000	73.81822034
3	4500001	4600000	73.858125
3	4600001	4700000	73.83950617
3	4700001	4800000	73.98808081
3	4800001	4900000	73.81856287
3	4900001	5000000	74.06842105
3	5000001	5100000	73.92862669
3	5100001	5200000	74.28601134
3	5200001	5300000	73.96866792
3	5300001	5400000	73.86953271
3	5400001	5500000	73.88394834
3	5500001	5600000	73.8445045
3	5600001	5700000	73.97925532
3	5700001	5800000	73.74280763
3	5800001	5900000	73.59915541
3	5900001	6000000	73.91697171
3	6000001	6100000	73.80291734
3	6100001	6200000	74.04317817
3	6200001	6300000	73.98034865
3	6300001	6400000	73.79342723
3	6400001	6500000	73.75223421
3	6500001	6600000	73.8336858
3	6600001	6700000	73.90730253
3	6700001	6800000	73.55649635
3	6800001	6900000	73.37651297
3	6900001	7000000	73.81676056
3	7000001	7100000	74.2472067
3	7100001	7200000	74.66
3	7200001	7300000	74.77131034
3	7300001	7400000	74.77666214
3	7400001	7500000	74.42078273
3	7500001	7600000	74.38168449
3	7600001	7700000	74.46857523
3	7700001	7800000	74.60951123
3	7800001	7900000	74.55302632
3	7900001	8000000	74.58597641
3	8000001	8100000	74.9390117
3	8100001	8200000	74.90025674
3	8200001	8300000	75.0460076
3	8300001	8400000	75.3781407
3	8400001	8500000	75.23890274
3	8500001	8600000	75.53864198
3	8600001	8700000	75.7671932
3	8700001	8800000	75.95101796
3	8800001	8900000	76.20378698
3	8900001	9000000	76.56095571
3	9000001	9100000	77.08528389
3	9100001	9200000	77.23801843
3	9200001	9300000	77.28649886
3	9300001	9400000	77.21310734
3	9400001	9500000	77.19878319
3	9500001	9600000	77.49748083
3	9600001	9700000	77.61215054
3	9700001	9800000	77.80298507
3	9800001	9900000	77.73534392
3	9900001	10000000	77.66586639
3	10000001	10100000	77.66362705
3	10100001	10200000	78.02457027
3	10200001	10300000	78.27492567
3	10300001	10400000	78.05913556
3	10400001	10500000	78.12873786
3	10500001	10600000	78.57086915
3	10600001	10700000	78.40401494
3	10700001	10800000	78.98402585
3	10800001	10900000	79.01617647
3	10900001	11000000	79.14931756
3	11000001	11100000	78.93927928
3	11100001	11200000	78.96838825
3	11200001	11300000	78.90249332
3	11300001	11400000	78.86731621
3	11400001	11500000	78.77720848
3	11500001	11600000	78.73321617
3	11600001	11700000	78.85432314
3	11700001	11800000	78.91176471
3	11800001	11900000	79.15916096
3	11900001	12000000	79.30110357
3	12000001	12100000	79.21077441
3	12100001	12200000	79.07869674
3	12200001	12300000	79.11763245
3	12300001	12400000	79.07298188
3	12400001	12500000	79.14469821
3	12500001	12600000	79.04894652
3	12600001	12700000	78.95048387
3	12700001	12800000	79.06368715
3	12800001	12900000	79.27307997
3	12900001	13000000	79.22071931
3	13000001	13100000	79.18938807
3	13100001	13200000	79.39984627
3	13200001	13300000	79.45751335
3	13300001	13400000	79.56935361
3	13400001	13500000	79.50539104
3	13500001	13600000	79.62123031
3	13600001	13700000	79.73666916
3	13700001	13800000	79.76696362
3	13800001	13900000	79.87247774
3	13900001	14000000	79.79375
3	14000001	14100000	79.73571429
3	14100001	14200000	79.79606987
3	14200001	14300000	79.8077424
3	14300001	14400000	79.75054152
3	14400001	14500000	79.80344828
3	14500001	14600000	79.86754636
3	14600001	14700000	79.81070922
3	14700001	14800000	79.68887324
3	14800001	14900000	79.76456583
3	14900001	15000000	79.61956825
3	15000001	15100000	79.53072122
3	15100001	15200000	79.71202749
3	15200001	15300000	79.69603283
3	15300001	15400000	79.68761002
3	15400001	15500000	79.67670683
3	15500001	15600000	79.75020027
3	15600001	15700000	79.60903654
3	15700001	15800000	79.51693122
3	15800001	15900000	79.62325428
3	15900001	16000000	79.69444807
3	16000001	16100000	79.55328562
3	16100001	16200000	79.61277562
3	16200001	16300000	79.69728331
3	16300001	16400000	79.64744997
3	16400001	16500000	79.60315315
3	16500001	16600000	79.63061224
3	16600001	16700000	79.6539147
3	16700001	16800000	79.75158428
3	16800001	16900000	79.56792216
3	16900001	17000000	79.66871891
3	17000001	17100000	79.51188854
3	17100001	17200000	79.51113846
3	17200001	17300000	79.53280196
3	17300001	17400000	79.46334347
3	17400001	17500000	79.41514786
3	17500001	17600000	79.284994
3	17600001	17700000	79.25891148
3	17700001	17800000	79.16003574
3	17800001	17900000	79.16021378
3	17900001	18000000	79.15911243
3	18000001	18100000	79.03323512
3	18100001	18200000	78.96723529
3	18200001	18300000	78.88538732
3	18300001	18400000	78.86861827
3	18400001	18500000	78.76223001
3	18500001	18600000	78.63699825
3	18600001	18700000	78.6861949
3	18700001	18800000	78.58760139
3	18800001	18900000	78.57986151
3	18900001	19000000	78.65020103
3	19000001	19100000	78.59074286
3	19100001	19200000	78.65421412
3	19200001	19300000	78.69732955
3	19300001	19400000	78.69399093
3	19400001	19500000	78.69405436
3	19500001	19600000	78.66
3	19600001	19700000	78.68949438
3	19700001	19800000	78.69115837
3	19800001	19900000	78.70217755
3	19900001	20000000	78.56955556
3	20000001	20100000	78.53298284
3	20100001	20200000	78.60726472
3	20200001	20300000	78.5120765
3	20300001	20400000	78.44915807
3	20400001	20500000	78.31023835
3	20500001	20600000	78.31896272
3	20600001	20700000	78.26761547
3	20700001	20800000	78.32376874
3	20800001	20900000	78.37387821
3	20900001	21000000	78.38518913
3	21000001	21100000	78.325
3	21100001	21200000	78.32249337
3	21200001	21300000	78.31666667
3	21300001	21400000	78.34931507
3	21400001	21500000	78.30257218
3	21500001	21600000	78.3572547
3	21600001	21700000	78.32285714
3	21700001	21800000	78.28655636
3	21800001	21900000	78.22739867
3	21900001	22000000	78.14187947
3	22000001	22100000	78.19348932
3	22100001	22200000	78.23248602
3	22200001	22300000	78.30015175
3	22300001	22400000	78.18279516
3	22400001	22500000	78.18154852
3	22500001	22600000	78.18167251
3	22600001	22700000	78.16315
3	22700001	22800000	78.23062749
3	22800001	22900000	78.14714923
3	22900001	23000000	78.08375309
3	23000001	23100000	78.11797144
3	23100001	23200000	78.14889652
3	23200001	23300000	78.20176211
3	23300001	23400000	78.16729927
3	23400001	23500000	78.18371304
3	23500001	23600000	78.18669569
3	23600001	23700000	78.216
3	23700001	23800000	78.17523992
3	23800001	23900000	78.12810552
3	23900001	24000000	78.23229962
3	24000001	24100000	78.1191631
3	24100001	24200000	78.06437381
3	24200001	24300000	78.12719962
3	24300001	24400000	78.18757676
3	24400001	24500000	78.11243548
3	24500001	24600000	78.0228865
3	24600001	24700000	78.03140457
3	24700001	24800000	78.00139795
3	24800001	24900000	77.9792093
3	24900001	25000000	77.99055993
3	25000001	25100000	77.91748155
3	25100001	25200000	77.86308046
3	25200001	25300000	77.81123338
3	25300001	25400000	77.76960695
3	25400001	25500000	77.85177758
3	25500001	25600000	77.805256
3	25600001	25700000	77.82767978
3	25700001	25800000	77.79666667
3	25800001	25900000	77.855885
3	25900001	26000000	77.87356631
3	26000001	26100000	77.77683036
3	26100001	26200000	77.73505338
3	26200001	26300000	77.8242236
3	26300001	26400000	77.88179408
3	26400001	26500000	77.90996033
3	26500001	26600000	77.92649648
3	26600001	26700000	77.85530702
3	26700001	26800000	77.86135371
3	26800001	26900000	77.76561955
3	26900001	27000000	77.73158123
3	27000001	27100000	77.73090909
3	27100001	27200000	77.70487069
3	27200001	27300000	77.62310671
3	27300001	27400000	77.56423983
3	27400001	27500000	77.51609048
3	27500001	27600000	77.48435374
3	27600001	27700000	77.40097087
3	27700001	27800000	77.38812919
3	27800001	27900000	77.32860728
3	27900001	28000000	77.3201586
3	28000001	28100000	77.27083506
3	28100001	28200000	77.21185247
3	28200001	28300000	77.20890722
3	28300001	28400000	77.14727124
3	28400001	28500000	77.03251433
3	28500001	28600000	76.98810789
3	28600001	28700000	76.93371429
3	28700001	28714068	76.92032653
4	1	100000	66.5
4	100001	200000	69.95
4	200001	300000	77.95714286
4	300001	400000	83.475
4	400001	500000	87.004
4	500001	600000	80.8
4	600001	700000	81.09487179
4	700001	800000	79.29019608
4	800001	900000	77.37592593
4	900001	1000000	79.94328358
4	1000001	1100000	79.73055556
4	1100001	1200000	75.98604651
4	1200001	1300000	75.30217391
4	1300001	1400000	78.46391753
4	1400001	1500000	78.81442308
4	1500001	1600000	78.38288288
4	1600001	1700000	76.70916667
4	1700001	1800000	78.44047619
4	1800001	1900000	78.93233083
4	1900001	2000000	80.02898551
4	2000001	2100000	78.79366197
4	2100001	2200000	78.50576923
4	2200001	2300000	78.63333333
4	2300001	2400000	78.26742857
4	2400001	2500000	78.4863388
4	2500001	2600000	77.7459893
4	2600001	2700000	77.02539683
4	2700001	2800000	76.64427083
4	2800001	2900000	77.13908629
4	2900001	3000000	76.56716418
4	3000001	3100000	76.99330144
4	3100001	3200000	76.95462963
4	3200001	3300000	77.35152838
4	3300001	3400000	77.90889831
4	3400001	3500000	78.16639344
4	3500001	3600000	76.92301587
4	3600001	3700000	76.43141762
4	3700001	3800000	75.80892193
4	3800001	3900000	75.44139194
4	3900001	4000000	75.21347518
4	4000001	4100000	75.53125
4	4100001	4200000	75.25878378
4	4200001	4300000	75.24131148
4	4300001	4400000	75.21266234
4	4400001	4500000	75.62056075
4	4500001	4600000	75.7303681
4	4600001	4700000	75.12404692
4	4700001	4800000	75.61354467
4	4800001	4900000	75.79430199
4	4900001	5000000	75.53792135
4	5000001	5100000	75.0479564
4	5100001	5200000	75.84209115
4	5200001	5300000	76.03667546
4	5300001	5400000	76.04751958
4	5400001	5500000	75.88498728
4	5500001	5600000	75.5715
4	5600001	5700000	75.27821782
4	5700001	5800000	75.11046229
4	5800001	5900000	74.56460808
4	5900001	6000000	74.308
4	6000001	6100000	74.36942529
4	6100001	6200000	74.18244444
4	6200001	6300000	73.73524229
4	6300001	6400000	73.88755459
4	6400001	6500000	73.85686695
4	6500001	6600000	73.87184874
4	6600001	6700000	73.72898551
4	6700001	6800000	73.92408163
4	6800001	6900000	73.82524851
4	6900001	7000000	74.0743295
4	7000001	7100000	74.0674812
4	7100001	7200000	73.8396648
4	7200001	7300000	73.78235294
4	7300001	7400000	73.91745455
4	7400001	7500000	73.94418605
4	7500001	7600000	73.98916084
4	7600001	7700000	73.60684932
4	7700001	7800000	73.80201005
4	7800001	7900000	73.81517129
4	7900001	8000000	74.08202247
4	8000001	8100000	74.02496051
4	8100001	8200000	73.79830247
4	8200001	8300000	73.85493171
4	8300001	8400000	73.90105263
4	8400001	8500000	73.89598214
4	8500001	8600000	73.62195846
4	8600001	8700000	73.6001462
4	8700001	8800000	73.41001431
4	8800001	8900000	73.81442577
4	8900001	9000000	74.59652778
4	9000001	9100000	74.75476839
4	9100001	9200000	74.48245614
4	9200001	9300000	74.40173565
4	9300001	9400000	74.57001321
4	9400001	9500000	74.61277705
4	9500001	9600000	74.79090909
4	9600001	9700000	74.86929936
4	9700001	9800000	75.29835651
4	9800001	9900000	75.34342929
4	9900001	10000000	75.43333333
4	10000001	10100000	75.90250896
4	10100001	10200000	76.28089623
4	10200001	10300000	76.83745665
4	10300001	10400000	77.22810384
4	10400001	10500000	77.19944321
4	10500001	10600000	77.38558856
4	10600001	10700000	77.54358696
4	10700001	10800000	77.73924731
4	10800001	10900000	77.80021075
4	10900001	11000000	77.62776058
4	11000001	11100000	77.82624619
4	11100001	11200000	78.13676768
4	11200001	11300000	78.29104478
4	11300001	11400000	78.04902153
4	11400001	11500000	78.32244701
4	11500001	11600000	78.57767176
4	11600001	11700000	78.4518797
4	11700001	11800000	78.70111111
4	11800001	11900000	78.95631868
4	11900001	12000000	79.0393147
4	12000001	12100000	78.96479501
4	12100001	12200000	78.67641921
4	12200001	12300000	78.9373494
4	12300001	12400000	79.13772302
4	12400001	12500000	79.25717905
4	12500001	12600000	79.11984987
4	12600001	12700000	79.0874281
4	12700001	12800000	79.16734034
4	12800001	12900000	79.01505204
4	12900001	13000000	79.23166269
4	13000001	13100000	79.2629717
4	13100001	13200000	79.20202335
4	13200001	13300000	79.23764434
4	13300001	13400000	79.42837633
4	13400001	13500000	79.61705485
4	13500001	13600000	79.74091249
4	13600001	13700000	79.78601913
4	13700001	13800000	79.71935953
4	13800001	13900000	79.71062455
4	13900001	14000000	79.85590327
4	14000001	14100000	79.7332158
4	14100001	14200000	79.69082633
4	14200001	14300000	79.63519164
4	14300001	14400000	79.73059959
4	14400001	14500000	79.68156463
4	14500001	14600000	79.67832546
4	14600001	14700000	79.61478261
4	14700001	14800000	79.68570479
4	14800001	14900000	79.52410596
4	14900001	15000000	79.61804362
4	15000001	15100000	79.63287402
4	15100001	15200000	79.67447781
4	15200001	15300000	79.54614388
4	15300001	15400000	79.65577047
4	15400001	15500000	79.66407455
4	15500001	15600000	79.63707006
4	15600001	15700000	79.74876972
4	15700001	15800000	79.53073079
4	15800001	15900000	79.71664596
4	15900001	16000000	79.47171093
4	16000001	16100000	79.55494776
4	16100001	16200000	79.49570025
4	16200001	16300000	79.5102439
4	16300001	16400000	79.41512758
4	16400001	16500000	79.4344431
4	16500001	16600000	79.37979555
4	16600001	16700000	79.26378282
4	16700001	16800000	79.14279811
4	16800001	16900000	79.04336075
4	16900001	17000000	78.78252766
4	17000001	17100000	78.74213256
4	17100001	17200000	78.63518307
4	17200001	17300000	78.66337308
4	17300001	17400000	78.68711864
4	17400001	17500000	78.66411268
4	17500001	17600000	78.73840985
4	17600001	17700000	78.63931149
4	17700001	17800000	78.58194368
4	17800001	17900000	78.56743295
4	17900001	18000000	78.45764834
4	18000001	18100000	78.30403226
4	18100001	18200000	78.35251606
4	18200001	18300000	78.36767838
4	18300001	18400000	78.32216331
4	18400001	18500000	78.34228541
4	18500001	18600000	78.2839267
4	18600001	18700000	78.31124935
4	18700001	18800000	78.24511317
4	18800001	18900000	78.18069815
4	18900001	19000000	78.15114737
4	19000001	19100000	78.22623034
4	19100001	19200000	78.3079333
4	19200001	19300000	78.19909502
4	19300001	19400000	78.17659681
4	19400001	19500000	78.21265571
4	19500001	19600000	78.11677387
4	19600001	19700000	78.11550617
4	19700001	19800000	78.11217477
4	19800001	19900000	78.20459883
4	19900001	19953105	78.1657869
5	1	100000	68.55
5	100001	200000	68.42857143
5	200001	300000	88.46666667
5	300001	400000	80.325
5	400001	500000	81.12653061
5	500001	600000	77.38448276
5	600001	700000	79.84920635
5	700001	800000	79.18955224
5	800001	900000	79.59577465
5	900001	1000000	76.62345679
5	1000001	1100000	75.27692308
5	1100001	1200000	77.96041667
5	1200001	1300000	79.12525253
5	1300001	1400000	78.77428571
5	1400001	1500000	78.37387387
5	1500001	1600000	76.72459016
5	1600001	1700000	78.725
5	1700001	1800000	80.21470588
5	1800001	1900000	78.88055556
5	1900001	2000000	78.60714286
5	2000001	2100000	78.795625
5	2100001	2200000	78.5748538
5	2200001	2300000	77.93055556
5	2300001	2400000	78.11290323
5	2400001	2500000	76.85416667
5	2500001	2600000	77.13908629
5	2600001	2700000	76.70970874
5	2700001	2800000	77.42180095
5	2800001	2900000	77.17592593
5	2900001	3000000	77.50358744
5	3000001	3100000	77.87894737
5	3100001	3200000	77.96386555
5	3200001	3300000	77.95289256
5	3300001	3400000	76.98830645
5	3400001	3500000	76.53678161
5	3500001	3600000	75.94545455
5	3600001	3700000	75.51407942
5	3700001	3800000	75.42048611
5	3800001	3900000	75.3462585
5	3900001	4000000	75.18741722
5	4000001	4100000	75.1244373
5	4100001	4200000	75.7044164
5	4200001	4300000	75.86646154
5	4300001	4400000	75.56686747
5	4400001	4500000	75.63900293
5	4500001	4600000	75.57614943
5	4600001	4700000	75.56788732
5	4700001	4800000	75.40909091
5	4800001	4900000	75.99947644
5	4900001	5000000	76.17227979
5	5000001	5100000	75.63730964
5	5100001	5200000	75.69401496
5	5200001	5300000	75.15157385
5	5300001	5400000	74.41468531
5	5400001	5500000	74.1929385
5	5500001	5600000	74.03024831
5	5600001	5700000	74.01050328
5	5700001	5800000	73.90107296
5	5800001	5900000	74.01642412
5	5900001	6000000	73.85050505
5	6000001	6100000	74.00293542
5	6100001	6200000	73.93612167
5	6200001	6300000	73.91933086
5	6300001	6400000	73.69708561
5	6400001	6500000	73.95215054
5	6500001	6600000	74.06500888
5	6600001	6700000	73.77130435
5	6700001	6800000	73.59606838
5	6800001	6900000	73.81767677
5	6900001	7000000	73.81490066
5	7000001	7100000	73.82100977
5	7100001	7200000	74.04028662
5	7200001	7300000	73.80695103
5	7300001	7400000	73.74510109
5	7400001	7500000	73.74437596
5	7500001	7600000	73.88176292
5	7600001	7700000	73.82578241
5	7700001	7800000	73.58212703
5	7800001	7900000	73.6119186
5	7900001	8000000	73.49140401
5	8000001	8100000	73.74522472
5	8100001	8200000	74.66698499
5	8200001	8300000	74.49704698
5	8300001	8400000	74.68960526
5	8400001	8500000	74.88863049
5	8500001	8600000	74.92925258
5	8600001	8700000	75.05566879
5	8700001	8800000	75.29459119
5	8800001	8900000	75.24538653
5	8900001	9000000	75.34720497
5	9000001	9100000	75.49669118
5	9100001	9200000	75.83769697
5	9200001	9300000	76.04369048
5	9300001	9400000	76.45368421
5	9400001	9500000	77.15813149
5	9500001	9600000	77.2744559
5	9600001	9700000	77.29726962
5	9700001	9800000	77.24202247
5	9800001	9900000	77.24889625
5	9900001	10000000	77.49858079
5	10000001	10100000	77.65837838
5	10100001	10200000	77.72107527
5	10200001	10300000	77.80298507
5	10300001	10400000	77.66915789
5	10400001	10500000	77.69258496
5	10500001	10600000	77.84473953
5	10600001	10700000	78.03282675
5	10700001	10800000	78.2436747
5	10800001	10900000	78.29244533
5	10900001	11000000	78.02504892
5	11000001	11100000	78.23468599
5	11100001	11200000	78.57110266
5	11200001	11300000	78.42
5	11300001	11400000	78.95208141
5	11400001	11500000	78.98989899
5	11500001	11600000	79.13660309
5	11600001	11700000	78.86178571
5	11700001	11800000	78.84831261
5	11800001	11900000	78.74363477
5	11900001	12000000	78.86660839
5	12000001	12100000	78.93893728
5	12100001	12200000	78.95291096
5	12200001	12300000	79.17683135
5	12300001	12400000	79.31231029
5	12400001	12500000	79.10644891
5	12500001	12600000	79.07114428
5	12600001	12700000	79.10991736
5	12700001	12800000	79.00049221
5	12800001	12900000	79.18242915
5	12900001	13000000	79.03100402
5	13000001	13100000	79.21939587
5	13100001	13200000	79.19813375
5	13200001	13300000	79.37201521
5	13300001	13400000	79.60120301
5	13400001	13500000	79.75421957
5	13500001	13600000	79.83094535
5	13600001	13700000	79.83060029
5	13700001	13800000	79.73173566
5	13800001	13900000	79.72899281
5	13900001	14000000	79.85039483
5	14000001	14100000	79.87868383
5	14100001	14200000	79.75092199
5	14200001	14300000	79.68887324
5	14300001	14400000	79.6932357
5	14400001	14500000	79.72358621
5	14500001	14600000	79.68115147
5	14600001	14700000	79.71083277
5	14700001	14800000	79.73118712
5	14800001	14900000	79.76323529
5	14900001	15000000	79.60435644
5	15000001	15100000	79.68071895
5	15100001	15200000	79.53892487
5	15200001	15300000	79.62467784
5	15300001	15400000	79.64050064
5	15400001	15500000	79.63326935
5	15500001	15600000	79.68517812
5	15600001	15700000	79.74369854
5	15700001	15800000	79.59174543
5	15800001	15900000	79.50985652
5	15900001	16000000	79.69813896
5	16000001	16100000	79.48707483
5	16100001	16200000	79.5272113
5	16200001	16300000	79.49566015
5	16300001	16400000	79.34631643
5	16400001	16500000	79.28865546
5	16500001	16600000	79.23802985
5	16600001	16700000	79.13100592
5	16700001	16800000	79.01148886
5	16800001	16900000	78.83072886
5	16900001	17000000	78.74198031
5	17000001	17100000	78.6326062
5	17100001	17200000	78.67248437
5	17200001	17300000	78.69688562
5	17300001	17400000	78.69131653
5	17400001	17500000	78.63288963
5	17500001	17600000	78.54358407
5	17600001	17700000	78.61481278
5	17700001	17800000	78.53296764
5	17800001	17900000	78.50994536
5	17900001	18000000	78.44543478
5	18000001	18100000	78.28156757
5	18100001	18200000	78.26596661
5	18200001	18300000	78.34321581
5	18300001	18400000	78.3335983
5	18400001	18500000	78.35013193
5	18500001	18600000	78.32392445
5	18600001	18700000	78.35399895
5	18700001	18800000	78.35460218
5	18800001	18900000	78.30388199
5	18900001	19000000	78.25360082
5	19000001	19100000	78.23980681
5	19100001	19200000	78.28812532
5	19200001	19300000	78.18368474
5	19300001	19400000	78.13754368
5	19400001	19500000	78.18113208
5	19500001	19600000	78.08889437
5	19600001	19700000	78.13243376
5	19700001	19800000	78.19605263
5	19800001	19900000	78.13058252
5	19900001	20000000	78.21268693
5	20000001	20100000	78.16706731
5	20100001	20200000	78.10105414
5	20200001	20300000	78.17715105
5	20300001	20400000	78.12813832
5	20400001	20500000	78.19882131
5	20500001	20600000	78.1306968
5	20600001	20700000	78.09619897
5	20700001	20800000	78.02614379
5	20800001	20900000	78.0652456
5	20900001	21000000	77.89301791
5	21000001	21100000	77.82538884
5	21100001	21200000	77.88274135
5	21200001	21300000	77.82303167
5	21300001	21400000	77.7737646
5	21400001	21500000	77.85602869
5	21500001	21600000	77.78704779
5	21600001	21700000	77.75732739
5	21700001	21800000	77.74524021
5	21800001	21900000	77.80048673
5	21900001	22000000	77.90277778
5	22000001	22100000	77.90017559
5	22100001	22200000	77.85749891
5	22200001	22300000	77.78926702
5	22300001	22400000	77.75666376
5	22400001	22500000	77.74841511
5	22500001	22600000	77.7251839
5	22600001	22700000	77.71523522
5	22700001	22800000	77.69482981
5	22800001	22900000	77.58601459
5	22900001	23000000	77.53394613
5	23000001	23100000	77.52087772
5	23100001	23200000	77.40760731
5	23200001	23300000	77.42657046
5	23300001	23400000	77.36831851
5	23400001	23500000	77.39281184
5	23500001	23600000	77.40569861
5	23600001	23700000	77.3999159
5	23700001	23800000	77.39563941
5	23800001	23900000	77.34328047
5	23900001	24000000	77.26035699
5	24000001	24100000	77.18217373
5	24100001	24200000	77.13221586
5	24200001	24300000	76.90591812
5	24300001	24400000	76.84773829
5	24400001	24500000	76.929118
5	24500001	24600000	76.86732157
5	24600001	24700000	76.79301118
5	24700001	24800000	76.71847869
5	24800001	24900000	76.71274821
5	24900001	25000000	76.63965176
5	25000001	25100000	76.61275168
5	25100001	25200000	76.58000789
5	25200001	25300000	76.60090444
5	25300001	25400000	76.55372549
5	25400001	25500000	76.51793669
5	25500001	25600000	76.47267081
5	25600001	25700000	76.46236934
5	25700001	25800000	76.39748938
5	25800001	25900000	76.39210628
5	25900001	26000000	76.33743767
5	26000001	26100000	76.31849158
5	26100001	26200000	76.34403213
5	26200001	26300000	76.33690023
5	26300001	26400000	76.33968134
5	26400001	26500000	76.31718927
5	26500001	26600000	76.29823175
5	26600001	26700000	76.28427767
5	26700001	26800000	76.31403969
5	26800001	26900000	76.25590757
5	26900001	27000000	76.24556257
5	27000001	27100000	76.160311
5	27100001	27200000	76.18284658
5	27200001	27300000	76.20500552
5	27300001	27400000	76.15506608
5	27400001	27500000	76.22149123
5	27500001	27600000	76.222583
5	27600001	27700000	76.18386628
5	27700001	27800000	76.25821596
5	27800001	27900000	76.33654676
5	27900001	28000000	76.40146429
5	28000001	28100000	76.3825
5	28100001	28200000	76.38083008
5	28200001	28300000	76.42662898
5	28300001	28400000	76.47723142
5	28400001	28500000	76.49155602
5	28500001	28600000	76.6073986
5	28600001	28700000	76.74108052
5	28700001	28800000	76.69887578
5	28800001	28900000	76.57066805
5	28900001	29000000	76.57318135
5	29000001	29100000	76.54426997
5	29100001	29200000	76.51529694
5	29200001	29300000	76.51435021
5	29300001	29400000	76.49691573
5	29400001	29500000	76.44899864
5	29500001	29600000	76.43576622
5	29600001	29700000	76.41406854
5	29700001	29800000	76.3918866
5	29800001	29900000	76.32783165
5	29900001	30000000	76.36420523
5	30000001	30100000	76.35132353
5	30100001	30200000	76.29569384
5	30200001	30300000	76.37567586
5	30300001	30400000	76.32666667
5	30400001	30500000	76.24084488
5	30500001	30600000	76.22948583
5	30600001	30700000	76.23417406
5	30700001	30800000	76.14163988
5	30800001	30900000	76.1298528
5	30900001	31000000	76.20504569
5	31000001	31100000	76.2332661
5	31100001	31200000	76.19813757
5	31200001	31300000	76.10940149
5	31300001	31400000	76.08550743
5	31400001	31500000	76.09250323
5	31500001	31600000	76.12373994
5	31600001	31700000	76.09915194
5	31700001	31800000	76.13209228
5	31800001	31900000	76.1044267
5	31900001	32000000	76.05201148
5	32000001	32100000	76.0025302
5	32100001	32200000	76.05503492
5	32200001	32300000	76.03047167
5	32300001	32400000	76.01298013
5	32400001	32500000	75.99666039
5	32500001	32600000	75.97359424
5	32600001	32700000	75.94094911
5	32700001	32800000	75.89534869
5	32800001	32900000	75.89283147
5	32900001	33000000	75.88713226
5	33000001	33100000	75.86242985
5	33100001	33200000	75.80475546
5	33200001	33300000	75.77012277
5	33300001	33400000	75.77261482
5	33400001	33500000	75.72748245
5	33500001	33600000	75.69219007
5	33600001	33700000	75.70860959
5	33700001	33800000	75.70449894
5	33800001	33900000	75.68803733
5	33900001	34000000	75.68034245
5	34000001	34100000	75.65079688
5	34100001	34200000	75.65735725
5	34200001	34300000	75.68528482
5	34300001	34400000	75.70284355
5	34400001	34500000	75.76248812
5	34500001	34600000	75.70629366
5	34600001	34700000	75.6907715
5	34700001	34800000	75.67142104
5	34800001	34900000	75.75245835
5	34900001	35000000	75.73484698
5	35000001	35100000	75.73102787
5	35100001	35200000	75.70612269
5	35200001	35300000	75.78031205
5	35300001	35400000	75.78350432
5	35400001	35500000	75.73391554
5	35500001	35600000	75.70477912
5	35600001	35700000	75.70973345
5	35700001	35800000	75.73663808
5	35800001	35900000	75.67506693
5	35900001	36000000	75.64445835
5	36000001	36100000	75.66176921
5	36100001	36146064	75.62980181
6	1	100000	82.28181818
6	100001	200000	68.24666667
6	200001	300000	80.39117647
6	300001	400000	82.07446809
6	400001	500000	76.64339623
6	500001	600000	79.64153846
6	600001	700000	79.31111111
6	700001	800000	76.94285714
6	800001	900000	76.20481928
6	900001	1000000	75.11979167
6	1000001	1100000	79.35098039
6	1100001	1200000	78.89736842
6	1200001	1300000	76.96829268
6	1300001	1400000	78.85820896
6	1400001	1500000	79.38402778
6	1500001	1600000	78.52341772
6	1600001	1700000	78.82787879
6	1700001	1800000	78.26136364
6	1800001	1900000	78.10842105
6	1900001	2000000	76.82243902
6	2000001	2100000	77.41556604
6	2100001	2200000	77.38520179
6	2200001	2300000	77.97554585
6	2300001	2400000	78.04522822
6	2400001	2500000	77.06575875
6	2500001	2600000	75.99816176
6	2600001	2700000	75.09649123
6	2700001	2800000	75.27653061
6	2800001	2900000	75.2620462
6	2900001	3000000	75.20599369
6	3000001	3100000	75.56186186
6	3100001	3200000	75.60429799
6	3200001	3300000	75.50865922
6	3300001	3400000	75.47196765
6	3400001	3500000	75.9174026
6	3500001	3600000	75.68639798
6	3600001	3700000	75.21730769
6	3700001	3800000	74.27079439
6	3800001	3900000	74.29356322
6	3900001	4000000	74.19620536
6	4000001	4100000	73.79446903
6	4100001	4200000	73.73696581
6	4200001	4300000	73.9782881
6	4300001	4400000	73.9396728
6	4400001	4500000	73.93092369
6	4500001	4600000	74.07007874
6	4600001	4700000	74.0734104
6	4700001	4800000	74.18471698
6	4800001	4900000	73.83142329
6	4900001	5000000	73.95750452
6	5000001	5100000	74.01520572
6	5100001	5200000	73.97852113
6	5200001	5300000	73.70243902
6	5300001	5400000	73.57128378
6	5400001	5500000	73.88953488
6	5500001	5600000	73.7771757
6	5600001	5700000	73.99886364
6	5700001	5800000	74.0503962
6	5800001	5900000	73.92557781
6	5900001	6000000	73.8336858
6	6000001	6100000	73.80589971
6	6100001	6200000	73.63114993
6	6200001	6300000	73.49571429
6	6300001	6400000	73.85389972
6	6400001	6500000	74.74073569
6	6500001	6600000	74.50094595
6	6600001	6700000	74.4064
6	6700001	6800000	74.60535948
6	6800001	6900000	74.98
6	6900001	7000000	75.03565107
6	7000001	7100000	75.34700748
6	7100001	7200000	75.49791667
6	7200001	7300000	75.85254854
6	7300001	7400000	76.00521945
6	7400001	7500000	76.55997666
6	7500001	7600000	77.1853211
6	7600001	7700000	77.28318284
6	7700001	7800000	77.25060639
6	7800001	7900000	77.47270742
6	7900001	8000000	77.66814735
6	8000001	8100000	77.73461538
6	8100001	8200000	77.81823966
6	8200001	8300000	77.70780591
6	8300001	8400000	77.5876698
6	8400001	8500000	77.76181263
6	8500001	8600000	77.99574899
6	8600001	8700000	78.25651303
6	8700001	8800000	78.30802775
6	8800001	8900000	78.10838264
6	8900001	9000000	78.03837891
6	9000001	9100000	78.30703276
6	9100001	9200000	78.57767176
6	9200001	9300000	78.47566038
6	9300001	9400000	78.59671978
6	9400001	9500000	78.92195572
6	9500001	9600000	79.04056518
6	9600001	9700000	78.90572451
6	9700001	9800000	78.84920495
6	9800001	9900000	78.77287839
6	9900001	10000000	78.91639202
6	10000001	10100000	79.0738342
6	10100001	10200000	79.10596252
6	10200001	10300000	79.29906937
6	10300001	10400000	79.13080134
6	10400001	10500000	79.10231405
6	10500001	10600000	79.02900575
6	10600001	10700000	79.21507293
6	10700001	10800000	78.94673123
6	10800001	10900000	79.05582329
6	10900001	11000000	79.19577352
6	11000001	11100000	79.26150198
6	11100001	11200000	79.21499215
6	11200001	11300000	79.19774143
6	11300001	11400000	79.2696086
6	11400001	11500000	79.45679389
6	11500001	11600000	79.5674772
6	11600001	11700000	79.64354717
6	11700001	11800000	79.75289691
6	11800001	11900000	79.72091454
6	11900001	12000000	79.76258402
6	12000001	12100000	79.73187221
6	12100001	12200000	79.83936484
6	12200001	12300000	79.85364238
6	12300001	12400000	79.74094891
6	12400001	12500000	79.75513748
6	12500001	12600000	79.80783046
6	12600001	12700000	79.86826305
6	12700001	12800000	79.78008445
6	12800001	12900000	79.68983994
6	12900001	13000000	79.69641626
6	13000001	13100000	79.68244536
6	13100001	13200000	79.66063686
6	13200001	13300000	79.7461642
6	13300001	13400000	79.66903485
6	13400001	13500000	79.69521277
6	13500001	13600000	79.59980366
6	13600001	13700000	79.65003249
6	13700001	13800000	79.69258065
6	13800001	13900000	79.64305913
6	13900001	14000000	79.63707006
6	14000001	14100000	79.74886364
6	14100001	14200000	79.56285893
6	14200001	14300000	79.66755418
6	14300001	14400000	79.52218826
6	14400001	14500000	79.36970979
6	14500001	14600000	79.37001806
6	14600001	14700000	79.27704327
6	14700001	14800000	79.24039497
6	14800001	14900000	79.20125224
6	14900001	15000000	79.14961424
6	15000001	15100000	79.12612559
6	15100001	15200000	79.1020059
6	15200001	15300000	79.01929412
6	15300001	15400000	78.85943728
6	15400001	15500000	78.82088681
6	15500001	15600000	78.62984293
6	15600001	15700000	78.67943221
6	15700001	15800000	78.57986151
6	15800001	15900000	78.63072046
6	15900001	16000000	78.64417671
6	16000001	16100000	78.60837636
6	16100001	16200000	78.57970269
6	16200001	16300000	78.67630682
6	16300001	16400000	78.68225989
6	16400001	16500000	78.66087444
6	16500001	16600000	78.69960872
6	16600001	16700000	78.58900611
6	16700001	16800000	78.51445183
6	16800001	16900000	78.60457552
6	16900001	17000000	78.51136738
6	17000001	17100000	78.50805479
6	17100001	17200000	78.49819672
6	17200001	17300000	78.43164212
6	17300001	17400000	78.42394137
6	17400001	17500000	78.29783433
6	17500001	17600000	78.2877628
6	17600001	17700000	78.26853147
6	17700001	17800000	78.33202999
6	17800001	17900000	78.37229622
6	17900001	18000000	78.31870351
6	18000001	18100000	78.30089757
6	18100001	18200000	78.34963158
6	18200001	18300000	78.29444153
6	18300001	18400000	78.36677116
6	18400001	18500000	78.34057292
6	18500001	18600000	78.34587013
6	18600001	18700000	78.32126556
6	18700001	18800000	78.28224058
6	18800001	18900000	78.20411946
6	18900001	19000000	78.17652486
6	19000001	19100000	78.14328053
6	19100001	19200000	78.18582317
6	19200001	19300000	78.30526316
6	19300001	19400000	78.23262626
6	19400001	19500000	78.19045706
6	19500001	19600000	78.17767233
6	19600001	19700000	78.18505462
6	19700001	19800000	78.10306931
6	19800001	19900000	78.11130864
6	19900001	20000000	78.12102161
6	20000001	20100000	78.20733496
6	20100001	20200000	78.17150511
6	20200001	20300000	78.14280855
6	20300001	20400000	78.15879787
6	20400001	20500000	78.18301158
6	20500001	20600000	78.1780394
6	20600001	20700000	78.1130622
6	20700001	20800000	78.21111111
6	20800001	20900000	78.12302569
6	20900001	21000000	78.05619364
6	21000001	21100000	78.1139414
6	21100001	21179577	78.12912941
7	1	100000	72.76666667
7	100001	200000	69.95
7	200001	300000	71.7
7	300001	400000	83.91875
7	400001	500000	86.4
7	500001	600000	82.29666667
7	600001	700000	79.56216216
7	700001	800000	79.93
7	800001	900000	80.15454545
7	900001	1000000	78.66122449
7	1000001	1100000	76.83018868
7	1100001	1200000	79.96833333
7	1200001	1300000	80.19264706
7	1300001	1400000	79.84861111
7	1400001	1500000	77.18157895
7	1500001	1600000	75.8
7	1600001	1700000	75.35217391
7	1700001	1800000	78.46391753
7	1800001	1900000	78.43457944
7	1900001	2000000	78.54
7	2000001	2100000	76.86896552
7	2100001	2200000	76.4279661
7	2200001	2300000	78.27846154
7	2300001	2400000	79.61268657
7	2400001	2500000	80.04748201
7	2500001	2600000	78.66054422
7	2600001	2700000	78.68407643
7	2700001	2800000	78.78773006
7	2800001	2900000	78.14685714
7	2900001	3000000	78.36451613
7	3000001	3100000	76.78963731
7	3100001	3200000	77.03096447
7	3200001	3300000	76.70970874
7	3300001	3400000	77.2199095
7	3400001	3500000	77.67447699
7	3500001	3600000	77.58729508
7	3600001	3700000	76.92301587
7	3700001	3800000	76.36717557
7	3800001	3900000	75.85805243
7	3900001	4000000	75.46785714
7	4000001	4100000	75.41890034
7	4100001	4200000	75.33920266
7	4200001	4300000	75.11935484
7	4300001	4400000	75.25727848
7	4400001	4500000	76.00062112
7	4500001	4600000	75.56626506
7	4600001	4700000	75.59735294
7	4700001	4800000	75.52735043
7	4800001	4900000	75.53792135
7	4900001	5000000	75.01432507
7	5000001	5100000	75.54590164
7	5100001	5200000	75.80862534
7	5200001	5300000	75.69893333
7	5300001	5400000	75.96631579
7	5400001	5500000	76.17901554
7	5500001	5600000	75.7483376
7	5600001	5700000	75.63491272
7	5700001	5800000	75.27413793
7	5800001	5900000	74.97012048
7	5900001	6000000	74.32750583
7	6000001	6100000	74.22146119
7	6100001	6200000	74.12869955
7	6200001	6300000	73.9245614
7	6300001	6400000	73.86623377
7	6400001	6500000	73.78205128
7	6500001	6600000	73.74093817
7	6600001	6700000	73.77668067
7	6700001	6800000	73.68455115
7	6800001	6900000	73.70123967
7	6900001	7000000	73.98424242
7	7000001	7100000	73.80914513
7	7100001	7200000	74.04589844
7	7200001	7300000	73.85480769
7	7300001	7400000	74.20590476
7	7400001	7500000	73.98986867
7	7500001	7600000	73.86953271
7	7600001	7700000	73.81172161
7	7700001	7800000	73.94336283
7	7800001	7900000	73.82407733
7	7900001	8000000	73.68106713
7	8000001	8100000	73.56183986
7	8100001	8200000	73.91523179
7	8200001	8300000	73.84490132
7	8300001	8400000	73.96752827
7	8400001	8500000	73.93920635
7	8500001	8600000	73.77097792
7	8600001	8700000	73.59467919
7	8700001	8800000	73.75223421
7	8800001	8900000	73.9469419
7	8900001	9000000	73.87394578
7	9000001	9100000	73.89433681
7	9100001	9200000	73.57352941
7	9200001	9300000	73.49284672
7	9300001	9400000	73.40072359
7	9400001	9500000	73.5142446
7	9500001	9600000	73.54684814
7	9600001	9700000	73.59573864
7	9700001	9800000	73.93221289
7	9800001	9900000	74.63296399
7	9900001	10000000	74.77534435
7	10000001	10100000	74.62452055
7	10100001	10200000	74.58674863
7	10200001	10300000	74.60837838
7	10300001	10400000	74.40321716
7	10400001	10500000	74.49628647
7	10500001	10600000	74.60812582
7	10600001	10700000	74.89909209
7	10700001	10800000	74.88688946
7	10800001	10900000	75.01732484
7	10900001	11000000	75.29835651
7	11000001	11100000	75.38675
7	11100001	11200000	75.49704069
7	11200001	11300000	75.7121175
7	11300001	11400000	75.8276699
7	11400001	11500000	75.98545673
7	11500001	11600000	76.09808841
7	11600001	11700000	76.23594306
7	11700001	11800000	76.36867612
7	11800001	11900000	76.60502336
7	11900001	12000000	76.90266512
7	12000001	12100000	77.25951557
7	12100001	12200000	77.25815279
7	12200001	12300000	77.17271702
7	12300001	12400000	77.1873743
7	12400001	12500000	77.40385039
7	12500001	12600000	77.48947368
7	12600001	12700000	77.52154516
7	12700001	12800000	77.69773707
7	12800001	12900000	77.80435244
7	12900001	13000000	77.68726316
7	13000001	13100000	77.67088083
7	13100001	13200000	77.81710794
7	13200001	13300000	77.97906977
7	13300001	13400000	78.26918429
7	13400001	13500000	78.30139581
7	13500001	13600000	78.23038729
7	13600001	13700000	78.13448276
7	13700001	13800000	78.06493634
7	13800001	13900000	78.12753906
7	13900001	14000000	78.25364431
7	14000001	14100000	78.40144928
7	14100001	14200000	78.52521655
7	14200001	14300000	78.29561487
7	14300001	14400000	78.49744802
7	14400001	14500000	78.50621469
7	14500001	14600000	78.56778087
7	14600001	14700000	78.959945
7	14700001	14800000	79.12488647
7	14800001	14900000	78.95996377
7	14900001	15000000	78.87640751
7	15000001	15100000	78.85829636
7	15100001	15200000	78.77183099
7	15200001	15300000	78.80491228
7	15300001	15400000	78.88069869
7	15400001	15500000	78.94757366
7	15500001	15600000	79.15991416
7	15600001	15700000	79.13786078
7	15700001	15800000	79.19890388
7	15800001	15900000	79.10644891
7	15900001	16000000	79.07786953
7	16000001	16100000	79.03814602
7	16100001	16200000	79.2107867
7	16200001	16300000	79.02827309
7	16300001	16400000	79.23384
7	16400001	16500000	79.23367834
7	16500001	16600000	79.26540284
7	16600001	16700000	79.2607874
7	16700001	16800000	79.23185012
7	16800001	16900000	79.19136187
7	16900001	17000000	79.2403698
7	17000001	17100000	79.54111365
7	17100001	17200000	79.52980333
7	17200001	17300000	79.71203008
7	17300001	17400000	79.71783061
7	17400001	17500000	79.84826312
7	17500001	17600000	79.79238653
7	17600001	17700000	79.74596364
7	17700001	17800000	79.77929293
7	17800001	17900000	79.83075823
7	17900001	18000000	79.79279661
7	18000001	18100000	79.74479606
7	18100001	18200000	79.67780097
7	18200001	18300000	79.70973757
7	18300001	18400000	79.69731774
7	18400001	18500000	79.70334015
7	18500001	18600000	79.66612466
7	18600001	18700000	79.7271323
7	18700001	18800000	79.69545455
7	18800001	18900000	79.65385638
7	18900001	19000000	79.52544613
7	19000001	19100000	79.63952569
7	19100001	19200000	79.70772757
7	19200001	19300000	79.66097403
7	19300001	19400000	79.69266409
7	19400001	19500000	79.63061224
7	19500001	19600000	79.69354022
7	19600001	19700000	79.56007533
7	19700001	19800000	79.52722153
7	19800001	19900000	79.71078554
7	19900001	20000000	79.64105263
7	20000001	20100000	79.51142334
7	20100001	20200000	79.39908815
7	20200001	20300000	79.40954683
7	20300001	20400000	79.33469388
7	20400001	20500000	79.26281287
7	20500001	20600000	79.16136095
7	20600001	20700000	79.02069371
7	20700001	20800000	78.79638905
7	20800001	20900000	78.73796083
7	20900001	21000000	78.66168868
7	21000001	21100000	78.58494562
7	21100001	21200000	78.68540724
7	21200001	21300000	78.66675978
7	21300001	21400000	78.5521041
7	21400001	21500000	78.57140505
7	21500001	21600000	78.47170016
7	21600001	21700000	78.32307278
7	21700001	21800000	78.3434063
7	21800001	21900000	78.34372019
7	21900001	22000000	78.32024313
7	22000001	22100000	78.31634364
7	22100001	22200000	78.3425
7	22200001	22300000	78.36587384
7	22300001	22400000	78.26647786
7	22400001	22500000	78.21012208
7	22500001	22600000	78.26394937
7	22600001	22700000	78.22844957
7	22700001	22800000	78.20653041
7	22800001	22900000	78.16390268
7	22900001	23000000	78.0952146
7	23000001	23100000	78.13972536
7	23100001	23200000	78.21679649
7	23200001	23300000	78.18503632
7	23300001	23400000	78.1892062
7	23400001	23500000	78.21335583
7	23500001	23600000	78.16551227
7	23600001	23700000	78.12166186
7	23700001	23800000	78.22519048
7	23800001	23900000	78.06965974
7	23900001	24000000	78.16930693
7	24000001	24100000	78.06828812
7	24100001	24200000	78.05829472
7	24200001	24300000	77.9425473
7	24300001	24400000	77.86278749
7	24400001	24500000	77.81726981
7	24500001	24600000	77.79100046
7	24600001	24700000	77.79873016
7	24700001	24800000	77.8210645
7	24800001	24900000	77.83469847
7	24900001	25000000	77.9033527
7	25000001	25100000	77.75694568
7	25100001	25200000	77.83553389
7	25200001	25300000	77.90362511
7	25300001	25400000	77.9126599
7	25400001	25500000	77.89111986
7	25500001	25600000	77.75809813
7	25600001	25700000	77.74306096
7	25700001	25800000	77.65426124
7	25800001	25900000	77.45785684
7	25900001	26000000	77.39730413
7	26000001	26100000	77.36691761
7	26100001	26200000	77.32645833
7	26200001	26300000	77.22039801
7	26300001	26400000	77.21552436
7	26400001	26500000	77.13033292
7	26500001	26600000	77.08877509
7	26600001	26700000	76.9590224
7	26700001	26800000	76.87542648
7	26800001	26900000	76.86195872
7	26900001	27000000	76.88931021
7	27000001	27100000	76.87686117
7	27100001	27200000	76.84337735
7	27200001	27300000	76.74592445
7	27300001	27400000	76.63719368
7	27400001	27500000	76.55958284
7	27500001	27600000	76.56767241
7	27600001	27700000	76.51338798
7	27700001	27800000	76.45470451
7	27800001	27900000	76.46265014
7	27900001	28000000	76.39200155
7	28000001	28100000	76.38154854
7	28100001	28200000	76.34356322
7	28200001	28300000	76.33468451
7	28300001	28400000	76.30457841
7	28400001	28500000	76.35665025
7	28500001	28600000	76.29000377
7	28600001	28700000	76.29483992
7	28700001	28800000	76.26875704
7	28800001	28900000	76.30972326
7	28900001	29000000	76.24867389
7	29000001	29100000	76.24500373
7	29100001	29200000	76.25513393
7	29200001	29300000	76.20144712
7	29300001	29400000	76.16850277
7	29400001	29500000	76.19745481
7	29500001	29600000	76.16326831
7	29600001	29700000	76.15354649
7	29700001	29800000	76.21538462
7	29800001	29900000	76.22827435
7	29900001	30000000	76.19923609
7	30000001	30100000	76.23144517
7	30100001	30200000	76.27879667
7	30200001	30300000	76.28374865
7	30300001	30400000	76.32825774
7	30400001	30500000	76.29870782
7	30500001	30600000	76.40489811
7	30600001	30700000	76.38558289
7	30700001	30800000	76.40660498
7	30800001	30900000	76.379858
7	30900001	31000000	76.41800423
7	31000001	31100000	76.48587117
7	31100001	31200000	76.47547686
7	31200001	31300000	76.64685774
7	31300001	31400000	76.7310662
7	31400001	31500000	76.69758693
7	31500001	31600000	76.67204443
7	31600001	31700000	76.57985472
7	31700001	31800000	76.56465148
7	31800001	31900000	76.51846788
7	31900001	32000000	76.51780438
7	32000001	32100000	76.47959002
7	32100001	32200000	76.44896528
7	32200001	32205053	76.4450017
8	1	100000	82.28181818
8	100001	200000	71.15714286
8	200001	300000	86.85217391
8	300001	400000	80.41515152
8	400001	500000	79.48529412
8	500001	600000	81.114
8	600001	700000	77.13508772
8	700001	800000	81.13636364
8	800001	900000	78.80597015
8	900001	1000000	79.17866667
8	1000001	1100000	76.50352941
8	1100001	1200000	75.32555556
8	1200001	1300000	78.218
8	1300001	1400000	78.65765766
8	1400001	1500000	76.72241379
8	1500001	1600000	76.91967213
8	1600001	1700000	79.30298507
8	1700001	1800000	79.90785714
8	1800001	1900000	78.64861111
8	1900001	2000000	78.49871795
8	2000001	2100000	78.69447853
8	2100001	2200000	78.21954023
8	2200001	2300000	78.63038674
8	2300001	2400000	77.96182796
8	2400001	2500000	76.74693878
8	2500001	2600000	76.93930348
8	2600001	2700000	77.26603774
8	2700001	2800000	77.39683258
8	2800001	2900000	77.66929825
8	2900001	3000000	77.907173
8	3000001	3100000	78.06831276
8	3100001	3200000	76.8007874
8	3200001	3300000	76.23038462
8	3300001	3400000	75.89185185
8	3400001	3500000	75.32035714
8	3500001	3600000	75.49508772
8	3600001	3700000	75.34486301
8	3700001	3800000	75.38163934
8	3800001	3900000	75.25258065
8	3900001	4000000	76.18950617
8	4000001	4100000	75.61846154
8	4100001	4200000	75.67325228
8	4200001	4300000	75.17433628
8	4300001	4400000	75.75710145
8	4400001	4500000	75.53798883
8	4500001	4600000	75.54293333
8	4600001	4700000	75.96805195
8	4700001	4800000	75.74898477
8	4800001	4900000	75.69401496
8	4900001	5000000	75.21372549
8	5000001	5100000	74.85827338
8	5100001	5200000	74.29135514
8	5200001	5300000	74.29356322
8	5300001	5400000	73.97853881
8	5400001	5500000	74.10264901
8	5500001	5600000	73.82038217
8	5600001	5700000	73.90730689
8	5700001	5800000	73.80504032
8	5800001	5900000	73.93090551
8	5900001	6000000	74.09165049
8	6000001	6100000	74.18810409
8	6100001	6200000	73.87513915
8	6200001	6300000	73.77655678
8	6300001	6400000	73.84029038
8	6400001	6500000	73.94651163
8	6500001	6600000	74.01170213
8	6600001	6700000	73.77130435
8	6700001	6800000	73.61155172
8	6800001	6900000	73.63401361
8	6900001	7000000	73.93936877
8	7000001	7100000	73.79313725
8	7100001	7200000	74.08747994
8	7200001	7300000	73.99576803
8	7300001	7400000	73.74427245
8	7400001	7500000	73.87446809
8	7500001	7600000	73.90165414
8	7600001	7700000	73.84511834
8	7700001	7800000	73.62536657
8	7800001	7900000	73.47467249
8	7900001	8000000	73.41697842
8	8000001	8100000	73.65552408
8	8100001	8200000	73.91669004
8	8200001	8300000	74.5998615
8	8300001	8400000	74.79739726
8	8400001	8500000	74.58897849
8	8500001	8600000	74.67477004
8	8600001	8700000	74.92163212
8	8700001	8800000	74.87749361
8	8800001	8900000	75.30376412
8	8900001	9000000	75.18358209
8	9000001	9100000	75.68186215
8	9100001	9200000	76.0549346
8	9200001	9300000	76.59860465
8	9300001	9400000	77.24218391
8	9400001	9500000	77.24931973
8	9500001	9600000	77.19496081
8	9600001	9700000	77.2791343
8	9700001	9800000	77.41368653
8	9800001	9900000	77.517481
8	9900001	10000000	77.68344017
8	10000001	10100000	77.729653
8	10100001	10200000	77.693361
8	10200001	10300000	77.77940574
8	10300001	10400000	77.97929648
8	10400001	10500000	78.26525173
8	10500001	10600000	78.08021339
8	10600001	10700000	78.50331126
8	10700001	10800000	78.5145951
8	10800001	10900000	78.59906542
8	10900001	11000000	78.80716279
8	11000001	11100000	78.95845588
8	11100001	11200000	79.14931756
8	11200001	11300000	78.94330922
8	11300001	11400000	78.90739405
8	11400001	11500000	78.97275156
8	11500001	11600000	78.83439434
8	11600001	11700000	78.76891419
8	11700001	11800000	78.94231103
8	11800001	11900000	79.04637931
8	11900001	12000000	79.15235647
8	12000001	12100000	79.21605465
8	12100001	12200000	79.23409475
8	12200001	12300000	79.13068562
8	12300001	12400000	79.08532338
8	12400001	12500000	79.08444444
8	12500001	12600000	79.12355338
8	12600001	12700000	79.05917542
8	12700001	12800000	79.04194066
8	12800001	12900000	79.2070008
8	12900001	13000000	79.25966719
8	13000001	13100000	79.21481191
8	13100001	13200000	79.22033898
8	13200001	13300000	79.47095785
8	13300001	13400000	79.45760542
8	13400001	13500000	79.73263941
8	13500001	13600000	79.81171702
8	13600001	13700000	79.71863669
8	13700001	13800000	79.8120603
8	13800001	13900000	79.891
8	13900001	14000000	79.78961593
8	14000001	14100000	79.68686798
8	14100001	14200000	79.55572626
8	14200001	14300000	79.52350487
8	14300001	14400000	79.68806897
8	14400001	14500000	79.6681694
8	14500001	14600000	79.66063686
8	14600001	14700000	79.74282815
8	14700001	14800000	79.73610738
8	14800001	14900000	79.67270916
8	14900001	15000000	79.56890204
8	15000001	15100000	79.71341623
8	15100001	15200000	79.65162549
8	15200001	15300000	79.68431246
8	15300001	15400000	79.60399485
8	15400001	15500000	79.65491329
8	15500001	15600000	79.63961661
8	15600001	15700000	79.67741117
8	15700001	15800000	79.60994336
8	15800001	15900000	79.53671044
8	15900001	16000000	79.72087227
8	16000001	16100000	79.61155034
8	16100001	16200000	79.53779141
8	16200001	16300000	79.49786455
8	16300001	16400000	79.37182588
8	16400001	16500000	79.31602641
8	16500001	16600000	79.24907683
8	16600001	16700000	79.14143614
8	16700001	16800000	78.85196021
8	16800001	16900000	78.72822911
8	16900001	17000000	78.65640279
8	17000001	17100000	78.70686671
8	17100001	17200000	78.63620195
8	17200001	17300000	78.65102157
8	17300001	17400000	78.68236292
8	17400001	17500000	78.69882747
8	17500001	17600000	78.54969529
8	17600001	17700000	78.57973641
8	17700001	17800000	78.48773173
8	17800001	17900000	78.37114967
8	17900001	18000000	78.23731263
8	18000001	18100000	78.37159574
8	18100001	18200000	78.29235232
8	18200001	18300000	78.28531103
8	18300001	18400000	78.30684647
8	18400001	18500000	78.25295934
8	18500001	18600000	78.18392399
8	18600001	18700000	78.14941116
8	18700001	18800000	78.18443083
8	18800001	18900000	78.18774784
8	18900001	19000000	78.28917004
8	19000001	19100000	78.2315869
8	19100001	19200000	78.19117352
8	19200001	19300000	78.16853427
8	19300001	19400000	78.22463912
8	19400001	19500000	78.17125124
8	19500001	19600000	78.08314385
8	19600001	19700000	78.0906588
8	19700001	19800000	78.14558824
8	19800001	19900000	78.22440331
8	19900001	20000000	78.14280855
8	20000001	20100000	78.17501213
8	20100001	20200000	78.21381643
8	20200001	20300000	78.19966395
8	20300001	20400000	78.15181298
8	20400001	20500000	78.1031829
8	20500001	20600000	78.08595745
8	20600001	20700000	78.11532675
8	20700001	20800000	78.03680751
8	20800001	20900000	78.02533894
8	20900001	21000000	78.02945014
8	21000001	21100000	78.00032513
8	21100001	21200000	77.97941586
8	21200001	21300000	77.96460545
8	21300001	21400000	77.85303309
8	21400001	21500000	77.81458047
8	21500001	21600000	77.76817558
8	21600001	21700000	77.85291705
8	21700001	21800000	77.83440909
8	21800001	21900000	77.86333938
8	21900001	22000000	77.83197648
8	22000001	22100000	77.81780389
8	22100001	22200000	77.83008094
8	22200001	22300000	77.88392297
8	22300001	22400000	77.74608192
8	22400001	22500000	77.75853333
8	22500001	22600000	77.81758972
8	22600001	22700000	77.8819947
8	22700001	22710839	77.92480141
9	1	100000	66.5
9	100001	200000	69.8
9	200001	300000	80.49473684
9	300001	400000	84.8137931
9	400001	500000	80.62352941
9	500001	600000	80.8125
9	600001	700000	80.03913043
9	700001	800000	75.92321429
9	800001	900000	80.77627119
9	900001	1000000	79.94126984
9	1000001	1100000	79.18513514
9	1100001	1200000	76.52625
9	1200001	1300000	75.61477273
9	1300001	1400000	78.37
9	1400001	1500000	76.96869565
9	1500001	1600000	76.69833333
9	1600001	1700000	78.60491803
9	1700001	1800000	78.22677165
9	1800001	1900000	79.1518797
9	1900001	2000000	79.96546763
9	2000001	2100000	78.71914894
9	2100001	2200000	78.54797297
9	2200001	2300000	78.84129032
9	2300001	2400000	79.00382166
9	2400001	2500000	78.70304878
9	2500001	2600000	78.43216374
9	2600001	2700000	78.01629213
9	2700001	2800000	78.2983871
9	2800001	2900000	76.86439791
9	2900001	3000000	76.9535
9	3000001	3100000	76.73684211
9	3100001	3200000	77.2447619
9	3200001	3300000	77.10691244
9	3300001	3400000	77.52444444
9	3400001	3500000	77.78798283
9	3500001	3600000	78.15147679
9	3600001	3700000	77.99467213
9	3700001	3800000	76.8015748
9	3800001	3900000	76.28122605
9	3900001	4000000	75.78819188
9	4000001	4100000	75.38876812
9	4100001	4200000	75.36054422
9	4200001	4300000	75.2704918
9	4300001	4400000	75.25258065
9	4400001	4500000	75.25727848
9	4500001	4600000	76.00062112
9	4600001	4700000	75.51441441
9	4700001	4800000	75.42982456
9	4800001	4900000	75.54771429
9	4900001	5000000	75.30108696
9	5000001	5100000	75.69102902
9	5100001	5200000	75.98
9	5200001	5300000	75.68034826
9	5300001	5400000	75.24716049
9	5400001	5500000	74.99855422
9	5500001	5600000	74.40142518
9	5600001	5700000	74.38148148
9	5700001	5800000	74.02545455
9	5800001	5900000	73.95044643
9	5900001	6000000	73.76608696
9	6000001	6100000	73.80063025
9	6100001	6200000	73.78469388
9	6200001	6300000	73.8626506
9	6300001	6400000	74.03353175
9	6400001	6500000	74.06621094
9	6500001	6600000	73.79274809
9	6600001	6700000	74.02368421
9	6700001	6800000	73.8396648
9	6800001	6900000	73.74160584
9	6900001	7000000	73.97282416
9	7000001	7100000	73.7991274
9	7100001	7200000	73.61635112
9	7200001	7300000	73.56183986
9	7300001	7400000	73.8030303
9	7400001	7500000	73.78453947
9	7500001	7600000	73.8949429
9	7600001	7700000	74.0034202
9	7700001	7800000	74.07364217
9	7800001	7900000	74.02879747
9	7900001	8000000	73.80545171
9	8000001	8100000	73.78653251
9	8100001	8200000	73.84893939
9	8200001	8300000	73.84262295
9	8300001	8400000	73.61715116
9	8400001	8500000	73.49928264
9	8500001	8600000	73.73977591
9	8600001	8700000	74.63296399
9	8700001	8800000	74.77991803
9	8800001	8900000	74.60837838
9	8900001	9000000	74.42795699
9	9000001	9100000	74.44720745
9	9100001	9200000	74.56253298
9	9200001	9300000	74.64778646
9	9300001	9400000	74.87915058
9	9400001	9500000	74.95825864
9	9500001	9600000	75.06243655
9	9600001	9700000	75.39
9	9700001	9800000	75.38264563
9	9800001	9900000	76.02794293
9	9900001	10000000	76.57640187
9	10000001	10100000	77.03722543
9	10100001	10200000	77.26016166
9	10200001	10300000	77.23784404
9	10300001	10400000	77.31103527
9	10400001	10500000	77.25555556
9	10500001	10600000	77.26022222
9	10600001	10700000	77.35522552
9	10700001	10800000	77.47292576
9	10800001	10900000	77.66387097
9	10900001	11000000	77.73333333
9	11000001	11100000	77.74306569
9	11100001	11200000	77.7328866
9	11200001	11300000	77.70154162
9	11300001	11400000	77.89652352
9	11400001	11500000	77.99463019
9	11500001	11600000	78.2436747
9	11600001	11700000	78.30159521
9	11700001	11800000	78.23903162
9	11800001	11900000	78.0158668
9	11900001	12000000	78.11673152
9	12000001	12100000	78.38812741
9	12100001	12200000	78.65230326
9	12200001	12300000	78.32963671
9	12300001	12400000	78.52824645
9	12400001	12500000	78.4738073
9	12500001	12600000	78.8281337
9	12600001	12700000	78.99499537
9	12700001	12800000	78.99926131
9	12800001	12900000	79.02235511
9	12900001	13000000	79.10685558
9	13000001	13100000	78.92146739
9	13100001	13200000	78.9047619
9	13200001	13300000	78.98991071
9	13300001	13400000	78.84619469
9	13400001	13500000	78.73116197
9	13500001	13600000	78.87021834
9	13600001	13700000	78.92762815
9	13700001	13800000	79.04637931
9	13800001	13900000	79.14597603
9	13900001	14000000	79.20392827
9	14000001	14100000	79.28869198
9	14100001	14200000	79.09364548
9	14200001	14300000	79.10132341
9	14300001	14400000	79.12653061
9	14400001	14500000	79.03648867
9	14500001	14600000	79.01864
9	14600001	14700000	79.24441805
9	14700001	14800000	79.24265515
9	14800001	14900000	79.20273011
9	14900001	15000000	79.21967467
9	15000001	15100000	79.33284503
9	15100001	15200000	79.45987702
9	15200001	15300000	79.45624521
9	15300001	15400000	79.46856925
9	15400001	15500000	79.51117825
9	15500001	15600000	79.70527506
9	15600001	15700000	79.7188015
9	15700001	15800000	79.74020849
9	15800001	15900000	79.77785924
9	15900001	16000000	79.71950509
9	16000001	16100000	79.7912509
9	16100001	16200000	79.85712241
9	16200001	16300000	79.80056417
9	16300001	16400000	79.7226257
9	16400001	16500000	79.55145429
9	16500001	16600000	79.69516908
9	16600001	16700000	79.66575716
9	16700001	16800000	79.65321598
9	16800001	16900000	79.75380471
9	16900001	17000000	79.6453877
9	17000001	17100000	79.66797603
9	17100001	17200000	79.62331126
9	17200001	17300000	79.61804362
9	17300001	17400000	79.63776316
9	17400001	17500000	79.69647289
9	17500001	17600000	79.54646334
9	17600001	17700000	79.70685197
9	17700001	17800000	79.59144695
9	17800001	17900000	79.67152911
9	17900001	18000000	79.66848793
9	18000001	18100000	79.70781348
9	18100001	18200000	79.54593242
9	18200001	18300000	79.68349876
9	18300001	18400000	79.49138462
9	18400001	18450726	79.52565991
