# Supplementary material for: RIdeogram: drawing SVG graphics to visualize and map genome-wide data on the idiograms
Source: PeerJ Comput Sci. 2020 Jan 20;6:e251. doi: 10.7717/peerj-cs.251 (PMC7924719; doi:10.7717/peerj-cs.251)
Supplement: Data S3 [file peerj-cs-06-251-s010.zip]

Archive with 17 entries (14 files):
- Supplemental Data S3/
- Supplemental Data S3/Plot.R
- __MACOSX/
- __MACOSX/Supplemental Data S3/
- __MACOSX/Supplemental Data S3/._Plot.R
- Supplemental Data S3/.Rhistory
- Supplemental Data S3/.DS_Store
- __MACOSX/Supplemental Data S3/._.DS_Store
- Supplemental Data S3/chromosome.svg
- Supplemental Data S3/karyotype.txt
- __MACOSX/Supplemental Data S3/._karyotype.txt
- Supplemental Data S3/chromosome.png
- __MACOSX/Supplemental Data S3/._chromosome.png
- Supplemental Data S3/TF_binding_sites.txt
- __MACOSX/Supplemental Data S3/._TF_binding_sites.txt
- Supplemental Data S3/TF_genes.txt
- __MACOSX/Supplemental Data S3/._TF_genes.txt
