# Supplementary material for: RIdeogram: drawing SVG graphics to visualize and map genome-wide data on the idiograms
Source: PeerJ Comput Sci. 2020 Jan 20;6:e251. doi: 10.7717/peerj-cs.251 (PMC7924719; doi:10.7717/peerj-cs.251)
Supplement: Data S3 [file peerj-cs-06-251-s010.zip › Supplemental Data S3/Plot.R]

require(RIdeogram)
soybean_karyotype <- read.table("karyotype.txt", sep = "\t", header = T, stringsAsFactors = F)
TFbindingsite <- read.table("TF_binding_sites.txt", sep = "\t", header = T, stringsAsFactors = F)
TFgenes <- read.table("TF_genes.txt", sep = "\t", header = T, stringsAsFactors = F)

ideogram(karyotype = soybean_karyotype, overlaid = TFbindingsite, label = TFgenes, label_type = "marker", colorset1 = c("#e0ecf4", "#9ebcda", "#8856a7"), Lx = 80, Ly = 25)
convertSVG("chromosome.svg", device = "png", dpi = 600)
