# Supplementary material for: RIdeogram: drawing SVG graphics to visualize and map genome-wide data on the idiograms
Source: PeerJ Comput Sci. 2020 Jan 20;6:e251. doi: 10.7717/peerj-cs.251 (PMC7924719; doi:10.7717/peerj-cs.251)
Supplement: Data S3 [file peerj-cs-06-251-s010.zip › Supplemental Data S3/karyotype.txt]

Chr	Start	End
1	0	55915595
2	0	51656713
3	0	47781076
4	0	49243852
5	0	41936504
6	0	50722821
7	0	44683157
8	0	46995532
9	0	46843750
10	0	50969635
11	0	39172790
12	0	40113140
13	0	44408971
14	0	49711204
15	0	50939160
16	0	37397385
17	0	41906774
18	0	62308140
19	0	50589441
20	0	46773167
