# Supplementary material for: RIdeogram: drawing SVG graphics to visualize and map genome-wide data on the idiograms
Source: PeerJ Comput Sci. 2020 Jan 20;6:e251. doi: 10.7717/peerj-cs.251 (PMC7924719; doi:10.7717/peerj-cs.251)
Supplement: Data S3 [file peerj-cs-06-251-s010.zip › Supplemental Data S3/TF_binding_sites.txt]

Chr	Start	End	Value
1	255186	255691	5.69
1	270312	271086	5.35
1	304259	305304	4.1
1	451535	453244	4.05
1	568595	571004	3.75
1	626804	628557	6.5
1	911849	913504	4.32
1	1097404	1099116	5.73
1	1185629	1186728	5.28
1	1362207	1363076	5.02
1	1661008	1663379	4.57
1	2039487	2043476	3.66
1	2243802	2244807	3.21
1	2283258	2284929	4.13
1	2392927	2394343	3.93
1	2397703	2400306	3.21
1	2419697	2421826	3.54
1	3002488	3004402	3.95
1	3115799	3116482	4.88
1	3153861	3156129	4.37
1	3488599	3489321	6.63
1	3523304	3524133	5.66
1	3524769	3526556	4.13
1	3567369	3569176	4.08
1	3773754	3774830	7.72
1	5267559	5268414	6.5
1	5489740	5490293	5.64
1	35980567	35981104	6.1
1	43094596	43095362	6.1
1	44368634	44369384	6.1
1	44832428	44832838	6.5
1	47001903	47002770	4.91
1	47279335	47279841	4.94
1	47518648	47519312	5.28
1	47518648	47519312	5.28
1	47894609	47896467	3.28
1	47925398	47926340	6.91
1	47930539	47931985	7.53
1	48088150	48093199	3.52
1	48252045	48253263	5.44
1	48267897	48268519	4.88
1	48427124	48428719	3.44
1	48542221	48543169	5.64
1	48538147	48538782	4.36
1	48565961	48566897	8.82
1	48636054	48637054	4.59
1	48679339	48680677	4.3
1	48757604	48759282	4.59
1	48759885	48761071	4.15
1	48909277	48910158	5.64
1	49021637	49022390	6.22
1	49085756	49087135	5.2
1	49323099	49326422	4.37
1	49365106	49366216	3.57
1	49366716	49368853	3.9
1	49369698	49371610	9.76
1	49541627	49542238	6.5
1	49641212	49642048	5.57
1	49900043	49903557	3
1	49968722	49969940	4.81
1	50043670	50044635	5.69
1	50165726	50167388	4.37
1	50168527	50169977	5.1
1	50466480	50467379	3.3
1	50669125	50670321	3.9
1	50824055	50825605	4.3
1	50886750	50887777	3.9
1	50950130	50951416	8.54
1	51087947	51088939	4.38
1	51367694	51370952	5.79
1	51415372	51417394	3.14
1	51438347	51439165	6.35
1	51514552	51516121	3.13
1	51534168	51535352	4.08
1	51568201	51569407	4.39
1	51732646	51734279	4.39
1	51991592	51993120	6.22
1	52069995	52071793	4.29
1	52256365	52257732	4.81
1	52330034	52331249	4.38
1	52364827	52366151	4.08
1	52587814	52588507	4.79
1	52611256	52612395	6.5
1	52623123	52623636	5.73
1	52776884	52778163	4.59
1	52869941	52871939	3.9
1	52979830	52982077	5.93
1	52982237	52983227	5.12
1	53067847	53069154	3.59
1	53130202	53130942	5.09
1	53608686	53610161	4.59
1	53933166	53934988	5.27
1	53933166	53934988	5.27
1	53933166	53934988	5.27
1	53980263	53983370	3.12
1	53988955	53990504	3.82
1	54014083	54015745	3.97
1	54337110	54338218	4.59
1	54339178	54340762	4.81
1	54351080	54353277	3.21
1	54354556	54357832	3.35
1	54416535	54417502	5.73
1	54416535	54417502	5.73
1	54634199	54634966	6.27
1	54829200	54830580	4.08
1	54832705	54833863	4.59
1	54846353	54847903	3.99
1	54915994	54918268	3.13
1	54931187	54932295	6.88
1	54936010	54936717	4.91
1	55320999	55322705	3.44
1	55373552	55375758	5.16
1	55377749	55382323	3.96
1	55501279	55504197	4.36
1	55529100	55531635	3.54
1	55534922	55536012	3.9
1	55533472	55534359	5.73
1	55597705	55598808	5.2
1	55640040	55642183	7.54
1	55702691	55704050	4.13
1	55868195	55868687	6.91
2	359185	360977	3.99
2	380252	380853	5.12
2	446408	448016	4.84
2	656486	659201	3.32
2	686897	689623	3.85
2	906149	907337	3.54
2	906149	907337	3.54
2	906149	907337	3.54
2	1065668	1067233	3.21
2	1071760	1074088	4.27
2	1100451	1101516	4.28
2	1101802	1103029	4.85
2	1136913	1138276	5.57
2	1269630	1270472	5.69
2	1486182	1487689	5.16
2	1544382	1546305	3.67
2	1598626	1599396	7.41
2	1803594	1805096	3.91
2	1801466	1803304	3.79
2	1916472	1918206	6.91
2	1913482	1914435	5.29
2	1920513	1921694	3.96
2	1916472	1918206	6.91
2	2888781	2889729	5.44
2	3019975	3020549	4.88
2	3025980	3026612	6.1
2	3122271	3124154	5.21
2	3184341	3184897	4.59
2	3195702	3198784	3.67
2	3660759	3662371	6.59
2	3777331	3778915	3.67
2	3806228	3807677	4.36
2	4170540	4171470	4.08
2	4268717	4269518	5.96
2	4271003	4272248	5.12
2	4454903	4455611	6.1
2	4784337	4785676	4.36
2	4855329	4858077	3.6
2	5118515	5121234	3.21
2	5371442	5373490	6.81
2	5378171	5379411	3.9
2	5552181	5553474	6.91
2	5554310	5555036	6.1
2	5618613	5619718	7.72
2	5711362	5712920	3.93
2	5711362	5712920	3.93
2	5935235	5936712	3.31
2	6012504	6014723	3.66
2	6337900	6339936	3.36
2	6444397	6446706	3.03
2	6502402	6504452	2.75
2	6539993	6540690	5.69
2	6580373	6581540	4.36
2	6670000	6672103	4.38
2	6871614	6873105	4.36
2	6877241	6878659	6.5
2	6976589	6978651	2.93
2	6980007	6981892	3.79
2	6987814	6988935	4.37
2	6998111	7000251	5.73
2	7243250	7244485	4.85
2	7238697	7239330	5.35
2	7241499	7242632	5.73
2	7255967	7256898	4.59
2	7258557	7259615	5.96
2	7265250	7266740	4.59
2	7331505	7332489	5.12
2	7354223	7354862	5.28
2	7628189	7629142	8.13
2	7956374	7956998	6.91
2	7992849	7994105	7.64
2	8168485	8169131	5.73
2	8220525	8221456	6.7
2	8221597	8222746	5.69
2	8472109	8473971	3.2
2	8565966	8567298	3.97
2	8565966	8567298	3.97
2	8615684	8616664	5.2
2	9448523	9450746	7.95
2	9571028	9572933	3.5
2	9708920	9709783	6.7
2	9876489	9877516	6.3
2	10412381	10413552	6.5
2	10468989	10470358	5.65
2	10470389	10471346	7.32
2	10465412	10466201	5.69
2	10648297	10648761	5.64
2	10835768	10838076	3.82
2	10926764	10927974	3.9
2	10994297	10995044	4.3
2	11183134	11184301	7.32
2	11310359	11312233	4.13
2	11809644	11810805	5.24
2	11941899	11944715	3.32
2	11962579	11963673	6.5
2	12069888	12072599	4.77
2	12809473	12810226	5.19
2	12806380	12807568	3.97
2	12807976	12809444	5.64
2	13697846	13698749	4.59
2	13950534	13953149	5.04
2	13959524	13960696	5.69
2	13962027	13964268	3.67
2	13967896	13968802	4.28
2	13971039	13972299	4.81
2	13983455	13984247	5.09
2	14048744	14050673	4.32
2	14061344	14063685	3.44
2	14151713	14152335	4.47
2	14152653	14154511	4.36
2	14275003	14276106	7.26
2	14465208	14465611	8.02
2	14812078	14814560	4.59
2	14812078	14814560	4.59
2	14871166	14871764	5.28
2	14871166	14871764	5.28
2	15034149	15037226	3.44
2	15074713	15077120	4.39
2	15091568	15093780	3.67
2	15243168	15244531	8.13
2	15247185	15247921	4.73
2	15376094	15377888	3.78
2	25955768	25956359	5.28
2	27749030	27749621	4.88
2	30969812	30970388	6.5
2	42315265	42316120	4.59
2	42323192	42324905	6.72
2	42412164	42413343	5.04
2	42414043	42414945	6
2	42435832	42436857	4.89
2	42465901	42466955	6.22
2	42483959	42484587	4.91
2	42614949	42615922	6.74
2	43189583	43190392	5.24
2	43260230	43260977	8.13
2	43319817	43320882	4.59
2	43719414	43720122	4.88
2	43783861	43785428	3.9
2	43793619	43794574	7.05
2	43794606	43795510	5.64
2	43863610	43864676	4.59
2	43901440	43902594	5.69
2	43901440	43902594	5.69
2	43971312	43972379	4.05
2	43983231	43984288	5.57
2	43990527	43991121	4.88
2	44143943	44144955	3.44
2	44223152	44224588	4.59
2	44398589	44399636	4.59
2	44568379	44569392	4.97
2	44804547	44805555	6.1
2	44890387	44891385	4.59
2	44980603	44981440	3.86
2	45080347	45081824	3.62
2	45219653	45221434	4.59
2	45399955	45400678	6.88
2	45511363	45512977	4.1
2	45643283	45644344	5.28
2	45760422	45760961	5.28
2	45896980	45897990	4.59
2	45893091	45895217	6.19
2	45896980	45897990	4.59
2	45914073	45915025	6.91
2	46049294	46050468	5.2
2	46426352	46428200	4.59
2	46583032	46584311	3.81
2	47235691	47236747	6.5
2	47853209	47855619	4.06
2	47878344	47880141	3.52
2	47900100	47901786	4.37
2	47968198	47970340	3.88
2	47968198	47970340	3.88
2	48032358	48034249	3.67
2	48217349	48218327	4.59
2	48219409	48222328	3
2	48379822	48381178	3.9
2	48384564	48386802	4.38
2	48410819	48413648	4.11
2	48516816	48518153	3.9
2	48633025	48634904	3.39
2	48638868	48641054	4.59
2	48688747	48689563	4.12
2	48905664	48907478	3.39
2	48901955	48903948	3.93
2	49031640	49034632	4.74
2	49057888	49059306	3.31
2	49173433	49175508	3.21
2	49180991	49185148	3.48
2	49249562	49250584	3.73
2	49419244	49419819	5.35
2	49405032	49405919	7.16
2	49608841	49609584	4.59
2	49626005	49628248	3.11
2	49816131	49817670	3.82
2	49875843	49880445	2.96
2	49973667	49976340	4.87
2	50084108	50085387	3.57
2	50091428	50092420	4.25
2	50168369	50170110	6.47
2	50168369	50170110	6.47
2	50283367	50284492	3.87
2	50378924	50380815	3.82
2	50463327	50465142	5.12
2	50467492	50468583	5.64
2	50473991	50475021	4.34
2	50813283	50815119	4.87
2	50896751	50898094	4.13
2	50940264	50941769	3.67
2	50970434	50972999	3.21
2	50990372	50992864	3.19
2	50994460	50996020	4.83
2	51249914	51251681	4.59
2	51249914	51251681	4.59
2	51385226	51386769	4.33
2	51425027	51425686	5.28
2	51569694	51570673	6.5
3	182101	182799	6.1
3	217190	218655	4.38
3	281692	282344	6.29
3	376426	377105	5.09
3	431928	432744	5.24
3	629884	631365	4.59
3	721247	723663	4.08
3	808044	808499	6.5
3	1341223	1342072	5.16
3	1358999	1359745	7.32
3	1447658	1449106	4.08
3	1694941	1696715	3.54
3	1746600	1747356	5.9
3	1843930	1845001	4.01
3	1914924	1915700	6.5
3	2082481	2083996	4.28
3	2279452	2280400	7.32
3	2399504	2400251	5.14
3	2499555	2500039	7.26
3	2932834	2933694	8.29
3	4507084	4507777	5.09
3	5455467	5456096	5.69
3	5700571	5701564	7.72
3	36012909	36013697	4.8
3	36106956	36108510	3.75
3	36208999	36209964	10.98
3	36206792	36207887	3.67
3	36297477	36298453	6.42
3	36556882	36559166	2.62
3	36814390	36815687	3.9
3	36819228	36820153	4.97
3	36900200	36901947	4.34
3	36916179	36917156	5.79
3	37100619	37101653	4.17
3	37195841	37196582	5.24
3	37210719	37211187	6.91
3	37275594	37276631	6.35
3	37820146	37820993	5.24
3	37873365	37874842	4.87
3	37898112	37899799	4.05
3	37900775	37902097	6.22
3	37970000	37971657	3.33
3	38047445	38048958	4.36
3	38653935	38654554	4.59
3	38692466	38693551	6.5
3	38762015	38763236	3.78
3	38765833	38766886	4.81
3	38814840	38816126	4.3
3	38916428	38918001	4.13
3	39033370	39034580	4.01
3	39269490	39271116	7.32
3	39501106	39502807	4.81
3	40082316	40084187	5.86
3	40158418	40159911	4.45
3	40224486	40225212	5
3	40262304	40263584	3.86
3	40256545	40257602	6.1
3	40295410	40296724	5.73
3	40341975	40343625	4.83
3	40460440	40461793	7.32
3	40543245	40544553	4.15
3	40777440	40779028	4.61
3	40960422	40962850	4.59
3	41159657	41161401	3.6
3	41221526	41223063	4.36
3	41396126	41398312	3.44
3	41400385	41401517	4.01
3	41401547	41402343	4.19
3	41411032	41411889	8.54
3	41544649	41545905	4.59
3	41608443	41612099	3.69
3	41731305	41733961	3.21
3	41814720	41816428	3.21
3	41816713	41818502	4.59
3	41958631	41960393	5.66
3	42041665	42042720	4.13
3	42421652	42422737	4.87
3	42555272	42556046	4.59
3	42641518	42642424	4.94
3	43131597	43132384	4.52
3	43137232	43138933	4.59
3	43157420	43159669	3.97
3	43194779	43197475	2.65
3	43337692	43338811	5.09
3	43354692	43355761	4.03
3	43506583	43508468	4.17
3	43576235	43577578	4.11
3	43581834	43585907	3.21
3	43612111	43613495	3.52
3	43723692	43725388	4.01
3	43810330	43811683	3.53
3	43820088	43821371	4.89
3	43872455	43873387	3.97
3	44141862	44142469	4.94
3	44282927	44285056	4.13
3	44320744	44323372	3.21
3	44359278	44361762	5.98
3	44369036	44370650	6.17
3	44384988	44387617	3.25
3	44609638	44610087	5.57
3	44929177	44930550	4.85
3	45050986	45052740	4.39
3	45062862	45063569	6.11
3	45130242	45132004	3.07
3	45197512	45198402	4.59
3	45209309	45212144	4.36
3	45401470	45403092	6.35
3	45449702	45453139	2.75
3	45489722	45491720	4.58
3	45489722	45491720	4.58
3	45576532	45578164	3.21
3	45581324	45582094	4.59
3	45725026	45729126	3.33
3	45745834	45748942	3.21
3	45764468	45766450	3.93
3	45779146	45780876	4.36
3	45971600	45973936	3.79
3	46109483	46110866	6.66
3	46111487	46112935	4.59
3	46228738	46230416	5.64
3	46438500	46440059	4.36
3	46438500	46440059	4.36
3	46478156	46478899	4.47
3	46492790	46493552	6.88
3	46621818	46623443	3.85
3	46620009	46620814	4.25
3	46660194	46662654	3.87
3	46679988	46681347	5.16
3	46674214	46675414	5.12
3	46716639	46718613	3.9
3	46843403	46844943	3.67
3	46856474	46858686	4.13
3	46870150	46872086	2.99
3	47377271	47378499	4.89
3	47377271	47378499	4.89
3	47377271	47378499	4.89
3	47377271	47378499	4.89
3	47445426	47446075	5.28
3	47526712	47529635	4.59
3	47755063	47755652	5.28
3	47758763	47759615	5.87
3	47774360	47775006	6.5
4	20327	21061	6.59
4	127655	129437	4.7
4	308734	310384	3.67
4	308734	310384	3.67
4	690556	691695	4.81
4	826124	827571	4.36
4	931774	933276	4.59
4	954393	955991	4.03
4	975514	976934	4.78
4	1071028	1072124	4.97
4	1079531	1080861	4.98
4	1199436	1200377	5.6
4	1368188	1368978	4.38
4	1498154	1499845	3.54
4	1498154	1499845	3.54
4	1534288	1535487	3.67
4	1534288	1535487	3.67
4	1950642	1951675	3.9
4	2058896	2063910	3.48
4	2058896	2063910	3.48
4	2119960	2121982	3.52
4	2328072	2329081	6.11
4	2377051	2377855	5.16
4	2408613	2409918	3.86
4	2466867	2470113	2.98
4	2532745	2534411	3.96
4	2621071	2621948	8.45
4	2624163	2625048	4.38
4	2684684	2685673	4.09
4	2713538	2715088	5.63
4	2745582	2747404	3.52
4	2759272	2761167	3.44
4	3009712	3012349	3.88
4	3162893	3164024	4.15
4	3386551	3389288	4.01
4	3571235	3572315	3.75
4	3645202	3647451	4.36
4	3685309	3686893	3.79
4	3733749	3734777	3.21
4	3763293	3766190	3.93
4	3832961	3834607	4.34
4	3850511	3852714	6.4
4	3890391	3891221	5.5
4	4110959	4111617	5.44
4	4104486	4105948	4.17
4	4295239	4296309	6.42
4	4289602	4290650	4.59
4	4321302	4322882	4.8
4	4465585	4466898	6.88
4	4508751	4510701	4.37
4	4737882	4741157	3.54
4	4836834	4837751	4.94
4	4978515	4980011	3.78
4	5142320	5144101	3.64
4	5224391	5225045	4.89
4	5576609	5578238	8.46
4	5640648	5643258	3.33
4	5662060	5663282	5.89
4	5673783	5675121	4.08
4	5831402	5834567	3.3
4	5895777	5896500	6.5
4	5931623	5932792	4.28
4	5980056	5982281	3.96
4	6369489	6370780	4.81
4	6376414	6377901	3.93
4	6405801	6407164	4.38
4	6410700	6412045	4.84
4	6533650	6535259	6.55
4	6692122	6693372	5.64
4	6810347	6811846	6
4	6811996	6814090	4.36
4	6984102	6986775	3.44
4	6997955	6999887	4.84
4	7116033	7117895	4.2
4	7318876	7320205	4.88
4	7320347	7322645	5.64
4	7348630	7349982	6.5
4	7516864	7517676	6.1
4	7743061	7743907	4.87
4	8165633	8166410	4.64
4	8165633	8166410	4.64
4	8165633	8166410	4.64
4	8246938	8247666	4.59
4	8365679	8366306	5.28
4	8369422	8370722	5.9
4	8369422	8370722	5.9
4	8665974	8666501	6.88
4	8681975	8682788	6.91
4	9156175	9157156	5.24
4	9265429	9266304	5.69
4	11185488	11186395	3.93
4	13108823	13109464	6.1
4	14638054	14638535	6.1
4	36683733	36684281	5.28
4	41013884	41014636	6.91
4	41094550	41095106	6.1
4	41102472	41103154	5.57
4	41259112	41259921	6.91
4	41259112	41259921	6.91
4	42265372	42266139	5.28
4	42412098	42413854	3.59
4	42673071	42673855	5.5
4	42733644	42734720	5.69
4	42803510	42804693	5.38
4	42998031	42999091	4.59
4	43087476	43088681	4.94
4	43120433	43121686	4.59
4	43120433	43121686	4.59
4	43117921	43118950	5.35
4	43163620	43164469	6.88
4	43167686	43168649	4.91
4	43272768	43273638	5.69
4	43435192	43438212	2.75
4	43442298	43442967	6.72
4	43444073	43445007	6.1
4	43718021	43719018	4.35
4	44011963	44012859	5.29
4	44157468	44158661	3.73
4	44166228	44167194	7.03
4	44276992	44278399	4.1
4	44411486	44412504	5.44
4	44412823	44413460	5.73
4	44433368	44434824	4.36
4	44501690	44502289	4.59
4	44502880	44503650	7.32
4	44555049	44556920	4.33
4	44561174	44562154	3.82
4	44692808	44693507	5.69
4	44953073	44954315	5.64
4	44962035	44963077	5.5
4	44978289	44979751	4.36
4	45119390	45120476	5.04
4	45122384	45123873	3.21
4	45130620	45131881	6.5
4	45132776	45135466	3.67
4	45138313	45140514	3.93
4	45359436	45361666	4.59
4	45641424	45643322	4.08
4	45644110	45645167	4.59
4	45649031	45650569	4.91
4	45872885	45873877	4.85
4	45972931	45973825	5.44
4	46159210	46160207	4.8
4	46204164	46205882	4.59
4	46216730	46218025	5.2
4	46220443	46223378	5.65
4	46645995	46647064	4.81
4	46892991	46893814	4.01
4	47031455	47032981	4.59
4	47315589	47318355	3.06
4	47455408	47457220	3.93
4	47498933	47499958	4.39
4	47696683	47697682	4.38
4	47714608	47717444	3.7
4	47810713	47813719	3.11
4	47979413	47980337	4.3
4	48169891	48172666	6.88
4	48161518	48162906	3.93
4	48195514	48196991	4.08
4	48212772	48214300	5.26
4	48258984	48260073	3.9
4	48280149	48281409	4.13
4	48281472	48283107	4.31
4	48393143	48393940	5.85
4	48449934	48451445	3.71
4	48949983	48952252	2.91
4	49013961	49016134	4.81
4	49173777	49174611	4.59
4	49173777	49174611	4.59
4	49173777	49174611	4.59
4	49173777	49174611	4.59
4	49198042	49200000	3.62
5	62208	63899	4.19
5	135795	136828	4.59
5	155104	156064	4.85
5	156449	158142	6.3
5	164672	166835	8.13
5	160289	161371	8.54
5	164672	166835	8.13
5	196112	197215	3.44
5	215107	216794	3.21
5	328699	329697	4.13
5	470034	472232	3.23
5	769617	771782	4.29
5	814852	815825	5.27
5	831438	832522	4.59
5	850636	851202	5.29
5	851252	852644	4.05
5	884151	885785	4.12
5	1094508	1096504	3.91
5	1617549	1619692	4.42
5	1892992	1895198	3.9
5	1989282	1990817	3.44
5	2202602	2203561	3.99
5	2285669	2286723	3.71
5	2630466	2631324	4.91
5	2663201	2664050	3.54
5	2673739	2674749	4.59
5	2810070	2811751	3.62
5	2848851	2850436	4.34
5	2904114	2904877	4.87
5	2918530	2919189	6.88
5	3209490	3213342	3.73
5	3436028	3436993	3.93
5	3543586	3544443	5.12
5	3707678	3709707	3.06
5	3769404	3770843	4.13
5	3937505	3938578	11.38
5	3941078	3942079	3.93
5	3946506	3946939	5.6
5	3942164	3943941	4.89
5	4087348	4088707	4.3
5	4262061	4263257	4.13
5	4547181	4547825	6.5
5	4566940	4567466	4.88
5	4602410	4603265	6.28
5	4599848	4600520	5.55
5	5086021	5086806	5.04
5	5529461	5530205	6.1
5	5679980	5680583	4.88
5	7470346	7472179	4.17
5	7472390	7473245	4.13
5	7624645	7625595	5.57
5	7641081	7642655	3.33
5	7671143	7672084	4.59
5	7729624	7731316	3.88
5	7833743	7834332	5.35
5	7855046	7857068	3.36
5	7903417	7904720	3.9
5	7906502	7908310	3.44
5	7948536	7949373	4.59
5	8034301	8035718	3.67
5	8053314	8055770	5.04
5	8131777	8132675	5.2
5	8133116	8134151	6.59
5	8134166	8135097	5.81
5	8214377	8214962	6.1
5	8348844	8350558	4.59
5	8424583	8426581	4.59
5	8475514	8476217	7.75
5	8506680	8507885	6.5
5	8600392	8600982	5.96
5	8847353	8848252	8.54
5	8845330	8846077	7.21
5	8862845	8865477	3.79
5	8977870	8978696	5.24
5	8979164	8979878	5.28
5	27329778	27330370	5.69
5	27406163	27406854	5.69
5	27751766	27752391	5.28
5	30966340	30967062	8.94
5	31718402	31719451	6.7
5	32010227	32011586	5.64
5	32018935	32020135	5.35
5	32158171	32158757	5.81
5	32167429	32169249	4.08
5	32484948	32486273	3.75
5	32599080	32601054	3.19
5	32624407	32626655	3.27
5	32661582	32662624	4.36
5	32806127	32807578	4.76
5	32964300	32965669	5.55
5	33084980	33085901	4.89
5	33227205	33228582	4.42
5	33251306	33253757	3.67
5	33389799	33390874	6.35
5	33418394	33419513	4.89
5	33714228	33715557	5.46
5	33754507	33756480	3.39
5	33780725	33781524	6.5
5	33928007	33929867	3.41
5	33971916	33973212	5.81
5	34012598	34014472	3.67
5	34015232	34016547	5.73
5	34030983	34032524	3.44
5	34211369	34212985	6.43
5	34276887	34279135	3.78
5	34406713	34407413	6.11
5	34442483	34444421	4.8
5	34602693	34604986	3.54
5	34672953	34673829	4.01
5	34672953	34673829	4.01
5	34766012	34769407	3.36
5	34817435	34819035	4.19
5	34935931	34937622	3.9
5	35146988	35147895	4.87
5	35211039	35212054	4.01
5	35533166	35534187	4.05
5	35629184	35630189	3.96
5	35802064	35803535	5.24
5	35806347	35807543	6.1
5	36061109	36062180	7.32
5	36063027	36063776	4.91
5	36066724	36067489	5.27
5	36091804	36093233	4.28
5	36094691	36095858	3.67
5	36116617	36117594	5.73
5	36569463	36571755	7.21
5	36617903	36618738	6.52
5	36616909	36617898	10.57
5	36662763	36663858	8.54
5	36739796	36741279	3.31
5	36747715	36749002	4.43
5	36984761	36988111	2.78
5	37161345	37162856	4.59
5	37179736	37182032	4.59
5	37197956	37199114	4.89
5	37391686	37392651	5.76
5	37432594	37433566	5.6
5	37556716	37557991	3.67
5	37558094	37559097	4.2
5	37565022	37566296	5.07
5	37607114	37611016	3.49
5	37618500	37624580	3.41
5	37697176	37698649	3.9
5	37717644	37719285	3.67
5	37724357	37725440	5.27
5	37878288	37879450	5.69
5	37997349	37998623	4.38
5	38031748	38033218	4.4
5	38107789	38108608	5.09
5	38168314	38169572	4.89
5	38452477	38453531	5.16
5	38453671	38454453	4.91
5	38586014	38587647	4.81
5	38586014	38587647	4.81
5	38639755	38640958	3.7
5	38699647	38702126	3.93
5	38732210	38734750	3.33
5	38762472	38763873	4.59
5	38800172	38801915	3.8
5	38871312	38872603	5.5
5	39305056	39305969	3.82
5	39384731	39387925	4.81
5	39588686	39589915	4.59
5	39662058	39663375	3.77
5	39662058	39663375	3.77
5	39816954	39818465	4.81
5	39816954	39818465	4.81
5	39816954	39818465	4.81
5	39823396	39826827	2.86
5	40243961	40245387	4.59
5	40395535	40396726	5.96
5	40476644	40478069	4.32
5	40796827	40797647	5.31
5	40878883	40880319	4.59
5	40877600	40878555	10.98
5	41063443	41065003	3.28
5	41072336	41073503	5.29
5	41096306	41097510	4.87
5	41216173	41217642	4.72
5	41281815	41282920	4.97
5	41285502	41287342	5.5
5	41290161	41290739	5.29
5	41369715	41370359	5.5
5	41858539	41860156	3.67
6	24128	25331	5.27
6	87263	89149	4.33
6	136032	136715	6.59
6	136032	136715	6.59
6	230783	232462	3.82
6	246798	247710	8.13
6	686042	690667	3.36
6	776347	779122	4.79
6	870335	872038	3.25
6	968885	969808	3.49
6	1047064	1048587	2.97
6	1125374	1127108	3.63
6	1135633	1138259	4.03
6	1287620	1289538	3.79
6	1305762	1307880	4.59
6	1365815	1367229	4.08
6	1398245	1399776	5.86
6	1408615	1409881	4.94
6	1614756	1616161	5.81
6	1614756	1616161	5.81
6	1614756	1616161	5.81
6	1616918	1619360	8.13
6	1621358	1622262	5.9
6	1667505	1670254	3.24
6	1786910	1788832	5.55
6	1842811	1845681	4.43
6	1931527	1934436	3.34
6	1951105	1952067	4.59
6	2076495	2082704	3.15
6	2142235	2144439	7.72
6	2179940	2181434	4.8
6	2181504	2182963	3.67
6	2254700	2255655	4.32
6	2263192	2263972	6.5
6	2267291	2267987	6.11
6	2277340	2280110	3.93
6	2334037	2338814	3.67
6	2367142	2368222	5.73
6	2367142	2368222	5.73
6	2410641	2412343	4.85
6	2410641	2412343	4.85
6	2413667	2414846	3.82
6	2414897	2416980	3.88
6	2489238	2490885	7.32
6	2493769	2496998	7.45
6	2501489	2503370	3.96
6	2771811	2772853	6.11
6	2862697	2870549	3.14
6	2942298	2943307	7.45
6	2946034	2947810	5.73
6	3535221	3536258	6.55
6	3707475	3709511	3.74
6	3847986	3848713	4.67
6	3950036	3950769	7.86
6	4173486	4175218	3.71
6	4237019	4238545	3.67
6	4311014	4312064	5.73
6	4436750	4437250	6.89
6	4469520	4470151	9.56
6	4616126	4617705	3.54
6	4773063	4775284	3.97
6	4903568	4904769	3.82
6	4908564	4910003	4.05
6	5079160	5080713	4.13
6	5096369	5098112	3.59
6	5143043	5144443	4.19
6	5355546	5358748	3.06
6	5472819	5475682	4.17
6	5533875	5534710	5.75
6	5670438	5672898	6.09
6	5762653	5766267	4.08
6	5766838	5770588	3.21
6	5904723	5905939	4.08
6	5920581	5921682	8.79
6	6202895	6208863	3.71
6	6213942	6217528	3.45
6	6240830	6243585	4.87
6	6540773	6542343	3.59
6	6855759	6857235	4.59
6	6849341	6851048	3.13
6	6849341	6851048	3.13
6	7002304	7003554	3.28
6	7011127	7012526	4.01
6	7282214	7284399	4.25
6	7302383	7303777	6.11
6	7343980	7344949	5.93
6	7345188	7348264	4.43
6	7389147	7390659	4.59
6	7396865	7400233	3.21
6	7654645	7657687	4.19
6	7680483	7681526	5.86
6	7756204	7757397	4.36
6	7765932	7767566	3.19
6	7792771	7793684	8.25
6	7816672	7817578	6.3
6	7833383	7834625	4.87
6	8190522	8192570	3.29
6	8204450	8206123	2.78
6	8289889	8292219	4.39
6	8289889	8292219	4.39
6	8289889	8292219	4.39
6	8340470	8341306	4.59
6	8473160	8474122	4.97
6	8477867	8478917	4.87
6	8625706	8628436	3.79
6	8630673	8632119	4.59
6	8847112	8848140	3.7
6	8900871	8902165	3.9
6	9307378	9308614	4.83
6	9424153	9425191	5.12
6	9427351	9428430	6.88
6	9429548	9430373	4.59
6	9434305	9435715	6.55
6	9534815	9536479	4.77
6	9534815	9536479	4.77
6	9597420	9599202	3.88
6	9986013	9987773	4.1
6	10192897	10194939	2.92
6	10312199	10315593	4.33
6	10449373	10450303	3.86
6	10823301	10825292	7.32
6	10825783	10826463	5.28
6	10821232	10821935	7.42
6	10825783	10826463	5.28
6	10881242	10882622	3.73
6	11048091	11049753	4.38
6	11083790	11085842	3.48
6	11100872	11102606	6.5
6	11208281	11210042	3.71
6	11228901	11229834	3.54
6	11389094	11390427	7.29
6	11412337	11415615	3.68
6	11419481	11420932	3.67
6	11476809	11478845	3.99
6	11493494	11495069	3.12
6	11520400	11521519	3.67
6	11521767	11523116	4.36
6	11533889	11535414	3.67
6	11665143	11667572	3.74
6	11665143	11667572	3.74
6	11665143	11667572	3.74
6	11678180	11679708	3.59
6	11748662	11750818	4.59
6	11812114	11813228	4.81
6	12366556	12367628	3.79
6	12752472	12753062	4.47
6	12783534	12785226	4.19
6	12848731	12849685	5.5
6	13103150	13106232	4.23
6	13117404	13118849	3.86
6	13114500	13115325	4.17
6	13138983	13140521	4.19
6	13162673	13164706	4.19
6	13241214	13242286	5.29
6	13454963	13456061	4.28
6	13484163	13486712	3.63
6	13607269	13608172	7.26
6	13608460	13610256	3.21
6	14224634	14225616	7.32
6	14226677	14227938	3.9
6	14238581	14240896	3.44
6	14512194	14513951	9.76
6	14613443	14614150	5.69
6	14700551	14702349	3.35
6	14779085	14780631	3.96
6	14815140	14817230	2.99
6	14859907	14861073	6.02
6	15067239	15069458	3.49
6	15067239	15069458	3.49
6	15174306	15176061	3.67
6	15528798	15529920	4.47
6	15828474	15831334	3.44
6	15963418	15964300	5.57
6	15961460	15963154	4.59
6	16143958	16145351	4.59
6	16366216	16367388	6.22
6	16732794	16733693	5.5
6	16776233	16777287	3.73
6	17514665	17517250	7.51
6	18423029	18423612	5.29
6	18877373	18877960	6.35
6	19127117	19127687	4.47
6	44199006	44199690	6.1
6	44479504	44480453	7.64
6	44541203	44542417	9.35
6	46178196	46179731	3.86
6	47419790	47420935	4.22
6	47781406	47782406	5.69
6	47922697	47923789	6.55
6	47926028	47926785	6.22
6	47943621	47945035	4.59
6	48518306	48518898	4.88
6	48516791	48517659	6
6	49165840	49167725	4.54
6	49396117	49399091	3.7
6	49669275	49670761	9.17
6	49725460	49726633	3.59
6	49821828	49823079	4.31
6	49884236	49886396	4.15
6	50011795	50014333	3.17
6	50048101	50049596	4.87
6	50068397	50069044	4.88
6	50189442	50190220	6.91
6	50330776	50332581	3.52
6	50370942	50371666	6.11
6	50450267	50451322	5.64
6	50454297	50455074	6.3
6	50476866	50477858	6.11
6	50535657	50537678	3.9
7	143700	144588	3.46
7	151692	153271	4.19
7	478026	480535	5.04
7	639066	640184	5.55
7	702222	703615	4.74
7	713507	715797	3.67
7	964230	965075	4.15
7	1152180	1153390	4.87
7	1246668	1248040	3.82
7	1556568	1558083	3.33
7	1565784	1566590	4.89
7	1570065	1571500	4.15
7	1849465	1850306	5.5
7	2551305	2552782	3.33
7	2597950	2602466	2.72
7	2730517	2731459	5.9
7	2735732	2736839	4.23
7	2730517	2731459	5.9
7	2761901	2762564	6.2
7	2790103	2792005	3.67
7	2806852	2813739	4.59
7	2853386	2855286	3.67
7	3210071	3211408	4.36
7	3217191	3219019	4.38
7	3305568	3308435	2.96
7	3374842	3376446	4.13
7	3467315	3468400	4.59
7	3478818	3480245	4.37
7	3649854	3650955	6.02
7	3737478	3738438	8.54
7	3738625	3739389	6.91
7	3739606	3740279	4.33
7	3742414	3743070	4.88
7	3743952	3745709	5.04
7	3945449	3946557	3.67
7	4086546	4087482	5.44
7	4097014	4098006	7.32
7	4196979	4198068	4.81
7	4325554	4326898	3.93
7	4359277	4360285	4.59
7	4378947	4379902	4.59
7	4639224	4640864	3.33
7	4733450	4734996	3.9
7	4735038	4736611	3.44
7	4758746	4760830	3.48
7	4913049	4913971	5.35
7	5020239	5021181	6.1
7	5313564	5315207	4.43
7	5313564	5315207	4.43
7	5346076	5346869	6.3
7	5351361	5352441	5.81
7	5351361	5352441	5.81
7	5416785	5417862	6.11
7	5420939	5422177	3.9
7	5775944	5776615	6.91
7	5921392	5924757	3.97
7	5971679	5972718	6.11
7	6039495	6040993	5.57
7	6037751	6038600	6.35
7	6035576	6036547	5.73
7	6035576	6036547	5.73
7	6175901	6178340	5.16
7	6265518	6266475	7.64
7	6274183	6275414	4.15
7	6439003	6440652	5.12
7	6439003	6440652	5.12
7	6439003	6440652	5.12
7	6439003	6440652	5.12
7	6551635	6554149	4.12
7	6574734	6575846	4.23
7	6597099	6598108	4.13
7	6598224	6598782	5.29
7	6660092	6663187	2.9
7	6797072	6798692	5.64
7	6797072	6798692	5.64
7	6826386	6827974	4.26
7	7302178	7303350	4.3
7	7305065	7305637	5.24
7	7619472	7621906	7.05
7	7655626	7656875	4.3
7	7678533	7682901	3.36
7	7678533	7682901	3.36
7	7678533	7682901	3.36
7	7788668	7789692	4.36
7	8085584	8086906	3.64
7	8087837	8088673	8.84
7	8088767	8089753	4.98
7	8089973	8091164	5.9
7	8382136	8385070	3.36
7	8745741	8746431	6
7	9403002	9404195	3.73
7	9694518	9695408	4.89
7	9803177	9803991	6.5
7	9811060	9812084	5.28
7	9814017	9815101	5.69
7	9818333	9819196	8.11
7	9850945	9851585	4.23
7	9856540	9857525	4.59
7	9860870	9862888	4.08
7	10364787	10365420	4.94
7	10423724	10424518	6.91
7	10435004	10435737	6.1
7	10435004	10435737	6.1
7	10435004	10435737	6.1
7	10620511	10621087	6.1
7	11002672	11003633	9.02
7	11221266	11221882	6.1
7	11618412	11619138	5.28
7	12689550	12690406	5.11
7	14650714	14651504	5.29
7	14800559	14801545	3.31
7	14815386	14816239	6
7	14945006	14945566	5.24
7	15018338	15019599	3.33
7	15211419	15212823	6.12
7	15277131	15277942	6.55
7	15407775	15408701	5.2
7	15694124	15695139	4.66
7	16148217	16149161	6.1
7	16338872	16339780	6.1
7	17812394	17813530	6.7
7	17969905	17970997	4.59
7	17969905	17970997	4.59
7	18498817	18499451	6.1
7	30286743	30287347	7.77
7	35287294	35289464	4.13
7	35314424	35315836	4.84
7	35438070	35439373	4.19
7	35500729	35501512	4.33
7	35547586	35548672	4.59
7	35706089	35706795	6.88
7	35795721	35797443	6.35
7	35953497	35954483	4.05
7	36024913	36025877	3.75
7	36024913	36025877	3.75
7	36024913	36025877	3.75
7	36415310	36416445	6.22
7	36417767	36418401	5.73
7	36446329	36447870	3.49
7	36459980	36460733	4.94
7	36482248	36484287	6.5
7	36578337	36579425	5.81
7	37041273	37042357	4.94
7	37518479	37519295	5.6
7	37648095	37649226	4.88
7	37927567	37928305	6.1
7	37968738	37969495	5.28
7	38100027	38100678	5.64
7	38259521	38260592	7.05
7	38337382	38338666	6.35
7	38688256	38688826	5.2
7	38705213	38706153	6.88
7	38705213	38706153	6.88
7	39144329	39146159	4.2
7	39157913	39160476	3.9
7	39247593	39248332	6.5
7	39270500	39271797	5.27
7	39319599	39320363	5.69
7	39320919	39321510	5.28
7	39807995	39808649	5.69
7	39810425	39811069	4.97
7	40163477	40164596	4.59
7	40251103	40252535	3.44
7	40581426	40582061	4.28
7	40590174	40591458	4.71
7	41951421	41952196	6.27
7	42079395	42082101	2.99
7	42156784	42157902	3.44
7	42172095	42175928	3.52
7	42222234	42222679	7.05
7	42439842	42442548	5.07
7	42489299	42493088	3.48
7	42790762	42791692	4.85
7	43006661	43009788	3.44
7	43005485	43006314	4.33
7	43014175	43015218	4.85
7	43124459	43126017	3.52
7	43134756	43135732	4.3
7	43258035	43262777	3.93
7	43292936	43295300	5.06
7	43367617	43370120	5.31
7	43490455	43491865	5.64
7	43509893	43510542	6.88
7	43512227	43512998	4.87
7	43525464	43527264	5.27
7	43545549	43547543	3.11
7	43628110	43630335	3.67
7	43661161	43665338	2.75
7	44007310	44007901	5.28
7	44204928	44206440	4.01
7	44390120	44393517	3.44
7	44502311	44504760	3.67
7	44576810	44577947	3.67
7	44619477	44620192	6.1
7	44615106	44615842	7.76
8	220424	221597	4.59
8	221753	224606	5.5
8	249575	250606	5.6
8	581970	584216	2.65
8	662173	663103	4.85
8	669115	670357	4.81
8	669115	670357	4.81
8	824779	826899	3.52
8	927672	929384	6.7
8	926235	927058	6.5
8	1049820	1051425	4.42
8	1054403	1056738	3.96
8	1074157	1076320	6.02
8	1300794	1302250	5.57
8	1320480	1321286	5.9
8	1512902	1515579	3.82
8	1731957	1733602	3.59
8	1871102	1872281	4.13
8	1911900	1914303	3.28
8	1923858	1925092	3.67
8	1958969	1960449	5.04
8	2183756	2186599	3.67
8	2187114	2188371	5.66
8	2288126	2290039	4.01
8	2417020	2418197	5.24
8	2721977	2725973	3.62
8	2839254	2843944	2.9
8	3168947	3170239	3.63
8	3185152	3187323	8.94
8	3190121	3191907	3.82
8	3268452	3269976	5.5
8	3310427	3314566	3.67
8	3413919	3415944	4.01
8	3564879	3565803	4.83
8	3590024	3592244	3.67
8	3656099	3657242	3.36
8	3660704	3661729	4.38
8	3662718	3664989	3.06
8	3969691	3970976	3.7
8	4006853	4007704	5.9
8	4006853	4007704	5.9
8	4084884	4085997	4.59
8	4173905	4176532	3.97
8	4172248	4173610	5.24
8	4196598	4197626	5.39
8	4621218	4624670	4.59
8	4674407	4675573	4.78
8	4674407	4675573	4.78
8	4680819	4682368	3.08
8	4778865	4781015	3.11
8	4806939	4808184	4.79
8	4946836	4947559	6.11
8	4946836	4947559	6.11
8	4946836	4947559	6.11
8	5008819	5010877	3.28
8	5067698	5068467	5.12
8	5175996	5176777	5.81
8	5175996	5176777	5.81
8	5178317	5180429	5.73
8	5294841	5295700	5.31
8	5364736	5365938	4.84
8	5371031	5372418	4.84
8	5421790	5422825	6.22
8	5679605	5681779	4.38
8	6131088	6132298	5.5
8	6378173	6381108	3.81
8	6686525	6687634	3.57
8	6820891	6823150	3.73
8	6825697	6827121	4.19
8	6836209	6838681	5.21
8	7215626	7216535	5.07
8	7226523	7228303	5.55
8	7328037	7329125	5.9
8	7576786	7578171	3.81
8	8120076	8121327	7.72
8	8375547	8376940	3.5
8	8469731	8472123	3.7
8	8507938	8509948	3.82
8	8548068	8551069	5.24
8	8551128	8552623	3.67
8	8553048	8555087	4.36
8	8726613	8728144	4.59
8	8726613	8728144	4.59
8	8903352	8904188	4.59
8	9404974	9407607	4.49
8	9408253	9409283	4.37
8	9428311	9429645	4.81
8	9430664	9432637	3.82
8	9432642	9435018	3.49
8	9511068	9512574	3.35
8	9520148	9522989	3.33
8	9590474	9590830	5.04
8	9605306	9608340	4
8	9874573	9876737	4.2
8	9934919	9936660	5.16
8	10240371	10242062	4.13
8	10251010	10252106	6.55
8	10367537	10369248	4.01
8	10652542	10654015	5.69
8	10705786	10707269	4.87
8	10911776	10912822	4.87
8	11137990	11139031	4.59
8	11341226	11342405	6.3
8	11344956	11345791	6.9
8	11573603	11574630	9.35
8	11597462	11599902	5.55
8	11652056	11653648	3.33
8	11723529	11725825	4.39
8	12077464	12078100	4.94
8	12119523	12120611	4.59
8	12225062	12227262	3.23
8	12263816	12266060	4.03
8	12608075	12609226	4.59
8	12974650	12976145	3.93
8	13006319	13007626	3.71
8	13054751	13055770	4.59
8	13154952	13155930	7.32
8	13312404	13313878	3.93
8	13343237	13344321	4.59
8	13706677	13708288	3.21
8	13813620	13816979	2.74
8	13813620	13816979	2.74
8	13843268	13846228	3.79
8	13920490	13922033	3.9
8	13963770	13964920	4.13
8	13980204	13982593	3.3
8	14022264	14024564	3.7
8	14034093	14035259	5.16
8	14037808	14039630	3.76
8	14047674	14049005	4.59
8	14075671	14076699	4.36
8	14083128	14084883	4.81
8	14247551	14249751	3.06
8	14534687	14535924	4.89
8	14558075	14559345	3.44
8	14593184	14593989	6.91
8	14669565	14671431	5.27
8	14727138	14729963	3.35
8	15022507	15024354	3.67
8	15064306	15065658	3.31
8	15215577	15217661	3.44
8	15310342	15313643	3.7
8	15401632	15402440	4.59
8	15406496	15407759	4.13
8	15553249	15555973	5
8	15691907	15693407	2.75
8	15913007	15913929	5.44
8	15980797	15983131	4.01
8	16288396	16290084	3.31
8	16551634	16553813	3.75
8	16575243	16576570	3.67
8	17464539	17465450	5.66
8	17466336	17467676	4.59
8	17468513	17469631	5.28
8	17471871	17472710	5.35
8	17474530	17475370	4.32
8	17696911	17698877	3.06
8	17856890	17857566	4.01
8	17891390	17892578	4.09
8	17936981	17937899	5.29
8	18032206	18033546	6.91
8	18127334	18129193	5.24
8	18132295	18133164	5.73
8	18166134	18166780	4.59
8	18161491	18162440	4.3
8	18170154	18172034	5.17
8	18191498	18192714	5.5
8	18225330	18228127	5.04
8	18239257	18241915	3.67
8	18285211	18286892	3.9
8	18375833	18376489	4.91
8	18412293	18412912	6.25
8	18878718	18879487	4.97
8	19143659	19144377	4.91
8	20658623	20659537	5.69
8	20707674	20708526	6.5
8	22900447	22901302	6.5
8	23246458	23247054	5.69
8	23246458	23247054	5.69
8	39252990	39253506	5.69
8	40214777	40215398	5.69
8	40949368	40950046	5.69
8	41176356	41177398	4.28
8	41302276	41303525	5.69
8	41455830	41456498	5.28
8	41521555	41522585	5.24
8	41521555	41522585	5.24
8	41888078	41888979	9.35
8	42004880	42005957	5.35
8	42034717	42035763	4.1
8	42108464	42109131	7.32
8	42389218	42390292	4.59
8	42638661	42639930	4.85
8	42703398	42704490	6.88
8	42786936	42788968	3.9
8	43071295	43072632	5.18
8	43155417	43156779	4.8
8	43224460	43226299	4.81
8	43319469	43320444	4.59
8	43340111	43340956	5.73
8	43376200	43377665	4.93
8	43502486	43504050	5.09
8	43561038	43561859	5.28
8	43625415	43627042	4.13
8	43690425	43691806	3.8
8	43728614	43730345	4.59
8	43730655	43732163	5.39
8	43863597	43864298	6.11
8	43901647	43902733	3.9
8	44048869	44049545	6.91
8	44139487	44141005	4.15
8	44143515	44144299	5.24
8	44791586	44792716	7.16
8	45032084	45037696	4.01
8	45044101	45045493	3.25
8	45230333	45231441	4.87
8	45259664	45261002	3.68
8	45297303	45299175	4.89
8	45317967	45320176	3.23
8	45467298	45467994	5.93
8	45472690	45474469	4.08
8	45476612	45478940	4.59
8	45520063	45521464	3.13
8	45608520	45609327	4.59
8	45813701	45816233	2.87
8	45886396	45887720	4.59
8	45899906	45902015	5.12
8	45945495	45948047	2.67
8	46019791	46020938	5.69
8	46038239	46039586	3.06
8	46043202	46043885	5.28
8	46080838	46082485	5.27
8	46205509	46207032	3.67
8	46224613	46225674	5.39
8	46228173	46230465	3.06
8	46260299	46261308	4.01
8	46312350	46313147	5.29
8	46329056	46330146	7.72
8	46390576	46392129	3.75
8	46433059	46435006	3.3
8	46439517	46442458	3.35
8	46494112	46495073	5.64
8	46524809	46526024	5.66
8	46673974	46674658	4.59
8	46719356	46722097	3.46
8	46941003	46942469	5.69
9	168297	169046	4.28
9	264000	265423	4.59
9	266064	268300	4.79
9	487087	488778	3.93
9	541875	544857	4.29
9	773535	774581	4.59
9	842959	844629	4.17
9	842959	844629	4.17
9	842959	844629	4.17
9	842959	844629	4.17
9	1032609	1033589	4.59
9	1033999	1035386	5.39
9	1096998	1098557	3.44
9	1466643	1467669	5.44
9	1520395	1521947	3.32
9	1901661	1903047	4.59
9	1946399	1947879	3.62
9	1948757	1950725	3.79
9	2018098	2019050	4.59
9	2033674	2037344	4.43
9	2024051	2026936	5.86
9	2042779	2044757	3.63
9	2102685	2104305	6.11
9	2288119	2289434	3.67
9	2352890	2354010	4.36
9	2418868	2420244	5.38
9	2532870	2536121	3.98
9	2529708	2532481	3.23
9	2593809	2595215	4.1
9	2728589	2729996	3.28
9	2882154	2883499	5.46
9	3025245	3026303	3.21
9	3176981	3178343	4.59
9	3194309	3195594	4.59
9	3297479	3298719	2.92
9	3412965	3414578	3.82
9	3428850	3430300	3.35
9	3601534	3602486	6.3
9	3676909	3680088	2.92
9	3777945	3779102	4.03
9	3892480	3893370	6.5
9	3897230	3897955	6.1
9	3988789	3989691	4.87
9	4017199	4018815	4.36
9	4039305	4040991	3.67
9	4375365	4376015	5.28
9	4608303	4609310	5.96
9	4924859	4925795	6.5
9	4949893	4950893	6.1
9	5032186	5033307	4.36
9	5153283	5154374	9.35
9	5165127	5166891	4.05
9	5187963	5189031	5.73
9	5205089	5205726	4.47
9	5739086	5740110	3.67
9	5838161	5839372	4.36
9	6142954	6144069	6.91
9	6187400	6189119	3.67
9	6313839	6315322	3.82
9	6327316	6327784	7.72
9	6367165	6368581	5.12
9	6441267	6442128	4.36
9	6517604	6518141	6.1
9	6521812	6522315	6.1
9	6694255	6695019	5.69
9	6696021	6696772	7.72
9	7222830	7223263	6.5
9	7473186	7474160	5.28
9	35106244	35107019	6
9	35254892	35255979	6.1
9	35318353	35319221	6.1
9	35383592	35384484	7.72
9	35431139	35432392	3.44
9	35531549	35532182	5.28
9	35820484	35821232	7.32
9	36444394	36445885	5.13
9	36518387	36519250	6.91
9	36754905	36756105	8.19
9	36776481	36778051	3.93
9	36865060	36866210	4.84
9	36931087	36932205	5.39
9	37042714	37045929	3.13
9	37602046	37604059	3.71
9	37689901	37690535	6.91
9	37696573	37697363	4.26
9	37735587	37737041	4.36
9	37735587	37737041	4.36
9	38198145	38198868	6.91
9	38317491	38318620	3.71
9	38405249	38406330	8.46
9	38455068	38455721	4.97
9	38714639	38715350	5.86
9	38721361	38722560	3.82
9	38819162	38821049	3.74
9	38972238	38974597	4.38
9	39119667	39122969	3.53
9	39287672	39288768	4.13
9	39358541	39359785	6.5
9	39361167	39361901	4.59
9	39461096	39462528	6.11
9	39460044	39461076	5.21
9	39576724	39577904	3.44
9	39788409	39789564	4.59
9	39853119	39854392	6.5
9	39961555	39963181	3.85
9	40126705	40128218	6.11
9	40236792	40237986	4.13
9	40278969	40279650	4.89
9	40275800	40276880	5.2
9	40561391	40563639	5.55
9	41035470	41036756	4.59
9	41103496	41106295	3.79
9	41158358	41162642	6.33
9	41368426	41372330	3.22
9	41407725	41409081	3.9
9	41576442	41579315	4.13
9	41832125	41834121	4.35
9	41865812	41866980	4.15
9	41865812	41866980	4.15
9	41978962	41980132	4.84
9	42058343	42060379	4.36
9	42155586	42157676	3.45
9	42175156	42178121	3.4
9	42333612	42336396	3.17
9	42489538	42490889	3.93
9	42511030	42513407	3.75
9	42562090	42563333	4.17
9	42651052	42652725	3.84
9	42717055	42719679	2.75
9	43068317	43070630	4.59
9	43139602	43141094	3.65
9	43252537	43253370	6.55
9	43252537	43253370	6.55
9	43382710	43383767	3.51
9	43573302	43574777	5.5
9	43664702	43666259	3.44
9	43663223	43664256	3.9
9	43721209	43722647	3.9
9	43760644	43762238	3.59
9	44035738	44037115	4.32
9	44078211	44079680	3.86
9	44081536	44083273	5.78
9	44111850	44114278	2.97
9	44350656	44351598	3.71
9	44408681	44412907	3.21
9	44484242	44485848	4.13
9	44514065	44514664	5.64
9	44727672	44729303	6.88
9	44731099	44733094	3.66
9	44742018	44742595	6.91
9	44785911	44787022	3.25
9	44792000	44792786	5.24
9	44825752	44827676	3.49
9	44823949	44825127	3.06
9	44829104	44831157	3.75
9	44869868	44870764	6.1
9	44898138	44901181	3.36
9	45085055	45086931	5.04
9	45167117	45168482	5.35
9	45443018	45444850	4.59
9	45502888	45504403	3.9
9	45707059	45709100	4.13
9	45779409	45779938	6.1
9	45840165	45841397	5.16
9	45941773	45943539	4.39
9	46177457	46180736	3.61
9	46181098	46182603	3.45
9	46183119	46183914	4.94
9	46222797	46223785	5.9
9	46278675	46279765	4.91
9	46280413	46281575	7.53
9	46444557	46446898	5.8
9	46454226	46456853	4.82
9	46468477	46470158	6.11
9	46476002	46476723	5.3
9	46621603	46625348	3.85
9	46610612	46611830	4.87
9	46768378	46769818	6.94
9	46831244	46832153	3.86
10	77408	78102	6.88
10	94459	95705	6.5
10	136842	138936	3.49
10	154738	155615	6.04
10	159674	160456	6.88
10	161706	162631	6.91
10	575732	577226	4.59
10	601442	602819	4
10	610108	612987	3.63
10	641755	644892	3.12
10	641755	644892	3.12
10	735758	736829	3.51
10	737022	739318	4.59
10	761937	763632	5.27
10	852444	854813	3.62
10	852444	854813	3.62
10	917652	918584	5.73
10	918837	919762	6.35
10	1098115	1100040	3.86
10	1118450	1119132	4.59
10	1152600	1153608	5.57
10	1511060	1511758	5.29
10	1513366	1514368	4.59
10	1566042	1567750	4.59
10	1738924	1740345	3.82
10	1887179	1889561	4.78
10	1964975	1966049	3.94
10	2065211	2066208	6.52
10	2124661	2125477	4.59
10	2147630	2148396	4.37
10	2198935	2200085	3.99
10	2206080	2207589	5.86
10	2228291	2229081	5.31
10	2593498	2594590	6.22
10	2989122	2990453	5.02
10	2999078	3001194	4.8
10	3074145	3075143	4.59
10	3415176	3416097	7.72
10	3415176	3416097	7.72
10	3415176	3416097	7.72
10	3437779	3438701	5.09
10	3491705	3494239	4.36
10	3526823	3529529	2.87
10	3556030	3557289	3.75
10	3787596	3788347	6.11
10	3825413	3827753	3.21
10	3879739	3880549	6.69
10	3934164	3935909	4
10	4132847	4134805	6.59
10	4236797	4238507	3.54
10	4280988	4282578	3.54
10	4283471	4285035	3.9
10	4415413	4418049	3.43
10	4520730	4522004	4.1
10	4608718	4609908	4.28
10	4848275	4849574	4.59
10	5106689	5107271	6.1
10	5153457	5154694	5.11
10	5153457	5154694	5.11
10	5424461	5425455	5.69
10	6002063	6002855	6.27
10	6213180	6214269	4.85
10	6263229	6264367	7.53
10	6403560	6404116	5.28
10	6441670	6442991	3.64
10	6592100	6593373	4.94
10	6623028	6623798	6.91
10	7274580	7275914	4.59
10	10964705	10965346	5.69
10	36868222	36868885	5.73
10	37174876	37175468	5.69
10	37435262	37436708	5.24
10	37553787	37555339	5.9
10	37792406	37793015	4.88
10	37968224	37969440	4.01
10	38210502	38211667	6.91
10	38336910	38339413	4.34
10	38336910	38339413	4.34
10	38364888	38366233	3.67
10	38386006	38387584	3.36
10	38388121	38388956	5.69
10	38399059	38399880	4.84
10	38408925	38410705	3.14
10	38563205	38564164	6.11
10	38676333	38677078	6.7
10	38835103	38836449	4.87
10	39144051	39147060	2.89
10	39343312	39344187	5.92
10	39364549	39366638	3.21
10	39458471	39459936	4.59
10	39531948	39532811	6.72
10	39562843	39564168	5.35
10	39609343	39610362	4.33
10	39694963	39696059	3.82
10	39722990	39724079	5.73
10	39874119	39875362	5.31
10	39960707	39962771	3.96
10	39984355	39986072	4.79
10	40041075	40043535	4.13
10	40231300	40232053	5.6
10	40238187	40238940	4.1
10	40352039	40353283	3.81
10	40445123	40446046	4.81
10	40565359	40567930	3.67
10	40930087	40931127	5.27
10	40938810	40939954	4.59
10	41119147	41120553	3.93
10	41339931	41344452	3.53
10	41454688	41455618	6.1
10	41495585	41497247	4.38
10	41546425	41548738	3.63
10	41806547	41807900	5.64
10	41895025	41896417	4.13
10	41913067	41914048	3.6
10	41938558	41939180	5.24
10	42054234	42055365	9.35
10	42145276	42146238	5.5
10	42198968	42201858	3.79
10	42532313	42534840	3.79
10	42770849	42771987	4.89
10	42772413	42774263	4.84
10	42827213	42829650	3.99
10	42979705	42980852	4.19
10	43168883	43169916	5
10	43315434	43317042	4.43
10	43324547	43326026	4.05
10	43375940	43376815	6.88
10	43522209	43524797	4.13
10	43948954	43951101	4.59
10	43973636	43975501	5.7
10	44001077	44002225	3.57
10	44279372	44280419	3.57
10	44291111	44292754	4.02
10	44561804	44562714	4.59
10	44915661	44916237	5.28
10	45160392	45162297	3.85
10	45379745	45382950	4.38
10	45431133	45432317	3.79
10	45552629	45554180	3.33
10	45563708	45566312	3.67
10	46134561	46135627	3.9
10	46139531	46140496	4.91
10	46139531	46140496	4.91
10	46252542	46253828	3.44
10	46449235	46450302	6.91
10	46496370	46497615	4.15
10	46513069	46515047	5.44
10	46815309	46816863	3.49
10	47187155	47187966	5.64
10	47224055	47225046	6.6
10	47452404	47454697	5.81
10	47507624	47508242	4.82
10	47505040	47506277	4.54
10	47533084	47534604	5.12
10	47530054	47531271	4.75
10	47627257	47628506	5.29
10	47760844	47762463	3.19
10	47998909	48000457	4.33
10	48281229	48282254	4.8
10	48391299	48393792	4.15
10	48707787	48708940	4.59
10	48897253	48898302	5.38
10	49364063	49366252	3.39
10	49449440	49450730	3.93
10	49568422	49569596	5.16
10	49569628	49571519	3.33
10	49812570	49813738	3.28
10	49911670	49915008	4.02
10	50026468	50027398	3.82
10	50060637	50062411	3.59
10	50117975	50120325	5.39
10	50115729	50116876	6.91
10	50175469	50176727	5.44
10	50271134	50272763	4.91
10	50365163	50367839	4.34
10	50612353	50613017	5.73
10	50613065	50615671	4.81
10	50633165	50633844	5.09
10	50682833	50683833	3.93
10	50761357	50762723	4.59
11	15647	16996	6.11
11	15647	16996	6.11
11	15647	16996	6.11
11	15647	16996	6.11
11	15647	16996	6.11
11	67124	68538	5.29
11	79596	80570	4.81
11	143561	145462	5.58
11	197842	199090	3.39
11	232604	233843	7.76
11	405377	406418	6.22
11	493559	495049	3.39
11	497488	498619	4.81
11	547017	547785	5.5
11	728730	730383	3.44
11	740415	742404	5.6
11	740415	742404	5.6
11	890535	893568	5.12
11	1111189	1112386	4.13
11	1132666	1133772	3.28
11	1172739	1175533	4.34
11	1441451	1442694	4.34
11	1689637	1691645	6.42
11	1695147	1698378	4.42
11	1830569	1831363	6.35
11	1832630	1833017	7.05
11	1930489	1932267	4.01
11	2056764	2057922	5.66
11	2067502	2068864	4.59
11	2162031	2163200	3.9
11	2387297	2388293	3.57
11	2644948	2646104	5.57
11	2855983	2858078	4.59
11	2858421	2859229	4.89
11	2859864	2862526	5.09
11	2885230	2887501	3.11
11	2965893	2967730	3.71
11	2988630	2990930	5.73
11	3261127	3262488	4.87
11	3568563	3570054	4.45
11	3568563	3570054	4.45
11	3614123	3615069	4.89
11	3709569	3710620	4.47
11	3710855	3712178	6.11
11	3866813	3868445	3.21
11	3864872	3866436	4.15
11	4073570	4075359	3.19
11	4387762	4389480	4.89
11	4383620	4384561	6
11	4501516	4502744	4.19
11	4504868	4508682	4.13
11	4765409	4766122	4.59
11	4762543	4765283	5.73
11	4765409	4766122	4.59
11	4791933	4793226	8.13
11	4801419	4802665	3.93
11	4886165	4887053	6.35
11	4935421	4936710	5.68
11	5175478	5176593	4.01
11	5249224	5251396	3.6
11	5255653	5258706	3.2
11	5345223	5346237	4.83
11	5603610	5604586	5.24
11	5657533	5658232	3.97
11	5657533	5658232	3.97
11	5872935	5874963	4.59
11	5902546	5904274	2.72
11	6054199	6055335	4.17
11	6085630	6086274	5.28
11	6085630	6086274	5.28
11	6085630	6086274	5.28
11	6299151	6300021	5.96
11	6403322	6404312	4.33
11	6728755	6729539	5.73
11	6846903	6848105	4.33
11	7032641	7034985	5
11	7087117	7087778	4.28
11	7197661	7198691	5.04
11	7233405	7234483	3.97
11	7306443	7308565	4.05
11	7310362	7312030	4.59
11	7537144	7538483	4.08
11	7574571	7575435	6.74
11	7602918	7604188	4.38
11	7727961	7728927	3.19
11	7723042	7726276	4.15
11	7872016	7873382	6.91
11	7869976	7870964	4.91
11	8413728	8416018	5.04
11	8447152	8448656	4.1
11	8570731	8571610	4.78
11	8646205	8647229	4.36
11	8707784	8710019	3.59
11	8776501	8779361	3.28
11	9146635	9147967	3.54
11	9172443	9173946	2.76
11	9250795	9252666	4.51
11	9257450	9258825	3.79
11	9433636	9439411	3.77
11	9467795	9468653	5.2
11	9467795	9468653	5.2
11	9470759	9471911	4.89
11	9472277	9473584	4.3
11	9586441	9589801	3.67
11	10280346	10282214	5.71
11	10319103	10320529	5.73
11	10349245	10350297	4.59
11	10493616	10495794	5.04
11	10734498	10735195	7.32
11	10922230	10923067	4.59
11	10945420	10946581	4.59
11	10956867	10958038	4.23
11	11100107	11101142	4.47
11	11112410	11113156	3.73
11	11388776	11390007	6.11
11	11436966	11438209	4.28
11	11506101	11507471	3.44
11	11507485	11508871	5.2
11	11506101	11507471	3.44
11	11507485	11508871	5.2
11	11499846	11501378	6.91
11	11501819	11503607	7.72
11	11516322	11517906	4.36
11	15207498	15208114	5.35
11	15447812	15448650	5.86
11	15484596	15485159	5.29
11	15840282	15841159	4.94
11	16006546	16007261	4.59
11	16036184	16037353	3.97
11	16289636	16291067	4.1
11	16389077	16390326	5.39
11	16458943	16459630	5.28
11	16459940	16461020	3.9
11	16592367	16593282	5.69
11	16663709	16665495	4.59
11	16660063	16660830	6.69
11	17266187	17267386	3.9
11	17377517	17378612	5.12
11	17504695	17506147	5.33
11	17510446	17511889	6.91
11	34926156	34926960	5.09
11	35122404	35123388	4.59
11	35224541	35225745	5.29
11	35230117	35231455	4.89
11	35295863	35297035	5.35
11	35507291	35508435	4.59
11	35757032	35758961	4.72
11	35811560	35812943	4.36
11	36207232	36208437	4.13
11	36209695	36212380	5.54
11	36212420	36213728	3.86
11	36258600	36260029	6.22
11	36414257	36415325	4.05
11	36491731	36492668	8.11
11	36856481	36858080	4.38
11	36883685	36885960	3.3
11	36972608	36974011	4.81
11	36983689	36985084	4.59
11	37242501	37244409	3.44
11	37539865	37540847	4.88
11	37605666	37607894	3.44
11	37608931	37610133	4.85
11	37677152	37678399	4.87
11	37679463	37681071	3.44
11	38039624	38040703	3.71
11	38058784	38060301	4.87
11	38125564	38126754	4.05
11	38133455	38136190	3.17
11	38141015	38143670	3.23
11	38215154	38216166	3.54
11	38216206	38217521	4.36
11	38333207	38337801	3.57
11	38693518	38695908	3.92
11	38773056	38774729	4.2
11	38798299	38799363	4.37
11	38825946	38826345	6
11	39073137	39074490	4.13
12	90579	91648	4.59
12	101504	105272	3.74
12	150827	151818	4.32
12	176237	178389	5.09
12	258865	260418	3.25
12	347833	349203	3.99
12	361739	362357	6.1
12	559131	560228	4.87
12	587545	589487	4.8
12	664415	666950	4.26
12	672874	674139	5.5
12	670343	672598	6.88
12	736223	737830	5.12
12	1050710	1051509	7.34
12	1050710	1051509	7.34
12	1137090	1138143	5.04
12	1247824	1249467	4.33
12	1299275	1300482	5.31
12	1394538	1396467	5.53
12	1529031	1531825	3.7
12	1554307	1555623	4.3
12	1582842	1583593	5.29
12	1582842	1583593	5.29
12	1769735	1772119	3.28
12	1780574	1781740	4.1
12	1788896	1791308	4.61
12	1868492	1871061	3.32
12	1912605	1913255	4.28
12	2037611	2038433	5.5
12	2233881	2235367	4.33
12	2306869	2308384	3.86
12	2304473	2306282	3.79
12	2447993	2449694	6.11
12	2483081	2485271	3.63
12	2675278	2676606	4.57
12	2883487	2886192	3.06
12	2883487	2886192	3.06
12	2909330	2911424	3.06
12	2990980	2992160	3.78
12	2997856	2999737	4.59
12	3023418	3024281	3.48
12	3027700	3030966	3.4
12	3072513	3074228	3.67
12	3304227	3306361	4.31
12	3383622	3385595	4.59
12	3432472	3433577	4.38
12	3432472	3433577	4.38
12	3432472	3433577	4.38
12	3432472	3433577	4.38
12	3653213	3654815	8.11
12	3792768	3794231	4.34
12	3999844	4001752	3.67
12	4096671	4097916	4.89
12	4108275	4110716	3.67
12	4154126	4156167	3.54
12	4323554	4324787	6.1
12	4337037	4339077	4.13
12	4340965	4342065	5.96
12	4512050	4513710	4.15
12	4765161	4766388	4.15
12	4772088	4773120	8.86
12	4799762	4800890	4.81
12	5088245	5090413	6.76
12	5110630	5112606	6.42
12	5255783	5257477	3.82
12	5347916	5350143	4.29
12	5504912	5506931	4.63
12	5633073	5636476	3.9
12	5633073	5636476	3.9
12	6519548	6520609	4.59
12	6574770	6576404	4.39
12	7254925	7256850	4.81
12	7335661	7336856	5.04
12	7396937	7398214	5.27
12	7440934	7441731	5.85
12	7473944	7474655	7.18
12	7483699	7484674	9.35
12	7483699	7484674	9.35
12	7559241	7559950	6.5
12	7598458	7599476	5.64
12	7601930	7602818	4.97
12	7863398	7863996	5.69
12	7892710	7894268	3.67
12	8501683	8502263	5.69
12	8528725	8529570	6.22
12	8528725	8529570	6.22
12	8621989	8622924	6
12	8881579	8882481	6.91
12	8908072	8908599	6.1
12	9135731	9136690	6.11
12	9825578	9826539	4.88
12	11559780	11560182	5.9
12	11590910	11591369	8.13
12	11604434	11605746	5.69
12	31970983	31971936	6.91
12	32586753	32587543	6.53
12	32686265	32686938	6.1
12	32686265	32686938	6.1
12	32686265	32686938	6.1
12	33878818	33880306	4.36
12	34201522	34204113	4.59
12	34205162	34206279	3.9
12	34313953	34315322	4.59
12	34476924	34478122	4.88
12	34513757	34514499	6.55
12	34763529	34764866	4.01
12	34968114	34969229	4.87
12	35184179	35185561	5.31
12	35216419	35218127	5.5
12	35267860	35269289	4.36
12	35301011	35302941	4.13
12	35379369	35381201	4.41
12	35504236	35505424	3.82
12	35529622	35534780	4.8
12	35594387	35595892	3.25
12	35825838	35827359	3.63
12	36207274	36208606	7.33
12	36254162	36255508	5.24
12	36306115	36307970	4.36
12	36628876	36630119	7.72
12	36673183	36674875	3.96
12	36687390	36688876	3.63
12	36897743	36898763	5.96
12	37185166	37186298	4.81
12	37207397	37208507	4.34
12	37209144	37210987	6.91
12	37211573	37212476	6.5
12	37268418	37270037	5.5
12	37272069	37273460	3.82
12	37448805	37450806	3.93
12	37511436	37512904	5.64
12	37798329	37800791	3.39
12	37999983	38003451	4.54
12	38056867	38058552	4.59
12	38261803	38264569	3.62
12	38479261	38480868	3.14
12	39018724	39021655	3.79
12	39251288	39252963	5.12
12	39287798	39288677	4.85
12	39436754	39439022	4.03
12	39564021	39565045	6.55
12	39660932	39663235	3.23
12	39906895	39908322	3.54
12	39922545	39924345	6.5
12	40065288	40065889	4.88
12	40066021	40067107	6.5
12	40083778	40084887	3.38
13	102345	103388	4.23
13	295359	296082	8.13
13	345048	346700	3.31
13	432827	433693	5.18
13	496646	499028	3
13	499213	500563	4.96
13	707993	709680	4.26
13	1163365	1164128	5.24
13	1248987	1249727	6.5
13	1471294	1472240	8.13
13	1785208	1785933	4.97
13	1991103	1991884	7.32
13	3243738	3245423	6.18
13	5276562	5277125	5.69
13	5303791	5306007	2.98
13	5306756	5308492	4.59
13	5327353	5328577	4.13
13	5403174	5405321	4.59
13	5762019	5763569	5.39
13	5773316	5774667	4.59
13	5800772	5801775	5.09
13	6069131	6071274	5.11
13	6154572	6155063	6.5
13	6228930	6229932	4.01
13	6288155	6288809	4.23
13	6289566	6290554	6.35
13	6339408	6340187	4.81
13	6468279	6468847	5.35
13	6554731	6556398	7.05
13	6924839	6925559	5.69
13	7317996	7319019	4.87
13	7755131	7755765	4.88
13	7825320	7825755	6.91
13	7864791	7865610	6.5
13	7879062	7879885	5.67
13	8005856	8006564	5.69
13	8341783	8342413	5.69
13	11041818	11042457	5.28
13	11159178	11159995	6.5
13	11531506	11532279	6.88
13	11659295	11660282	5.69
13	20340588	20341864	4.81
13	20433633	20435978	3.96
13	20553921	20554630	7.72
13	20638820	20640456	2.92
13	20629363	20633128	3.25
13	20789221	20791061	5.24
13	20823493	20824586	3.96
13	21018793	21020061	5.29
13	21108071	21109451	4.98
13	21200243	21201257	5.27
13	21217238	21218160	5.27
13	21268583	21270088	5.73
13	21450026	21451576	4.91
13	21445849	21447288	6
13	21615043	21616704	3.81
13	21622195	21623182	4.36
13	21624518	21628474	3.46
13	21657797	21658772	3.6
13	21729399	21731059	5.71
13	21818600	21821751	4.81
13	22505251	22509846	3.58
13	22649562	22650724	4.27
13	22732180	22733145	4.83
13	22732180	22733145	4.83
13	22922437	22923570	4.1
13	22923673	22924637	4.59
13	22951624	22952955	6.5
13	23445427	23447169	4.2
13	23472388	23473479	3.86
13	23943615	23944541	6.91
13	23941464	23942503	3.73
13	24313891	24315753	3.59
13	24385067	24386196	4.92
13	24387498	24388666	5.28
13	24606650	24608116	3.28
13	24661358	24662503	3.6
13	24707605	24709062	4.59
13	25080449	25082006	4.13
13	25272461	25274234	5.5
13	25363325	25364301	5.31
13	25502224	25503054	8
13	25544288	25545036	6.53
13	25577539	25578857	5.57
13	25854012	25854810	7.86
13	26508014	26510523	5.24
13	26541824	26544510	5.16
13	26541824	26544510	5.16
13	26574172	26575157	5.81
13	26630869	26631802	4.36
13	26657730	26658985	4.61
13	26948461	26949820	4.87
13	26987019	26988461	3.97
13	27007051	27007996	3.75
13	27160247	27162061	3.88
13	27351280	27352798	4.13
13	27668734	27669178	6.11
13	27666162	27667553	5.11
13	27900465	27901687	3.64
13	28075894	28077042	3.31
13	28082218	28083222	3.6
13	28205489	28206261	5.12
13	28320816	28322417	3.78
13	28325192	28326225	4.59
13	28494822	28495556	7.32
13	28575731	28577870	3.71
13	28645914	28646905	6.1
13	28712640	28713846	3.82
13	28729299	28730651	3.96
13	28787981	28789488	3.93
13	28884137	28885175	3.44
13	28941530	28942991	3.8
13	28959401	28961095	3.67
13	29215191	29216979	3.67
13	29319129	29320790	4.13
13	29421684	29423404	4.34
13	29577533	29578119	5.57
13	29670331	29672496	3
13	29764486	29765349	4.97
13	29868784	29870239	4.13
13	29883949	29885295	4.36
13	30043820	30044896	4.13
13	30061384	30063294	4.59
13	30311468	30312269	6.5
13	30421864	30422754	8.13
13	30766318	30767684	4.33
13	30775385	30776920	6.34
13	30863775	30864335	7.03
13	31124078	31126535	3.99
13	31137832	31139218	3.44
13	31206141	31208092	5
13	31232203	31233052	3.78
13	31296417	31299530	5.71
13	31697954	31700516	4.36
13	31704236	31705095	8.28
13	31708648	31709402	4.97
13	31766992	31768000	7.86
13	31769989	31771056	5.28
13	31837127	31838806	4.8
13	31979812	31980473	4.97
13	32193037	32195892	2.99
13	32758921	32760507	3.19
13	32989236	32990363	3
13	33171572	33173082	5.73
13	33309278	33311502	4.15
13	33409933	33413255	3.49
13	33510754	33513737	6.29
13	33704498	33706036	3.44
13	33757541	33759757	4.59
13	33849961	33851435	3.75
13	33930400	33931907	3.67
13	33939751	33940766	3.9
13	33954792	33957009	5.39
13	33969391	33971391	3.62
13	33990650	33991805	4.8
13	34009381	34010269	7.26
13	34091465	34093123	3.42
13	34140726	34142509	3.75
13	34790931	34792131	4.59
13	34790931	34792131	4.59
13	34793067	34793653	4.47
13	34790931	34792131	4.59
13	34844358	34845464	4.81
13	34882182	34883041	3.9
13	34898612	34901175	3.96
13	34898612	34901175	3.96
13	34904268	34905584	7.03
13	34910890	34912042	4.34
13	34953373	34954851	5.57
13	35464705	35467345	3.77
13	35584202	35585556	6.02
13	35697322	35699281	3.39
13	35737634	35739718	4.4
13	35792950	35795197	3.63
13	36089525	36092650	2.9
13	36110911	36112910	4.03
13	36128746	36130161	3.86
13	36188544	36189665	4.8
13	36372025	36373254	4.59
13	36469898	36471117	5.81
13	36554368	36556121	5.81
13	36635434	36636906	3.77
13	36656883	36657960	4.59
13	36715389	36717959	4.13
13	36754936	36757771	3.4
13	36754936	36757771	3.4
13	36818808	36820347	3.39
13	36979951	36983096	4.81
13	37223590	37225590	3.49
13	37303347	37304073	5.5
13	37314365	37315538	4.59
13	37347082	37347948	6.5
13	37510498	37511503	4.3
13	37591396	37593192	3.44
13	37704670	37705268	4.91
13	37932177	37933262	4.59
13	38264844	38265972	5.27
13	38320032	38322274	5
13	38374869	38376354	6.5
13	38580030	38583551	4.59
13	38672759	38675854	3.59
13	38703948	38705851	4.78
13	38715102	38716446	4.34
13	38751193	38753211	4.1
13	38802122	38803851	3.67
13	38915535	38917756	4.13
13	39293782	39295214	4.01
13	39435470	39436693	3.9
13	39528123	39529380	5.39
13	39538794	39539976	4.37
13	39545340	39546118	6.35
13	39706804	39708746	3.96
13	39797012	39799745	4.36
13	40149881	40150972	4.13
13	40211895	40212984	4.01
13	40211895	40212984	4.01
13	40209798	40210850	4.59
13	40355205	40356223	5.29
13	40356299	40357022	5.35
13	40794948	40795921	4.87
13	40831529	40833293	4.36
13	40859123	40861333	3.11
13	40882036	40883070	4.8
13	40900082	40904960	5.79
13	40900082	40904960	5.79
13	40926117	40928253	4.36
13	41135717	41138280	2.93
13	41412235	41413585	3.67
13	41485151	41486958	4.17
13	41508140	41508934	4.59
13	41579257	41580576	3.67
13	41616528	41617332	5.69
13	41797215	41800338	3.21
13	42052325	42053527	3.9
13	42114548	42116173	4.59
13	42330500	42331934	7.72
13	42340046	42341440	4.85
13	42517740	42520798	3.25
13	42639293	42640446	3.14
13	43313901	43314929	6.1
13	43351970	43353355	6.59
13	43785292	43786489	3.93
13	44183151	44184837	4.34
13	44202909	44204509	3.44
14	153769	156247	5.5
14	161544	164031	5
14	168304	169655	6.51
14	389839	391587	3.33
14	421979	423969	3.39
14	635471	636051	4.26
14	781394	783809	5.1
14	920318	925068	2.65
14	974112	975581	3.36
14	980925	981559	6.02
14	999290	1000173	6.35
14	1007237	1008266	4.13
14	1009680	1010697	4.08
14	1132395	1134630	3.9
14	1219878	1220871	3.25
14	1260005	1261087	4.47
14	1260005	1261087	4.47
14	1479151	1481351	6.88
14	1695527	1698351	4.79
14	1761524	1763441	3.85
14	1974770	1976332	4.59
14	2054950	2057584	5.12
14	2160551	2161594	4.36
14	2161694	2164207	5.16
14	2221041	2221862	4.01
14	2368259	2370071	4.59
14	2409237	2410447	5.79
14	2411044	2413187	4.1
14	2519210	2521421	6.5
14	2623337	2626325	3.08
14	2636187	2637022	6.11
14	2637064	2639147	7.72
14	2758786	2762360	3.82
14	2799355	2800786	3.44
14	2907946	2908905	5.5
14	3060939	3062803	5.29
14	3270058	3270644	6.5
14	3390018	3391669	4.13
14	3450413	3452366	3.38
14	3463684	3464541	5.39
14	4200376	4202007	3.44
14	4264295	4265561	4.3
14	4306854	4307744	4.15
14	4492941	4495280	5.39
14	4602332	4605038	3.67
14	4700856	4701561	4.59
14	4726518	4727594	6.65
14	4786553	4787629	3.38
14	4850750	4851903	3.82
14	5302838	5303677	7.41
14	5456789	5458839	4.59
14	5745595	5746981	5.07
14	5984132	5985221	3.9
14	6017899	6018836	8.54
14	6067680	6070926	4.37
14	6254889	6256467	5.35
14	6254889	6256467	5.35
14	6254889	6256467	5.35
14	6911647	6912361	5.16
14	6911647	6912361	5.16
14	6915824	6918029	4.86
14	6972482	6974566	3.59
14	7448817	7450413	4.34
14	7490323	7492136	6.19
14	7547397	7548671	4.89
14	7623880	7624971	3.82
14	7872587	7874453	3.44
14	7961165	7962308	3.93
14	8017927	8018785	4.97
14	8021794	8022845	5.69
14	8031944	8032650	4.94
14	8169726	8171478	3.67
14	8301247	8302525	3.73
14	8830190	8831172	4.01
14	8830190	8831172	4.01
14	8830190	8831172	4.01
14	8830190	8831172	4.01
14	8889674	8890857	4.01
14	8964390	8965428	4.26
14	8983803	8984791	5.9
14	8983803	8984791	5.9
14	8983803	8984791	5.9
14	9016607	9017624	3.21
14	9053585	9055070	6.91
14	9370803	9372045	2.98
14	10402263	10402782	5.69
14	10402263	10402782	5.69
14	18452850	18453459	7.32
14	18652992	18653644	5.69
14	42961356	42961996	5.69
14	45058462	45061105	3.12
14	45381263	45382108	5.69
14	45407743	45408328	4.2
14	45718238	45719007	4.85
14	45921128	45922364	6.91
14	46002409	46003589	4.13
14	46074454	46075974	4.13
14	46140039	46141273	5.5
14	46245688	46248363	4.29
14	46233654	46234619	7.32
14	46290900	46291759	4.1
14	46323214	46324104	4.85
14	46424917	46426270	4.59
14	46879029	46880004	3.06
14	46879029	46880004	3.06
14	47112697	47116005	5.06
14	47190168	47190956	6.22
14	47844993	47846049	3.44
14	47886715	47887336	5.2
14	48125574	48126843	5.66
14	48132707	48134409	2.98
14	48202653	48203799	4.81
14	48261092	48262408	3.49
14	48271135	48271953	5.24
14	48446804	48448777	3.51
14	48652150	48653432	6.35
14	48871774	48872838	3.21
14	49019948	49020914	3.99
14	49111133	49112481	4.36
14	49127715	49129678	3.42
14	49172434	49173841	4.3
14	49174654	49175669	4.59
14	49285827	49287728	4.59
14	49544916	49545964	6.88
15	70864	71468	5.81
15	101145	101931	5.28
15	357825	360317	5.14
15	483974	485281	6
15	575802	579093	5.04
15	687352	689452	3.28
15	708899	712159	3.16
15	713939	714409	6.2
15	780231	781561	4.59
15	906729	908593	5.12
15	937989	939138	4.84
15	1113727	1114829	5.57
15	1179168	1181175	2.71
15	1179168	1181175	2.71
15	1179168	1181175	2.71
15	1179168	1181175	2.71
15	1245266	1247141	4.13
15	1278471	1279583	5.02
15	1619111	1620500	4.28
15	1623492	1624335	5.29
15	1735170	1736373	3.28
15	1890548	1891471	6.7
15	1977626	1979342	3.54
15	1977626	1979342	3.54
15	1977626	1979342	3.54
15	2078148	2079327	3.9
15	2112176	2113216	4.13
15	2177508	2178170	5.69
15	2360411	2363805	2.85
15	2422408	2423673	5.81
15	2571104	2572952	4.15
15	2571104	2572952	4.15
15	2773379	2774388	4.59
15	2831783	2832722	4.01
15	2842062	2844167	4.25
15	2842062	2844167	4.25
15	3274908	3276029	3.63
15	3355781	3356813	5.39
15	3441496	3443161	3.67
15	3681523	3683908	2.87
15	3698760	3699964	5.27
15	3708991	3709891	4.34
15	3713760	3715188	3.82
15	3712446	3713451	4.59
15	3791960	3793747	5
15	3784925	3786641	3.99
15	3793917	3794929	5.73
15	3822187	3827397	2.81
15	3883355	3884629	4.09
15	3915216	3918529	2.55
15	4278757	4280560	3.44
15	4377472	4379333	4.89
15	4396418	4397184	6.68
15	4497639	4498759	4.34
15	4669028	4670270	6.88
15	4671203	4672327	3.78
15	5172622	5174024	4.17
15	5185917	5187200	4.08
15	5187247	5188335	5.69
15	5185917	5187200	4.08
15	5287365	5288775	5.2
15	5490202	5491776	3.9
15	5625585	5626780	3.49
15	5862968	5863828	4.89
15	5866766	5869616	2.6
15	5966707	5967371	6.1
15	6167322	6169276	4.01
15	6301367	6302559	3.93
15	6332343	6335257	7.05
15	6395180	6400271	3.61
15	6641300	6643324	3.71
15	6731161	6732667	6.22
15	6938346	6939430	4.3
15	7111914	7112652	5.35
15	7453418	7455419	3.06
15	7931848	7934198	3.67
15	8301741	8303110	5.2
15	8437670	8439872	3.9
15	8447622	8449547	3.97
15	8450324	8451422	3.97
15	8626931	8628199	3.93
15	8683101	8683860	4.59
15	8795282	8796244	3.17
15	9174394	9175478	3.6
15	9503329	9505470	3.76
15	9650191	9652271	3.82
15	9714231	9715600	7.13
15	9991879	9993041	4.59
15	10011718	10014330	3.82
15	10033501	10035050	4.59
15	10282196	10283824	5.07
15	10534518	10535539	5.39
15	10623596	10625012	3.9
15	10655795	10656611	5.81
15	10688155	10689550	3.67
15	10870443	10872669	3.47
15	10947254	10948430	5.35
15	10950950	10952873	5.07
15	11376364	11377262	6.5
15	11422389	11423065	6.91
15	11723426	11724939	5.69
15	11877123	11878206	8.54
15	11973389	11974564	4.91
15	12168541	12169387	6.88
15	12178678	12180200	3.9
15	12225717	12226640	8.79
15	12312489	12313513	4.01
15	12499742	12500768	5.24
15	12573404	12575165	3.79
15	12619860	12620473	5.35
15	12818613	12819972	7.32
15	12826761	12827874	6.5
15	12829148	12830285	4.96
15	12922996	12924483	4.59
15	12952907	12953764	5.51
15	13099122	13100112	8.11
15	13103340	13104837	4.59
15	13280219	13280943	6.1
15	13991438	13992366	8.94
15	14061221	14061894	5.69
15	14486771	14487724	4.91
15	15576134	15577026	8.13
15	15616722	15617391	4.47
15	15616722	15617391	4.47
15	15696694	15698090	3.9
15	15853877	15854703	5.64
15	15907896	15908587	5.64
15	16785981	16786561	5.28
15	17229422	17230199	6.91
15	17690583	17691192	4.88
15	21218692	21219237	6.5
15	43546596	43547138	5.69
15	45828363	45828999	6.91
15	47102714	47103335	7.32
15	47221863	47222412	4.88
15	47249090	47249991	6.1
15	47366784	47367330	4.47
15	47505110	47505915	6.91
15	47853106	47853757	5.28
15	47927269	47928010	6.5
15	48221463	48221865	8.13
15	48887958	48888761	6.5
15	49164300	49164998	6.1
15	49165310	49166077	5.63
15	49288962	49289467	5.28
15	49604295	49605285	5.28
15	49696233	49696966	5.39
15	49696233	49696966	5.39
15	49879794	49881184	5.04
15	49916899	49918472	6.86
15	50109894	50110510	6.5
15	50179990	50182009	3.82
15	50318388	50319303	6.91
15	50339959	50340554	5.69
15	50339959	50340554	5.69
15	50547981	50548583	5.35
16	31479	32755	4.85
16	116431	117865	4.37
16	281175	282353	6.76
16	368099	370177	5.04
16	371336	372442	4.36
16	371336	372442	4.36
16	371336	372442	4.36
16	371336	372442	4.36
16	419727	421143	5.86
16	823336	825155	3.86
16	852388	853182	4.88
16	855097	856015	3.82
16	983140	984716	4.05
16	1183114	1184208	3.44
16	1238186	1239000	8.13
16	1242550	1243338	6.1
16	1354378	1355324	3.93
16	1374453	1376293	8.02
16	1444437	1445717	6.91
16	1504798	1506408	2.98
16	1614075	1616120	5.2
16	1779120	1780804	4.59
16	2207568	2209365	6.02
16	2458216	2460606	4.59
16	2585879	2588333	2.89
16	2632573	2636329	4.08
16	2669378	2670901	3.84
16	2695934	2697812	4.76
16	2973896	2974485	6.55
16	3202298	3206364	5.6
16	3223885	3225624	4.78
16	3303505	3304592	6.5
16	3300468	3301036	4.97
16	3301511	3302847	7.72
16	3379796	3381038	3.67
16	3391170	3392961	4.79
16	3402663	3404349	5.09
16	3408590	3409522	4.32
16	3536210	3537265	4.91
16	3597197	3598314	6
16	3597197	3598314	6
16	3597197	3598314	6
16	3601611	3602556	6.5
16	3643594	3644277	5.28
16	3868704	3869465	4.54
16	3951922	3952958	4.59
16	4109702	4110454	7.64
16	4109702	4110454	7.64
16	4109702	4110454	7.64
16	4213569	4214510	6.47
16	4333333	4334963	4.08
16	4329466	4331108	4.81
16	4517236	4518482	6.5
16	4753117	4754248	4.01
16	4760530	4761242	5.28
16	4777595	4779057	3.62
16	4789693	4790409	6.11
16	5003124	5004375	5.09
16	5057818	5058991	4.36
16	5494454	5495139	5.66
16	5494454	5495139	5.66
16	5526715	5527622	4.01
16	5641073	5642682	4.32
16	5643152	5644096	6.5
16	5783237	5784290	4.36
16	6063485	6064943	4.13
16	6125876	6126626	7.64
16	6683568	6685291	3.21
16	6711926	6713032	4.28
16	6941205	6941906	6.11
16	6940038	6940922	6.11
16	7014322	7014993	6.5
16	7472600	7473643	4.07
16	7494996	7495625	5.69
16	7737187	7738019	8.02
16	7961515	7962621	4.47
16	19061176	19062185	2.83
16	26778666	26779238	5.28
16	27727943	27728746	5.69
16	27988015	27988892	6.1
16	28135169	28135678	6.5
16	28543632	28544441	6.1
16	28628656	28629378	5.3
16	28961585	28962133	4.88
16	29628145	29629622	4.81
16	29890621	29892150	6.35
16	30105100	30107162	2.98
16	30132151	30133843	4.59
16	30345664	30346950	4.72
16	30396536	30397610	4.84
16	30439374	30440817	4.8
16	30790094	30791096	4.13
16	30790094	30791096	4.13
16	30790094	30791096	4.13
16	30962763	30963930	4.59
16	31123588	31125059	5.12
16	31206544	31208453	5.73
16	31213183	31214045	5.73
16	31239856	31241794	5.16
16	31404793	31406337	4.59
16	31451440	31452787	4.8
16	31457644	31459349	4.13
16	31498904	31499817	3.77
16	31504665	31505819	5.24
16	31560301	31560897	6
16	31552390	31553311	6.1
16	31585418	31587031	3.62
16	31695836	31696446	5.28
16	31694336	31695319	6.35
16	31759606	31760432	6.07
16	31842529	31843589	4.01
16	31879512	31880665	8.94
16	31962268	31963208	6.1
16	32109173	32110824	4.36
16	33211198	33211889	4.91
16	33568271	33569188	4.59
16	33566535	33567833	5.04
16	33670060	33672267	3.95
16	33742583	33743315	3.93
16	33738527	33739485	5.64
16	33790385	33791527	4.87
16	33827573	33829479	5.31
16	33833861	33834682	4.89
16	35218498	35219744	4.36
16	35423472	35425934	3.9
16	35422010	35422750	4.76
16	35664140	35664826	5.73
16	35664140	35664826	5.73
16	35664140	35664826	5.73
16	35664140	35664826	5.73
16	35664140	35664826	5.73
16	35799508	35800054	5.69
16	35859104	35859853	6.5
16	35913440	35915268	4.1
16	35918155	35919108	4.8
16	36173599	36175930	5.04
16	36227450	36228251	4.08
16	36289167	36290024	4.59
16	36290567	36291985	5.16
16	36324312	36325148	4.91
16	36327569	36329005	4.76
16	36424384	36426203	4.13
16	36450219	36451137	5.16
16	36450219	36451137	5.16
16	36501471	36502604	3.93
16	36632744	36633816	3.15
16	36769158	36769924	6.68
16	36933283	36935467	5.6
16	37068170	37069931	3.82
16	37164799	37167461	4.1
16	37169023	37170046	5.6
16	37173824	37175999	2.59
16	37281744	37283073	5.73
16	37351606	37352852	3.44
16	37366010	37366899	3.93
17	66515	67526	5.69
17	85207	86447	4.3
17	100739	101772	5.69
17	181492	182770	5.57
17	188152	188975	4.59
17	196305	196908	5.69
17	236808	237444	5.69
17	237858	238471	4.47
17	354320	355425	4.06
17	370079	371174	6.11
17	370079	371174	6.11
17	368036	369546	5.89
17	477631	479019	5.35
17	552935	555345	3.88
17	704807	705933	4.47
17	730572	732211	4.17
17	849181	850039	3.78
17	884290	885322	3.97
17	886192	887818	5.66
17	1149915	1151114	4.32
17	1260510	1262112	4.96
17	1379236	1380442	4.1
17	1515662	1516787	5.16
17	1519205	1519834	5.69
17	1559923	1561092	8.54
17	1563094	1565429	6.35
17	1645563	1646976	6.19
17	1882037	1883480	3.93
17	1963833	1965294	3.3
17	2026992	2027930	4.79
17	2054061	2056483	2.78
17	2115662	2117097	4.34
17	2204382	2206304	3.82
17	2371379	2374686	3.9
17	2387489	2389678	5.09
17	2461615	2463844	3.44
17	2946734	2948034	4.59
17	3037569	3040111	3.06
17	3052637	3054038	5.04
17	3085204	3086837	4.1
17	3130074	3131642	2.99
17	3214063	3215913	3.93
17	3217736	3219000	5.24
17	3221741	3222871	3.97
17	3239842	3241244	3.9
17	3275459	3276267	4.59
17	3388737	3390591	3.96
17	3584709	3585399	6.02
17	3713158	3714430	5.42
17	3796203	3799347	5.73
17	3898753	3899540	7.72
17	3902417	3903271	6.1
17	3906466	3907129	6.1
17	4235380	4236318	7.32
17	4236875	4237924	3.13
17	4655105	4656731	3.28
17	4676124	4677721	4.08
17	4873217	4874652	3.9
17	4916749	4918859	3.9
17	4939906	4941243	3.82
17	5039996	5045501	4.23
17	5084950	5085452	6.5
17	5171881	5173454	3.54
17	5480936	5482121	4.08
17	5483532	5484601	4.87
17	5753054	5753646	5.71
17	5754827	5755898	4.59
17	5761801	5763172	5.66
17	5863611	5865186	4.03
17	6024826	6025783	4.75
17	6070661	6073139	5.57
17	6332547	6334105	6.19
17	6334455	6336053	5.12
17	6416483	6417830	5.02
17	6495131	6496364	4.17
17	6733324	6734146	7.32
17	6755936	6757270	3.99
17	6816406	6817493	5.09
17	6842617	6843858	4.59
17	7012599	7014018	4.08
17	7181069	7183297	3.41
17	7272332	7273869	4.36
17	7620707	7622268	4.37
17	7702289	7703555	5.96
17	7697012	7700186	4.2
17	8224793	8227678	2.84
17	8261218	8264261	3.36
17	8352773	8353807	4.59
17	8425563	8426894	3.96
17	8466011	8467541	6.88
17	9363212	9365287	3
17	9505397	9507415	4.22
17	9647488	9648745	4.59
17	9783733	9785350	4.08
17	9886024	9886755	5.28
17	9886874	9888850	5.14
17	9882241	9883137	5.73
17	10015732	10017554	5.29
17	10015732	10017554	5.29
17	10015732	10017554	5.29
17	10230705	10232499	4.01
17	10399448	10400507	5.07
17	10683999	10685212	5.64
17	10881989	10884041	4.17
17	10894007	10895115	4.91
17	10942581	10943132	3.82
17	11013580	11014587	4.3
17	11012153	11013021	4.36
17	11014931	11017404	6.81
17	11032952	11034830	3.71
17	11244279	11245408	4.84
17	11295363	11298020	4.59
17	11378218	11381233	3.01
17	11384621	11386652	4.47
17	11448170	11449059	6.02
17	11548620	11550275	3.8
17	11817509	11818501	6.91
17	11890006	11892897	4.85
17	11942241	11944422	3.9
17	12160910	12163590	6.67
17	12291035	12292515	4.97
17	12325455	12326507	5.64
17	12478869	12479458	5.24
17	12714424	12715313	6.1
17	12957668	12959657	3.88
17	13060886	13062059	3.71
17	13361076	13362137	5.69
17	13837496	13838206	5.64
17	14156112	14157432	4.89
17	14330104	14330817	4.88
17	14330104	14330817	4.88
17	15021905	15022555	6.5
17	15105635	15106181	6.5
17	15360249	15361066	7.72
17	15787654	15788342	6.11
17	15787654	15788342	6.11
17	32356295	32356694	6.5
17	36807282	36807899	6.1
17	37433803	37434720	7.86
17	37694624	37695469	6.1
17	37783929	37784824	7.32
17	37783929	37784824	7.32
17	37839671	37840996	4.36
17	37882024	37882906	8.91
17	37931339	37932768	4.59
17	38570384	38571388	3.9
17	38624434	38625538	6.27
17	38728622	38729557	7.05
17	39040376	39041842	5.35
17	39040376	39041842	5.35
17	39040376	39041842	5.35
17	39047305	39050499	3.48
17	39246689	39249308	3.84
17	39372647	39375581	5.44
17	39536760	39538107	6.02
17	39772164	39773389	3.21
17	39989588	39990805	8.13
17	40147090	40148788	4.36
17	40231261	40232846	3.73
17	40478934	40480729	3.62
17	40629506	40631723	4.59
17	40632353	40634284	4.39
17	40721884	40723704	4.8
17	40735500	40737244	4.13
17	40883083	40884664	3.44
17	40946428	40948941	2.93
17	41130810	41132350	6.7
17	41514975	41517027	7.64
17	41514975	41517027	7.64
17	41518157	41521821	3.59
17	41574515	41575527	3.78
17	41660709	41662003	5.73
17	41682766	41684385	6.35
17	41745130	41745934	7.05
17	41749870	41751443	5.27
17	41855868	41856571	5.49
18	29814	31154	3.97
18	60691	61342	6.91
18	59260	60439	5.69
18	119892	121234	5.16
18	119892	121234	5.16
18	159084	160899	3.23
18	330373	331458	3.44
18	413777	415031	3.9
18	606848	607580	6.88
18	788763	790081	4.37
18	849866	851801	4.85
18	905344	906531	4.32
18	909542	913275	3.63
18	946089	947036	7.26
18	947421	948100	5.2
18	998991	1000176	3.9
18	1001913	1003216	3.4
18	1084332	1084930	4.88
18	1212228	1213290	4.13
18	1212228	1213290	4.13
18	1217997	1219649	4.55
18	1553711	1555882	3.49
18	1684070	1685333	4.13
18	1844407	1845254	5.73
18	1879096	1880509	3.99
18	1946913	1947572	5.73
18	2179415	2181521	3.7
18	2297083	2299423	3.21
18	2297083	2299423	3.21
18	2312056	2312906	8.41
18	2313048	2314039	4.59
18	2330165	2331352	4.01
18	2332840	2333336	5.16
18	2521627	2522320	7.32
18	2583444	2584334	3.47
18	2776918	2777827	5.2
18	3092664	3093353	6.02
18	3129592	3130559	5.16
18	3171062	3174443	3.4
18	3375874	3377479	3.67
18	3457821	3459215	6.11
18	3459726	3460729	8.25
18	3511681	3512951	4.19
18	3515785	3517078	7.72
18	3518527	3519743	7.32
18	3586450	3587316	8.54
18	3593513	3594180	5.2
18	3666980	3668240	6.35
18	3712877	3714099	4.13
18	3961932	3963220	4.81
18	4164451	4165612	6
18	4197762	4199585	4.34
18	4404156	4405239	5.35
18	4542460	4543841	6.88
18	4733984	4735263	3.9
18	4888080	4889303	4.81
18	4950682	4952155	4.96
18	5011919	5012882	7.76
18	5183478	5184760	5.21
18	5183478	5184760	5.21
18	5293252	5294229	6.5
18	5563118	5564056	3.78
18	5586045	5586929	8.94
18	5705630	5706453	5.9
18	5925973	5926944	5.5
18	5927430	5928464	5.2
18	5974290	5974759	5.64
18	6149696	6150818	5.69
18	6222340	6223157	6.22
18	6218865	6220775	4.38
18	6645578	6647039	5.31
18	6696995	6697850	4.37
18	7676787	7677615	5.7
18	8378445	8379144	6.1
18	8373668	8374296	6.1
18	9178395	9179022	5.64
18	10714893	10715558	5.69
18	13312588	13313206	6.1
18	14483655	14484727	4.07
18	14886903	14887565	6.5
18	48755400	48755947	6.1
18	51262535	51262985	6.91
18	52091095	52091844	5.35
18	52697424	52697929	5.69
18	54315202	54315997	7.72
18	54613268	54614507	3.9
18	54614605	54615281	4.59
18	54630489	54631171	4.88
18	54718294	54719287	3.87
18	54776318	54777873	3.9
18	54879199	54881148	4.08
18	55030334	55032636	4.13
18	55091228	55092611	3.67
18	55215095	55216439	6.5
18	55435273	55436289	7.74
18	55984168	55985293	3.88
18	55982466	55983746	5.28
18	56087251	56088419	3.67
18	56328011	56329009	5.9
18	56325729	56326307	4.59
18	56714687	56715990	5.5
18	56724126	56724811	5.73
18	56901564	56903412	5.27
18	57174381	57175556	3.57
18	57258612	57259323	4.87
18	57261154	57261838	4.71
18	57269825	57270740	5.5
18	57272525	57272979	5.28
18	57491575	57493877	3.52
18	57549997	57553503	10.16
18	57580981	57582118	5.69
18	57593966	57596187	3.2
18	57738561	57739657	4.94
18	57847783	57848931	5.27
18	58189079	58190051	5.31
18	58250200	58251708	4.32
18	58345645	58346501	6.5
18	58917495	58918330	5.69
18	58924476	58928659	3.12
18	59049226	59050428	4.59
18	59075854	59078279	4
18	59083760	59085334	5.24
18	59240021	59241556	3.06
18	59237692	59238712	4.87
18	59476346	59479153	3.21
18	59491614	59493084	3.71
18	59924683	59928963	3.21
18	59948865	59949839	6.1
18	60044675	60045822	4.33
18	60237304	60239938	2.89
18	60386833	60387573	6.5
18	60401472	60403292	3.93
18	60596150	60596912	5.29
18	60593675	60594316	4.59
18	60742918	60744046	5.66
18	60746295	60747639	4.81
18	60787211	60788302	3.6
18	60827072	60828700	5.27
18	60858488	60859829	5.79
18	60956460	60957272	5.6
18	60959310	60960784	3.82
18	60956460	60957272	5.6
18	60962311	60963003	6.72
18	61045898	61047017	5.5
18	61103016	61104613	4.13
18	61131403	61132683	4.89
18	61123828	61125989	6.91
18	61386626	61388496	4.81
18	61695398	61696470	3.67
18	61777674	61779570	3.48
18	61838493	61840462	3.96
19	159286	159943	4.88
19	160310	160939	5.73
19	161044	162116	4.59
19	217625	218592	6.35
19	219242	220557	6.1
19	223550	224148	5.35
19	251943	253570	4.33
19	274231	275308	3.3
19	291650	292570	7.26
19	503646	504784	5.16
19	930570	932072	3.99
19	1091399	1092393	5.66
19	1097614	1098480	4.97
19	1129069	1130122	4.89
19	1281398	1282527	4.28
19	1753305	1754158	4.94
19	1748216	1749093	7.65
19	1809693	1810877	6.7
19	2654174	2654772	4.88
19	3441234	3441806	5.28
19	4271244	4271868	4.88
19	5253920	5254585	6.1
19	34832234	34833099	6.5
19	36198057	36199030	4.59
19	36615403	36616543	4.59
19	36723867	36724991	5.57
19	36736508	36737814	5.29
19	36746509	36748418	4.38
19	36746509	36748418	4.38
19	36842955	36844391	3.97
19	36854518	36855426	4.37
19	36961663	36962272	5.28
19	36986253	36986740	6.5
19	36989377	36989965	5.28
19	37049408	37051193	6.1
19	37094284	37094951	4.88
19	37598906	37600401	5.39
19	37694278	37695346	6.1
19	37694278	37695346	6.1
19	37694278	37695346	6.1
19	37964635	37968387	3.35
19	38205670	38206216	5.69
19	38208777	38212079	3.06
19	38295928	38296782	6.35
19	38296984	38297437	6.55
19	38370059	38371181	3.78
19	38498394	38500150	3.9
19	38563515	38564831	3.82
19	38835402	38837933	4.38
19	38865362	38865931	8.13
19	38867490	38868229	6.1
19	38874187	38875181	4.88
19	38879353	38879881	4.47
19	38891898	38892665	5.28
19	39354837	39356123	3.9
19	39525412	39526537	5.29
19	39713320	39715028	6.42
19	39719292	39720844	3.44
19	40072828	40073592	4.59
19	40153961	40154995	9.52
19	40355360	40356614	4.03
19	40631927	40634315	4.36
19	40679791	40681698	4.3
19	40679791	40681698	4.3
19	40679791	40681698	4.3
19	40865892	40867614	4.34
19	40871433	40872660	3.9
19	40876657	40878372	3.59
19	41059229	41060644	3.21
19	41110165	41111525	3.9
19	41114164	41115621	3.86
19	41228643	41230984	3.87
19	41564914	41566551	3.7
19	41596790	41598218	5.46
19	41596790	41598218	5.46
19	41708135	41710600	6.62
19	42005172	42006507	8.54
19	42033573	42035320	4.21
19	42073687	42075292	5.5
19	42157474	42158582	5.16
19	42367022	42368462	5.44
19	42532505	42533794	4.59
19	42656252	42657816	3.44
19	42792482	42793810	3.82
19	42813456	42814569	3.67
19	43084334	43085194	4.59
19	43103496	43105188	8.13
19	43172868	43174418	3.56
19	43500550	43502369	4.81
19	43591295	43592421	3.82
19	43588884	43590394	3.9
19	43694182	43696237	5.9
19	44062043	44063141	5.29
19	44299922	44301085	5.24
19	44320275	44321602	6.39
19	44330278	44331140	4.17
19	44341315	44344293	3.93
19	44688365	44689437	7.34
19	44690224	44691851	3.9
19	44715929	44717305	4.13
19	44838012	44838935	4.59
19	44841336	44844401	4.1
19	44841336	44844401	4.1
19	45039569	45040476	5.69
19	45039569	45040476	5.69
19	45067450	45068552	6.27
19	45084698	45086082	3.67
19	45119128	45120231	3.73
19	45289242	45290893	4.33
19	45364909	45367448	3.97
19	45626276	45627095	5.5
19	45651946	45655917	3.7
19	45681652	45683965	6.19
19	45762157	45762659	6.35
19	45770233	45771379	4.21
19	45826763	45827800	6.2
19	45919217	45922063	3.24
19	45928736	45930884	5.42
19	45979185	45980695	4.3
19	45980881	45981612	4.94
19	45988996	45990685	3.59
19	46190968	46193005	2.93
19	46364925	46366802	4.09
19	46369412	46371378	3.71
19	46424399	46425599	4.59
19	46471804	46473792	3.93
19	46479824	46480540	5.69
19	46606679	46607368	6.02
19	46832616	46833705	3.28
19	47029892	47030785	4.59
19	47112101	47113800	3.33
19	47170237	47171687	5.07
19	47413290	47416229	4.27
19	47467828	47468756	6.11
19	47514023	47516701	7.26
19	47668899	47669329	6.91
19	47827228	47830565	2.99
19	47952086	47953549	3.9
19	48029547	48030882	3.75
19	48031154	48032925	3.67
19	48187283	48190008	4.59
19	48317363	48321567	3.17
19	48412339	48413371	5.16
19	48411092	48411649	4.3
19	48413527	48414483	3.67
19	48412339	48413371	5.16
19	48413527	48414483	3.67
19	48436540	48438249	3.44
19	48502720	48506763	4.77
19	48502720	48506763	4.77
19	48515488	48518205	4.34
19	48632500	48634192	4.39
19	48722667	48723844	5.44
19	48738214	48739012	5.07
19	49004452	49006385	4.87
19	49067884	49069337	6.22
19	49094835	49095747	3.73
19	49141432	49142401	4.1
19	49425975	49426639	5.73
19	49445027	49446857	4.83
19	49497153	49500160	5.27
19	49666667	49668446	4.59
19	49706307	49708168	3.79
19	49889580	49891023	2.92
19	50076841	50078019	5.35
19	50169663	50170580	4.28
19	50177768	50179296	3.59
19	50220986	50221941	4.2
19	50220986	50221941	4.2
19	50220986	50221941	4.2
19	50285617	50286321	7.32
19	50288762	50289747	6
19	50380494	50382237	3.78
20	2850	3447	4.88
20	681724	682492	7.76
20	796119	797132	4.32
20	805930	806832	5.64
20	837921	838812	5.35
20	913100	914590	7.32
20	1059156	1060238	4.33
20	1242721	1243820	4.33
20	2074375	2075795	3.33
20	2091211	2092023	6.34
20	2432148	2432738	5.28
20	2691134	2691858	5.65
20	2780858	2781705	7
20	2858952	2859800	7.26
20	3089700	3090472	5.29
20	32553279	32554276	4.58
20	32685056	32685497	6.91
20	32939453	32940657	4.88
20	33140812	33142082	7.72
20	33143590	33145727	3.44
20	33196580	33197656	5.6
20	33194126	33195758	4.01
20	33276680	33277551	4.34
20	33277651	33278452	3.97
20	33383662	33384396	4.91
20	33569996	33571030	3.82
20	33571628	33573043	7.14
20	33737474	33738207	3.97
20	33970244	33971786	4.15
20	34001188	34002585	5.29
20	34006822	34007569	3.9
20	33994252	33995199	4.28
20	34102241	34103300	6.02
20	34104849	34106205	5.24
20	34102241	34103300	6.02
20	34104849	34106205	5.24
20	34107617	34108651	4.59
20	34123107	34126872	3.71
20	34145198	34146060	4.33
20	34192718	34194188	4.05
20	34394410	34395039	5.28
20	34396278	34397098	5.2
20	34396278	34397098	5.2
20	34396278	34397098	5.2
20	34454495	34455194	4.59
20	34480601	34482264	3.21
20	34480601	34482264	3.21
20	34814637	34815704	4.91
20	34929232	34930773	3.39
20	35287993	35288731	5.5
20	35306232	35307265	5.9
20	35345057	35346300	5.35
20	35443808	35445881	6
20	35449245	35450893	3.7
20	35781443	35782993	4.87
20	35775288	35777204	4.59
20	35963775	35964646	7.64
20	35965760	35967545	2.98
20	36102967	36103700	5.28
20	36130711	36132084	3.13
20	36379237	36380144	6.22
20	36408333	36409244	7.64
20	36461849	36462790	6.5
20	36795772	36797581	3.53
20	36831105	36833040	4.89
20	36924604	36927421	6.35
20	37160741	37162487	2.75
20	37268921	37272768	3.21
20	37322900	37323686	3.44
20	37444063	37446514	4.38
20	37560056	37560752	7.32
20	37862174	37862890	7.45
20	37916492	37918790	4.01
20	38146892	38147917	4.8
20	38142927	38146794	4.13
20	38197470	38201349	4.09
20	38354601	38355392	6.54
20	38379740	38382412	4.79
20	38566251	38568348	5.84
20	38658591	38660148	3.28
20	38775882	38778654	4.37
20	38778828	38779846	5.27
20	38798526	38800366	5.27
20	39012405	39014133	3.79
20	39089206	39089986	4.59
20	39091864	39093275	3.45
20	39452310	39453367	6.1
20	39448594	39451239	7.32
20	39490429	39491724	4.36
20	39618686	39620814	3.75
20	39665138	39667859	3.54
20	39692389	39695499	3.75
20	39979714	39980956	4.37
20	40211684	40212679	5.25
20	40447539	40450304	2.99
20	40465577	40468074	3.67
20	40580975	40585102	4.37
20	41031148	41032258	3.77
20	41020192	41022185	5.07
20	41287991	41289925	3.11
20	41402428	41405400	3.31
20	41526382	41528421	3.06
20	41862931	41863706	4.28
20	42030140	42031159	4.8
20	42142879	42143471	5.28
20	42144467	42145367	4.26
20	42142879	42143471	5.28
20	42252825	42253454	5.04
20	42252825	42253454	5.04
20	42256939	42258585	5.35
20	42276890	42278456	5.6
20	42308747	42309811	3.97
20	42434605	42435711	5.12
20	42434605	42435711	5.12
20	42460447	42463219	3.81
20	42569785	42571530	4.2
20	42618601	42620175	5.5
20	42881029	42882810	4.17
20	43061343	43062665	4.39
20	43097072	43098056	5.2
20	43094410	43095334	6.11
20	43127385	43129611	4.85
20	43233515	43234922	6.04
20	43263193	43264243	3.33
20	43324329	43326149	5.04
20	43482666	43483292	7.32
20	43882131	43882783	5.6
20	43970522	43973270	4.14
20	44191869	44194404	4.08
20	44836642	44839153	3.12
20	44935266	44937157	4.13
20	44999544	45000703	4.88
20	45031943	45032960	5.73
20	45049916	45051018	4.13
20	45055311	45055913	5.28
20	45324412	45327343	7.53
20	45588375	45591923	5.04
20	45597378	45598544	4.59
20	45962094	45963007	6.5
20	46011836	46013493	3.21
20	46030502	46032058	4.15
20	46033077	46034011	4.59
20	46116960	46118255	4.4
20	46293637	46294164	8.13
20	46296297	46297175	6.55
20	46301224	46302955	3.71
20	46365586	46366233	6.91
20	46383460	46384090	5.28
20	46549613	46551801	3.9
20	46630233	46632266	3.63
20	46667939	46668951	8.54
1	303074	304237	4.85
1	615766	619190	2.98
1	722295	723184	6
1	792509	795128	4.36
1	903558	904359	5.66
1	1659832	1660888	3.44
1	1746820	1747601	10.16
1	1747652	1748677	6.5
1	1812033	1814378	3.69
1	1933055	1933918	5.6
1	1975112	1977269	3.06
1	2029502	2032034	3.52
1	2048036	2050087	4.36
1	2142628	2144017	6.35
1	2226891	2229708	3.17
1	2263848	2265636	3.99
1	2369447	2373124	3.44
1	2415030	2417668	5.08
1	2474260	2474921	6.11
1	2483398	2484169	3.97
1	2505652	2507090	3.82
1	2631576	2633680	5.27
1	2640516	2641569	3.9
1	2692323	2693725	3.65
1	2904851	2905416	5.38
1	2978890	2980043	4.59
1	3012194	3013771	3.71
1	3028037	3030731	3.93
1	3036472	3038338	4.05
1	3052609	3055082	3.24
1	3065664	3067279	4.15
1	3112081	3113033	5.12
1	3213096	3214396	3.38
1	3291309	3292889	4.89
1	3298379	3299950	4.59
1	3449069	3449934	8.02
1	3469823	3470513	8.13
1	3485939	3486471	6.91
1	3603798	3607335	3.6
1	3919398	3923375	4.33
1	3974135	3975072	5.69
1	4113583	4114426	5.35
1	4131501	4132508	6.5
1	4169804	4171391	6.55
1	4237148	4238625	4.3
1	4239649	4241197	3.21
1	4259880	4262792	4.59
1	4289523	4290647	3.78
1	4304604	4305759	4.59
1	4425411	4426486	4.19
1	4452171	4453709	6.11
1	4462104	4462872	6.11
1	4516724	4517771	7.32
1	4518572	4519499	6.5
1	4520107	4520701	4.3
1	4531746	4532655	5.57
1	4545739	4546524	6.85
1	4882315	4883211	6.91
1	5027652	5028673	4.28
1	5451171	5451869	6
1	5628292	5628865	5.69
1	5637232	5638032	5.69
1	7230319	7231055	5.69
1	7263436	7264205	4.59
1	7314013	7314769	5.55
1	8369397	8370169	5.69
1	8455008	8455644	4.47
1	8627999	8628520	5.28
1	28762430	28763057	4.88
1	39336408	39337108	5.69
1	42535234	42535978	7.52
1	43200597	43201674	5.28
1	43246476	43247164	5.64
1	44477735	44478622	5.35
1	44483812	44484464	5.69
1	44645616	44646267	6.5
1	45023717	45024301	5.69
1	47262555	47263220	6.5
1	47328051	47328799	7.72
1	47659861	47660686	5.69
1	47878422	47879577	4.94
1	48052084	48052900	7.05
1	48200610	48201538	5.5
1	48254854	48256002	5.64
1	48270196	48271360	6.5
1	48545182	48546740	4.13
1	48559950	48561262	6.5
1	48618744	48619313	6.55
1	48686355	48687314	10.98
1	48765983	48768074	3.06
1	48949009	48949823	5.28
1	49014384	49015216	5.09
1	49021006	49021384	5.73
1	49023510	49024246	4.89
1	49033476	49035213	3.9
1	49039745	49040380	4.88
1	49042872	49043841	4.91
1	49123862	49124668	5.86
1	49219976	49221110	3.79
1	49228144	49228864	4.22
1	49250672	49251026	5.07
1	49304866	49306446	3.39
1	49417389	49419202	4.37
1	49458509	49460839	3.9
1	49635796	49636666	7.19
1	49657248	49658347	5.35
1	49696983	49698295	3.93
1	49732951	49734742	3.7
1	49777994	49778628	6.5
1	49779474	49780583	6.5
1	49793769	49796319	2.84
1	49980201	49981649	3.9
1	49996646	49997870	3.71
1	50089784	50091055	4.94
1	50103888	50105973	5.42
1	50617848	50618871	6.91
1	50671283	50672735	4.81
1	50678861	50679377	6.22
1	50703204	50705060	3.06
1	50709785	50711243	4.85
1	50711383	50712893	5.5
1	50792683	50793335	6.22
1	50817516	50818533	7.05
1	50838457	50840500	4.12
1	50991959	50993204	6.1
1	51192470	51196423	4.19
1	51216286	51216844	6.91
1	51220587	51221616	4.59
1	51441642	51442629	6.88
1	51473467	51476335	2.9
1	51530927	51533128	3.06
1	51636320	51638094	3.44
1	51785607	51789277	3.53
1	51986258	51989044	5.29
1	52261545	52262649	3.53
1	52379452	52380769	5.14
1	52425972	52426683	4.91
1	52453270	52454322	5.81
1	52456751	52458248	3.96
1	52480116	52480703	4.8
1	52530260	52530777	4.59
1	52531656	52532356	4.97
1	52609509	52610324	5.61
1	52676660	52680138	4.98
1	52695824	52697273	3.82
1	52873492	52875911	5.9
1	52916109	52918134	4.59
1	52918519	52920442	5.96
1	53133242	53134171	4.36
1	53499503	53501331	4.59
1	53600104	53601837	3.38
1	53630352	53631575	3.55
1	53790882	53793534	4.85
1	53877676	53878916	3.03
1	54363485	54364408	5.12
1	54367643	54368587	4.59
1	54371859	54373049	3.9
1	54450345	54451824	3.06
1	54467001	54468024	3.9
1	54660477	54662531	3.06
1	54813567	54815449	5.44
1	54818471	54820517	5.63
1	54820688	54822490	5.09
1	54905029	54906022	4.59
1	54908935	54909984	5.64
1	55076875	55078962	2.93
1	55200422	55201559	4.33
1	55304163	55305551	3.82
1	55305651	55306472	4.59
1	55382393	55383617	6.19
1	55434155	55435155	4.81
1	55513976	55516257	3.54
1	55555730	55559433	8.83
1	55562351	55563035	6.91
1	55563802	55565637	3.58
1	55570758	55572319	5.73
1	55636887	55638808	4.13
2	86317	88474	4.2
2	96178	97669	3.25
2	103317	104529	5.5
2	262803	264210	4.59
2	320000	321277	5.39
2	384326	385393	4.84
2	388231	389305	4.15
2	390066	391103	4.98
2	487111	488769	4.38
2	539171	542626	2.75
2	542935	543742	5.27
2	547440	549250	4.78
2	641338	642997	3.13
2	725044	725913	5.93
2	837355	838955	4.98
2	907857	909054	5.27
2	927539	928529	5.57
2	1074318	1078251	5.24
2	1099337	1100110	4.59
2	1217553	1218609	6.5
2	1483797	1485598	8.02
2	1613043	1616481	4.56
2	1756217	1758008	4.83
2	2013335	2014346	4.79
2	2114273	2115396	6.59
2	2278056	2279251	3.75
2	2298580	2299361	7.76
2	2329330	2331078	3.19
2	2789989	2791563	4.01
2	2919112	2920048	6.55
2	2967325	2968552	3.38
2	2969962	2971244	4.15
2	3012540	3014909	5.04
2	3046490	3047577	4.59
2	3141411	3143140	5.31
2	3260663	3263731	4.91
2	3265293	3266598	4.83
2	3298323	3299460	4.23
2	3301445	3303133	3.14
2	3575042	3578076	4.06
2	3645667	3647439	4.36
2	3651104	3652987	3.89
2	3743282	3745802	6.11
2	3746429	3749379	3.36
2	3807854	3809722	5.5
2	3950185	3952891	3.44
2	3969384	3971289	4.59
2	3973841	3975273	3.57
2	4034755	4036393	4.76
2	4311116	4314122	3.6
2	4590378	4591098	7.72
2	4809966	4811377	3.44
2	4859134	4859851	4.28
2	4867403	4868322	5.81
2	4949648	4950338	5.69
2	5291172	5291830	5.12
2	5502455	5504994	3.49
2	5556361	5557044	7.53
2	5692847	5694598	3.7
2	5799418	5800769	4.55
2	5834379	5835656	5.96
2	5976252	5978774	3.08
2	5999494	6001555	2.93
2	6017329	6018283	4.76
2	6095528	6097309	4.17
2	6098156	6099552	3.49
2	6154311	6155432	4.3
2	6291979	6293256	3.21
2	6466570	6469109	3.63
2	6494148	6496490	4.03
2	6537922	6539697	3.9
2	6553020	6555007	3.93
2	6733045	6734555	3.44
2	6758451	6760176	3.7
2	6851189	6852265	3.86
2	6994682	6996076	4.3
2	6996436	6998053	6.42
2	7004674	7006380	4.81
2	7010073	7011035	4.59
2	7063353	7064882	3.21
2	7093515	7095755	3.21
2	7170650	7171673	6.91
2	7173434	7174147	6.35
2	7193221	7194762	3.85
2	7227402	7229663	3.79
2	7504874	7505442	3.97
2	7524539	7525976	4.18
2	7527790	7528969	4.59
2	7543642	7544238	4.47
2	7568204	7569260	5.28
2	7580109	7580837	5.28
2	7955777	7956353	5.28
2	8016366	8017304	6.1
2	8022599	8024272	5.69
2	8182121	8182845	6.91
2	8334270	8334857	4.47
2	8468986	8469681	4.59
2	8508243	8509099	5.64
2	8516043	8516835	5.16
2	9147639	9148784	4.88
2	9207891	9208568	6.1
2	9231105	9232765	3.86
2	9487461	9488491	6.03
2	9561500	9563724	4.37
2	9593891	9595521	4.81
2	9661628	9662775	7.72
2	9671057	9672126	3.67
2	9673358	9675820	3.67
2	9726525	9727293	5.64
2	9842555	9843158	4.88
2	9843898	9845143	6.5
2	9991614	9992756	4.85
2	10017288	10018136	3.7
2	10210840	10212326	4.55
2	10268653	10269655	4.01
2	10349313	10350968	3.96
2	10455041	10456086	6.1
2	10495626	10496260	5.69
2	10498775	10499293	6.1
2	10501256	10501962	5.69
2	10688770	10689600	9.76
2	10832486	10834824	4.36
2	10865700	10867177	10.98
2	10869006	10870073	6.1
2	10871121	10871911	5.64
2	10873955	10874487	5.35
2	10950972	10951967	4.89
2	11223825	11224752	6.02
2	11285839	11286742	6.5
2	11294919	11296906	4.01
2	11337018	11337706	6.91
2	11428540	11429912	7.55
2	11502286	11503585	4.39
2	11542918	11544276	4.36
2	11579496	11580881	5.73
2	11701727	11702829	3.78
2	11737442	11738624	3.9
2	11743695	11744361	5.81
2	11790364	11791115	7.03
2	11833091	11834081	5.09
2	11857152	11858195	3.93
2	11875958	11877138	3.24
2	11997708	11998336	4.59
2	12017900	12019060	6.5
2	12038547	12039847	4.81
2	12221837	12223298	5.9
2	12303068	12303656	5.28
2	12305242	12306115	7.32
2	12330614	12331374	6.28
2	12724150	12725137	4.91
2	12770413	12771144	7.32
2	12839672	12840296	4.47
2	12840369	12840846	8.13
2	12897270	12898064	5.29
2	13170008	13170538	4.38
2	13670296	13671423	6.91
2	13678798	13679682	6.1
2	13691598	13692638	6.22
2	13727996	13729788	4.19
2	13745414	13746761	3.99
2	13748823	13750905	5.09
2	13751547	13752252	5.18
2	13814794	13816337	6.35
2	13890356	13893044	3.9
2	13928199	13930231	6.91
2	13930401	13931947	3.67
2	13974275	13975122	5.24
2	13980412	13981710	5.2
2	14200094	14200827	5.28
2	14338934	14340554	4.27
2	14345258	14346038	6
2	14405535	14407238	4.79
2	14459528	14460500	7.64
2	14462446	14463028	5.5
2	14499381	14501210	5.31
2	14561302	14561815	5.35
2	14619141	14620547	6.5
2	14893223	14894373	3.57
2	15007709	15008526	4.13
2	15231480	15233442	3.93
2	15241672	15242317	6.22
2	15382073	15383252	3.52
2	15591783	15593363	3.67
2	15599545	15601103	3.44
2	15616502	15617528	5.29
2	15676603	15677786	6.3
2	27958771	27959403	4.47
2	27985584	27985933	12.2
2	39380470	39381124	6.5
2	40500839	40501322	5.28
2	40593362	40594085	6.1
2	41291014	41291516	6.1
2	41478454	41479415	4.28
2	41629159	41629697	5.28
2	41645187	41645773	4.88
2	41651387	41651898	5.87
2	41837286	41838085	5.69
2	42232767	42234635	6.88
2	42307813	42308837	4.81
2	42367884	42368631	8.13
2	42368859	42369688	5.69
2	42377220	42378423	4.13
2	42457788	42460410	3.67
2	42482427	42483683	7.2
2	42524778	42525663	7.32
2	42832868	42834314	4.2
2	43034120	43035800	5.5
2	43039301	43040318	3.93
2	43103353	43104967	3.67
2	43108825	43109867	6.1
2	43218756	43219611	5.89
2	43512679	43513609	4.36
2	43556162	43558162	3.36
2	43578201	43578845	6.1
2	43599132	43600637	4.83
2	43602113	43604248	4.59
2	43700919	43701542	5.28
2	43715973	43716722	5.5
2	43722354	43724532	6.1
2	43724960	43725848	4.87
2	43828605	43829766	4.13
2	43852410	43853102	5.28
2	43889025	43893363	3.16
2	43903416	43904553	5.69
2	43931360	43933273	3.67
2	43972561	43973948	3.86
2	44044978	44046639	3.79
2	44079595	44080827	4.3
2	44131996	44132509	5.29
2	44544551	44545233	4.38
2	44547317	44548481	5.28
2	44556009	44557572	3.67
2	44609963	44610623	5.69
2	44668810	44669729	6.5
2	44704731	44710592	3.32
2	44873488	44874675	5.2
2	44880225	44881183	4.98
2	44883528	44884823	4.46
2	44968732	44969792	4.15
2	44984476	44986154	7.31
2	45217066	45218210	4.38
2	45346106	45347486	7.32
2	45442487	45443968	4.59
2	45554107	45556326	4.58
2	45606270	45607893	5.84
2	45649385	45650752	5.65
2	45733304	45733946	5.28
2	45839658	45840409	5.28
2	46019722	46021153	4.79
2	46108277	46109337	7.64
2	46203228	46204562	2.95
2	46350039	46351198	3.99
2	46377495	46378488	4.33
2	46398276	46399523	4.59
2	46456185	46457133	5.81
2	46457532	46458626	4.26
2	46462347	46463613	4.01
2	46507743	46511713	5.02
2	46514188	46515870	5.92
2	46519002	46519991	4.32
2	46520350	46522154	5.21
2	46547692	46550056	3.67
2	46714909	46716170	4.43
2	46882281	46883810	4.74
2	46949580	46951372	3.25
2	47031579	47033071	4.13
2	47033255	47034212	6.37
2	47036875	47039266	5.17
2	47052402	47056728	5.07
2	47081982	47083069	4.3
2	47083577	47086068	3.67
2	47193141	47193921	6.02
2	47249428	47251177	3.82
2	47285647	47286862	6.59
2	47468471	47470055	3.13
2	47541080	47541688	4.79
2	47566025	47567134	5.09
2	47575016	47575997	3.96
2	47594092	47594691	5.28
2	47651525	47652172	7.32
2	47702539	47704347	4.33
2	47876559	47877846	6.37
2	47930014	47931731	3.82
2	47950115	47951112	5.12
2	48050279	48051079	5.16
2	48053310	48055803	3.67
2	48100815	48101808	5.01
2	48114386	48115397	6.1
2	48535958	48536599	3.93
2	48738548	48739324	5.24
2	48772061	48773169	4.87
2	49014408	49015938	5.6
2	49268276	49271324	3.91
2	49272457	49273214	4.37
2	49275165	49277255	3.49
2	49652692	49654629	3.67
2	49751155	49752302	4.84
2	49772521	49775148	4.42
2	49799465	49800595	5.66
2	49803618	49804537	4.36
2	50023522	50025441	3.71
2	50159369	50160457	4.01
2	50161035	50162278	6.2
2	50324151	50325747	3.28
2	50419935	50420945	3.99
2	50803983	50804952	4.33
2	50825774	50827343	4.59
2	50889408	50891913	3.75
2	51148366	51150623	3.4
2	51208496	51211465	2.72
2	51212102	51213738	5.02
2	51352487	51357340	3.63
2	51427024	51429497	3.67
3	293800	294606	4.81
3	396953	398169	5.29
3	452410	453202	6.5
3	733663	735369	3.28
3	877598	878420	6.1
3	1356615	1357707	5.69
3	1451332	1453977	4.13
3	1581216	1582207	6.5
3	1594574	1596527	4.13
3	1749287	1749969	6.5
3	2197759	2199200	4.05
3	2276031	2276662	4.88
3	2282762	2283495	6.1
3	2297457	2299103	4.26
3	2449320	2450149	5.2
3	2894842	2895261	9.35
3	2953610	2954784	4.3
3	2966361	2967216	6.28
3	3053780	3054527	4.94
3	3054896	3055970	5.16
3	3116911	3117504	5.28
3	3118699	3119667	5.33
3	3166683	3167258	5.69
3	3262802	3263855	5.28
3	3367135	3367634	5.69
3	3842026	3842737	7.32
3	4549889	4550752	5.28
3	4614105	4614740	4.88
3	4685027	4686359	6.1
3	4971135	4972660	5.2
3	5311997	5312516	5.69
3	5365024	5365727	5.29
3	5431104	5431832	5.69
3	5529636	5530570	6.11
3	5720127	5721014	4.89
3	5800762	5801363	5.69
3	5870111	5870895	5.28
3	8000388	8001198	6.1
3	29004345	29004888	6.1
3	30443577	30443982	6.1
3	30526452	30527820	4.81
3	30715229	30715924	6.1
3	32716466	32717186	4.88
3	32718321	32718843	5.69
3	33531638	33532523	6.1
3	33648178	33648733	4.88
3	34078028	34078836	5.35
3	34618702	34619505	7.72
3	34690744	34691678	5.16
3	34723972	34724734	6.5
3	34850981	34852495	6.1
3	34970765	34971272	6.5
3	35073523	35074401	9.27
3	35297890	35299232	2.98
3	35555629	35556404	7.21
3	35645975	35646886	3.9
3	35722225	35722840	5.28
3	35813918	35814576	5.28
3	35856852	35857398	4.01
3	35910236	35910926	4.28
3	35925038	35926160	6.5
3	36014323	36015578	4.1
3	36052801	36053656	3.86
3	36139649	36140793	5.04
3	36193109	36193970	5.69
3	36197289	36198086	6.88
3	36393766	36394320	5.35
3	36394691	36395740	6.5
3	36546810	36552568	3.17
3	36567067	36568003	7.03
3	36574179	36575543	4.39
3	36602003	36603668	4.37
3	36678840	36680675	4.42
3	36779431	36780033	4.81
3	36789116	36791734	4.34
3	36813376	36814301	5.16
3	36975561	36976973	3.24
3	37022481	37023064	8.02
3	37428599	37429568	4.89
3	37519518	37520566	3.67
3	37526970	37527930	4.89
3	37888437	37890164	4.59
3	37924257	37926078	3.76
3	38039483	38040251	4.23
3	38371806	38372560	6.91
3	38444283	38445298	8.46
3	38476504	38479181	3.52
3	38513436	38514999	6.7
3	38672352	38675026	4.03
3	38680775	38681428	5.69
3	38685411	38686080	6.5
3	38694976	38697061	4.83
3	38824153	38825489	5.57
3	38856337	38857477	7.72
3	38946337	38947266	6.91
3	39002017	39003400	5.24
3	39007781	39009120	5.68
3	39205010	39207530	4.81
3	39263663	39264617	6.11
3	39267142	39267896	5.73
3	39281485	39282732	4.37
3	39315751	39319755	4.59
3	39329247	39330939	3.51
3	39425088	39426327	4.36
3	39428938	39429845	5.57
3	39584291	39585516	3.82
3	39694880	39696352	2.93
3	39797210	39798448	4.59
3	39812232	39813144	3.98
3	39889410	39891403	3
3	39896234	39898379	3.63
3	39913434	39914639	2.95
3	39934906	39936379	3.75
3	39938351	39939263	4.59
3	40084425	40086602	3.67
3	40086748	40089106	3.52
3	40098513	40100001	5.68
3	40238816	40242797	3.01
3	40281229	40282707	3.79
3	40409074	40411203	4.59
3	40463402	40464700	5.16
3	40712161	40715078	3.01
3	40738431	40740832	4.96
3	40780486	40781431	4.34
3	41016799	41018118	5.32
3	41126645	41128250	5.09
3	41189229	41190208	4.27
3	41220361	41221396	4.13
3	41289358	41290594	4.13
3	41378700	41384040	3.67
3	41516961	41519082	4.59
3	41524966	41525875	4.94
3	41532877	41534861	2.98
3	42020121	42021715	5.86
3	42289084	42292649	2.82
3	42724889	42725924	5.28
3	42726210	42727390	5.14
3	43080787	43083463	3.79
3	43154662	43156746	3.44
3	43169944	43171160	5.02
3	43340764	43342524	2.89
3	43351538	43353196	3.23
3	43357419	43358486	3.71
3	43451838	43453542	3.71
3	43688592	43690360	5.21
3	43794891	43795778	4.59
3	43969135	43970334	3.97
3	43973704	43974983	5.12
3	43981548	43983105	4.59
3	43986125	43987146	4.85
3	44145837	44149333	3.53
3	44230405	44232399	3.44
3	44285764	44287786	5.73
3	44607095	44609486	3.52
3	44614686	44615905	5.31
3	44625986	44627700	4.32
3	44909649	44911013	3.67
3	44962069	44962831	4.3
3	45095797	45097579	2.78
3	45118550	45119549	3.99
3	45212709	45214210	3.44
3	45243317	45245587	3.25
3	45282684	45284260	3.25
3	45487099	45488568	3.67
3	45703972	45707926	3.17
3	45796656	45797791	3.93
3	45966499	45968325	3.38
3	46179180	46180905	3.96
3	46211761	46213352	4.74
3	46230909	46232364	4.59
3	46531421	46533135	3.51
3	46703632	46705959	5
3	46744629	46745857	4.59
3	47058277	47059926	4.42
3	47169758	47172374	3.52
3	47513577	47514505	6.72
3	47561674	47562988	3.53
3	47688192	47689422	5.08
4	145484	147264	3.79
4	260887	261709	3.28
4	316700	318017	3.59
4	408248	410823	3.37
4	500007	500926	4.17
4	983011	986234	4.79
4	1282096	1283275	5.84
4	1508667	1510075	5.81
4	1641112	1642692	7.05
4	1755152	1756098	7.32
4	1783643	1785775	3.86
4	2010635	2013060	3.7
4	2160736	2161927	4.32
4	2167560	2168794	5.64
4	2208052	2210199	3.4
4	2255897	2256782	4.3
4	2308427	2309251	5.81
4	2332702	2334571	4.93
4	2335541	2337795	3.12
4	2379136	2380612	3.48
4	2521850	2523315	4.59
4	2616621	2617351	6.11
4	2672840	2673860	5.84
4	2795225	2797676	5.12
4	2871394	2872697	3.48
4	2938237	2939302	4.85
4	3092603	3094949	3.66
4	3120090	3120948	5.07
4	3380294	3381234	9.35
4	3394418	3396039	3.67
4	3477321	3478459	3.67
4	3536852	3538372	4.38
4	3608024	3608709	7.55
4	3709016	3710250	3.39
4	3727859	3728990	4.3
4	3847303	3848446	4.59
4	3895009	3896578	6.11
4	4111713	4112942	4.26
4	4142630	4143484	3.93
4	4244886	4246466	5.07
4	4411692	4412644	6.42
4	4412820	4413569	6.22
4	4457741	4459915	4.13
4	4617095	4620261	4.11
4	4716836	4719216	4.77
4	4770354	4773080	4.15
4	4778011	4780786	3.35
4	4938639	4939971	3.38
4	4973098	4974002	4.89
4	4993580	4995003	3.48
4	5225659	5226738	4.26
4	5226826	5227782	4.83
4	5249833	5252702	5.16
4	5253266	5254718	3.59
4	5254815	5256645	3.96
4	5493750	5494943	5.6
4	5643407	5644991	5.02
4	5652614	5653414	5.29
4	5676257	5678286	4.47
4	5740678	5744158	4.39
4	5834903	5836541	4.81
4	5962084	5962959	4.91
4	5975068	5976321	3.67
4	6004111	6005111	4.81
4	6311568	6312184	4.59
4	6326847	6329421	3.54
4	6408301	6409476	4.59
4	6475416	6477185	4.2
4	6489479	6491223	3.9
4	6510284	6514153	2.96
4	6515851	6517374	3.33
4	6544615	6546520	4.15
4	6550362	6551532	3.44
4	6552153	6553048	4.59
4	6804630	6806712	4.59
4	6901170	6902674	4.37
4	6977746	6979602	4.89
4	6994694	6995575	7.68
4	7023602	7025185	3.51
4	7033247	7033905	6.1
4	7097436	7098139	6.5
4	7102898	7103770	5.2
4	7105785	7106358	5.57
4	7122394	7123808	5.27
4	7161481	7163813	3.57
4	7163896	7166098	3.91
4	7474517	7475383	6.5
4	7566201	7567299	3.67
4	7619032	7619649	4.88
4	7781718	7782578	4.59
4	7830433	7831495	4.59
4	7851136	7852241	4.59
4	7993482	7995256	4.68
4	8034297	8034863	4.85
4	8203587	8204946	4.59
4	8214007	8214852	5.43
4	8229900	8230628	6.5
4	8346151	8347061	3.97
4	8375140	8376096	5.27
4	8695843	8696405	5.69
4	8752400	8753319	7.72
4	8813405	8814384	7.32
4	8845310	8846310	4.94
4	9068345	9070768	5.11
4	9072876	9074622	4.13
4	9110713	9111471	5.69
4	9115591	9116548	4.85
4	9134844	9135241	8.13
4	9158899	9160120	5.64
4	9177371	9178312	5.73
4	9258615	9259693	6.91
4	9534832	9535696	6.55
4	9671521	9672619	3.88
4	31637625	31638098	5.73
4	38248512	38249054	5.69
4	38258034	38258670	5.28
4	38352482	38353102	4.88
4	40651795	40652479	6.5
4	41297629	41298945	4.23
4	41355634	41356369	6.55
4	41922377	41923728	6.5
4	41945252	41945864	5.28
4	42169294	42169833	4.88
4	42612234	42613194	6.91
4	42646084	42647416	3.44
4	42730635	42731668	7.32
4	42747013	42747884	6.22
4	42808223	42809470	4.81
4	42944680	42947098	3.54
4	43017255	43018370	5.57
4	43151661	43153374	6.5
4	43154352	43155675	7.32
4	43157182	43158242	7.72
4	43158447	43159291	10.16
4	43199040	43200004	6.5
4	43280151	43281297	4.88
4	43284840	43285615	6.59
4	43331072	43331992	4.89
4	43333156	43334226	6.1
4	43514660	43515833	5.24
4	43528977	43529675	5.13
4	43834728	43836306	4.81
4	43885865	43886756	4.59
4	43887146	43888334	3.38
4	43910884	43911614	8.13
4	43921227	43922766	4.36
4	43975766	43977944	4.75
4	43993974	43995170	4.33
4	44023897	44026443	3.79
4	44180499	44182355	3.97
4	44329061	44330031	5.55
4	44435420	44436191	6.02
4	44500284	44501252	4.47
4	44605529	44607228	4.59
4	44629845	44630608	10.16
4	44805625	44807171	3.11
4	44902452	44903663	4.01
4	44955186	44956545	4.99
4	44970695	44972325	4.84
4	44982117	44983243	4.05
4	45136176	45138309	6.65
4	45160362	45162587	3.79
4	45249192	45250937	3.52
4	45503359	45505631	3.85
4	45547536	45549007	4.39
4	45653973	45654578	4.97
4	45654907	45655922	8.02
4	45656252	45656791	4.88
4	45669255	45670130	4.22
4	45676397	45677703	4.97
4	45729801	45731992	2.85
4	45732182	45734020	2.84
4	45736855	45737959	5.92
4	45765196	45766315	4.85
4	45767763	45768833	4.42
4	46045889	46047328	4.36
4	46194802	46196928	3.32
4	46375894	46377661	3.33
4	46717120	46718653	4.98
4	46801738	46802886	4.83
4	46951387	46952893	4.59
4	47205863	47207221	5.29
4	47303989	47306200	4.36
4	47332439	47333716	3.67
4	47368896	47371977	3.75
4	47567572	47569508	4.59
4	47571882	47573770	3
4	47693078	47696387	3.2
4	47713379	47714418	5.12
4	48029337	48030659	5.39
4	48184331	48185670	3.35
4	48209275	48210315	7.32
4	48288827	48289977	4.23
4	48292317	48293565	4.15
4	48294196	48296599	4.38
4	48442714	48444140	4.13
4	48532154	48536803	5.6
4	48537924	48538957	3.86
4	48571440	48576080	4.25
4	48638310	48640964	3.7
4	48675420	48678408	4.17
4	48853059	48854215	4.38
4	49098774	49100045	4.36
4	49116848	49117604	5.5
4	49120046	49122205	4.59
5	153500	154913	5.73
5	274898	276117	4.36
5	325167	328296	5.07
5	348698	350136	4.01
5	408761	409785	5.39
5	668712	670683	7.21
5	676427	678877	3.85
5	746717	748459	3.67
5	847471	849159	3.68
5	869485	872437	2.71
5	883570	884100	6.1
5	911994	913522	3.93
5	944703	946731	3.06
5	1039774	1041823	3.4
5	1041988	1045095	3.36
5	1293148	1294834	5.24
5	1296588	1297485	4.13
5	1297661	1298531	7.32
5	1490525	1491628	4.01
5	1629525	1630583	3.93
5	1700245	1701065	3.82
5	1702486	1703560	4.94
5	1763256	1764592	3.54
5	1775180	1776214	4.2
5	1776607	1778936	5
5	1896358	1897198	4.36
5	2026116	2027613	4.79
5	2112729	2113624	4.28
5	2347534	2348470	5.2
5	2361514	2363152	5.04
5	2363185	2364354	7.34
5	2635668	2637955	5.12
5	2651772	2654314	3.35
5	2722801	2724749	4.84
5	2745105	2746568	3.63
5	2893984	2895018	7.32
5	2913900	2914589	5.69
5	2941521	2943007	10.57
5	3106500	3107466	4.88
5	3300062	3300840	5.73
5	3361112	3362223	3.82
5	3466762	3467827	5.04
5	3533795	3535067	3.93
5	3548974	3551824	4.59
5	3603128	3604407	3.9
5	3623893	3625146	5.07
5	3633593	3634164	4.88
5	3704905	3706484	4.36
5	3758033	3760415	4.59
5	3760851	3762686	5.09
5	3936644	3937172	6.1
5	3989327	3989969	8.84
5	4081082	4082562	4.36
5	4199592	4200916	7.72
5	4317024	4317725	5.69
5	4569621	4570221	5.73
5	4598969	4599593	6.1
5	5603666	5604854	6.91
5	5626828	5627482	4.88
5	7449456	7451041	2.75
5	7459670	7462335	6.42
5	7621201	7622787	3.2
5	7693014	7696281	4.28
5	7944865	7946336	8.84
5	8003793	8004993	3.44
5	8006642	8008022	7.32
5	8145847	8146848	3.67
5	8279464	8282143	6.88
5	8380933	8381558	4.81
5	8450862	8451994	4.59
5	8457029	8459593	4.17
5	8531751	8532955	3.99
5	8617702	8620808	3.48
5	8734529	8736443	3.48
5	9095526	9097006	3.85
5	14009661	14010224	7.72
5	18518446	18519153	6.17
5	23230158	23230709	7.72
5	27498583	27499288	6.1
5	27931410	27932031	6.1
5	27948953	27949423	8.13
5	28203335	28203922	7.32
5	28296029	28296585	7.32
5	28503459	28504038	5.69
5	29564766	29565247	5.69
5	29716627	29717255	4.88
5	30746207	30747548	4.59
5	30926103	30926728	5.28
5	30929119	30930018	6.11
5	30977054	30977792	5.5
5	31625835	31627130	4.94
5	31646261	31647665	4.26
5	31720091	31722048	3.82
5	31845087	31846151	4.91
5	31846246	31846963	5.28
5	31915857	31916414	5.69
5	31922848	31923751	8.13
5	31935819	31936611	6.54
5	32039939	32041555	5.64
5	32105166	32106499	4.1
5	32135158	32136210	5.57
5	32137842	32138586	6.88
5	32214583	32217352	2.75
5	32256581	32257453	4.87
5	32418077	32419743	3.44
5	32421981	32423150	6.3
5	32425464	32427644	4.36
5	32490696	32492270	3.28
5	32712881	32715225	3.15
5	32875559	32877838	3.4
5	32959990	32961184	4.1
5	32985084	32986698	4.36
5	33018544	33019576	4.83
5	33058991	33061088	3.08
5	33166241	33170327	3.63
5	33194593	33195969	3.97
5	33199513	33200943	6.88
5	33303042	33305110	5.18
5	33306885	33308295	3.67
5	33319779	33320795	6.88
5	33391203	33391925	4.59
5	33505128	33506144	3.78
5	33509531	33511000	3.38
5	33630836	33631574	6.91
5	33756990	33758329	4.05
5	33783037	33784083	7.32
5	33897081	33898539	3.67
5	33969928	33971044	4.1
5	34324349	34325611	4.59
5	34408760	34409491	4.89
5	34507074	34507896	3.67
5	34862538	34864670	5.09
5	35178694	35179971	3.9
5	35405173	35407421	4.12
5	35429054	35430915	4.06
5	35775765	35779413	3.67
5	35805305	35806338	5.04
5	35864334	35866259	3.75
5	35929524	35930181	5.9
5	36098910	36099799	4.49
5	36177643	36179966	3.44
5	36229259	36231485	3
5	36292524	36294487	3.75
5	36482667	36483907	5.96
5	36494133	36495372	3.64
5	36554984	36556560	3.8
5	36621977	36622879	12.6
5	36625409	36626258	5.85
5	36626493	36627071	5.69
5	36632385	36632935	5.69
5	36653204	36654638	5.18
5	36675482	36677334	3.67
5	36743221	36744279	5.28
5	36896134	36898423	3.88
5	37043259	37043972	6.1
5	37172388	37174388	3.15
5	37182229	37183665	4.13
5	37320169	37322210	4.36
5	37322610	37323488	6.37
5	37630839	37631943	4.85
5	37663652	37665962	3.06
5	37726110	37727848	4.13
5	37924956	37926005	6.88
5	37998856	38000543	4.59
5	38323635	38325100	3.62
5	38376863	38379248	3.1
5	38392235	38393507	3.21
5	38411555	38413058	3.1
5	38414144	38415818	3.48
5	38455260	38457870	3.67
5	38703375	38705052	5.9
5	38753433	38755525	6.08
5	38818256	38819469	5.44
5	39271481	39274272	3.35
5	39297535	39299449	3.79
5	39394013	39395287	3.74
5	39545467	39547001	5.14
5	39562972	39564708	3.58
5	39577134	39577965	6.35
5	39654623	39655926	4.37
5	39839051	39839747	8.31
5	39850362	39852180	3.9
5	39901773	39903290	6.91
5	40137121	40139331	3.79
5	40167606	40169992	4.07
5	40249394	40251513	4.37
5	40274168	40275556	8.13
5	40480867	40482864	5.44
5	40543606	40546088	4.59
5	40557893	40558744	6.2
5	41207884	41208627	4.01
5	41240469	41243042	3.54
5	41294020	41295069	5.73
5	41308350	41311027	4.19
5	41346368	41347214	5.12
5	41508915	41510148	5.16
5	41516790	41519204	5.38
5	41524138	41525216	4.36
5	41624622	41626964	3.58
5	41674702	41675535	7.27
5	41751423	41753258	4.28
5	41887501	41888350	3.62
6	61294	62921	6.88
6	201150	203258	3.44
6	249397	250409	9.93
6	304950	306187	3.59
6	434109	435702	3.47
6	562147	563381	3.97
6	782203	784302	3.06
6	940893	943031	3.67
6	1235217	1237524	5.5
6	1354532	1356976	3.39
6	1402015	1403170	4.59
6	1403976	1404692	5.27
6	1498804	1499906	3.29
6	1501559	1503631	3.61
6	1760395	1760929	4.94
6	1877972	1880137	3.44
6	1943434	1948335	3.52
6	2003894	2004523	4.34
6	2058920	2062290	4.81
6	2062480	2065330	4.3
6	2071966	2073491	4.01
6	2214974	2216202	4.2
6	2258008	2259544	3.9
6	2613049	2614300	4.59
6	2757034	2758403	3.33
6	2993633	2994833	5.64
6	3224696	3225929	5.31
6	3736920	3739966	4.01
6	3745589	3747495	4.32
6	3785703	3786291	4.32
6	3867478	3868549	3.86
6	3997340	3997971	5.81
6	4004499	4006287	3.44
6	4068596	4071433	3.04
6	4149132	4150529	4.38
6	4302603	4303231	4.88
6	4307152	4308302	4.59
6	4319566	4321358	3.67
6	4466286	4467096	7.76
6	4534595	4536633	3.93
6	4706162	4707348	4.91
6	4910081	4911149	3.67
6	4948248	4949425	4.59
6	5081150	5082572	3.93
6	5315718	5317055	3.78
6	5461942	5463867	3.63
6	5540556	5546967	3.92
6	5807138	5808723	3
6	5815923	5818197	5.04
6	6065968	6066626	5.69
6	6113242	6114335	5.84
6	6167190	6168159	8.13
6	6247612	6249672	3.4
6	6278193	6279292	4.13
6	6533613	6534543	4.98
6	6816497	6817167	4.81
6	6933596	6934845	5
6	7013073	7014322	4.59
6	7116649	7118787	3.49
6	7188028	7189073	3.9
6	7254310	7255561	4.88
6	7458787	7460712	3.7
6	7514243	7515804	4.81
6	7612562	7614378	5.04
6	7650628	7652207	5.81
6	7924530	7926499	3.67
6	7966555	7968642	3.03
6	8042869	8044379	5.44
6	8196973	8198982	3.44
6	8219470	8220515	4.32
6	8348966	8350984	3
6	8540973	8544690	2.96
6	8581147	8582371	5.04
6	8975301	8978577	4.06
6	9070141	9076657	3.43
6	9106821	9108086	4.22
6	9437912	9439942	6.55
6	9516782	9518694	4.59
6	9682779	9684036	5
6	9724981	9725971	6.5
6	9846883	9849510	3.54
6	9852159	9853524	3.82
6	9941603	9943144	3.16
6	9989015	9990515	3.71
6	10216556	10220833	3.91
6	10269590	10271803	5.68
6	10315774	10318141	5.09
6	10372479	10374759	4.18
6	10527228	10529477	4.13
6	10534760	10535794	3.67
6	10572689	10574131	3.97
6	10577470	10579429	3.59
6	10644029	10646383	3.06
6	10685748	10686703	3.33
6	10885725	10886925	3.86
6	10984857	10985736	7.26
6	11077506	11079380	3.82
6	11087052	11090285	3.52
6	11184457	11185259	5.35
6	11267634	11268478	4.3
6	11268560	11270530	3.84
6	11512185	11514531	4.8
6	11694233	11695550	3.23
6	11826424	11828341	3.44
6	11958603	11960672	4.37
6	12066925	12069784	5.9
6	12105875	12107125	5.16
6	12142375	12143156	4.88
6	12152954	12154458	4.59
6	12219037	12219825	5.16
6	12525406	12526478	3.3
6	12551566	12553643	4.59
6	12604987	12606251	4.81
6	12633410	12635144	5.57
6	12635239	12636979	6.39
6	12705247	12706804	4.64
6	13244643	13245329	4.59
6	13312827	13315052	3.79
6	13457148	13460364	3.82
6	13493916	13495845	3.63
6	13526109	13527581	4.15
6	13611977	13613268	7.72
6	13631196	13632642	4.31
6	13653791	13655823	4.33
6	13657479	13658629	4.33
6	13676377	13677595	4.59
6	13797184	13798118	4.17
6	13920180	13922469	3.88
6	13952095	13953195	6
6	14044354	14046545	4.02
6	14113228	14115600	3.63
6	14171404	14172654	4.02
6	14251297	14254142	4.38
6	14356615	14358810	3.99
6	14848095	14849496	4.59
6	15082016	15083450	3.57
6	15235170	15235825	5.24
6	15519488	15520413	8.94
6	15576194	15576943	5.9
6	15582134	15582829	6.1
6	15608224	15609982	4.59
6	15652749	15654851	3.09
6	15666050	15667253	3.67
6	15744187	15745656	4.89
6	15769397	15769994	8.13
6	15775110	15776072	8.13
6	15859029	15860814	6.1
6	15861020	15862546	6.91
6	15959077	15960901	5.02
6	15996705	15998381	4.26
6	16002274	16003217	4.8
6	16019009	16019784	4.98
6	16020304	16021942	6.76
6	16022059	16022587	6.5
6	16022695	16024242	6
6	16053547	16054606	4.94
6	16059705	16061080	4.94
6	16218235	16219565	4.81
6	16220228	16221244	3.44
6	16225374	16226645	4.59
6	16320410	16321195	7.32
6	16331258	16332950	3.88
6	16339501	16340003	6.5
6	16376651	16377600	3.48
6	16795583	16796201	6.91
6	16840679	16841475	5.12
6	16998657	16999235	6.1
6	17132112	17133194	6.5
6	17373668	17375270	3.31
6	17385984	17386692	5.69
6	17475385	17476208	5.28
6	17617182	17617971	5.73
6	17752069	17752604	5.28
6	18034997	18035702	5.18
6	18123951	18124783	6.87
6	18305586	18306729	5.28
6	18447284	18447780	4.88
6	18447972	18448554	5.28
6	18551344	18552005	6.1
6	18985738	18986554	6.5
6	19009572	19010574	5.28
6	19011645	19012442	5.28
6	19096864	19097637	6.5
6	19109608	19110295	4.26
6	19245386	19245817	6.91
6	21377615	21378147	5.28
6	37004219	37004667	11.38
6	41445281	41445982	5.28
6	41563525	41564049	5.22
6	42594354	42595427	4.59
6	43888744	43889327	6.1
6	43889563	43890353	5.44
6	44206995	44207816	6.41
6	44261122	44261810	6.1
6	44308000	44309477	5.9
6	44391194	44391776	5.69
6	44612579	44613492	4.94
6	44616319	44617040	5.28
6	44833359	44834062	5.69
6	44846243	44847010	5.28
6	44872319	44872940	7.72
6	44873726	44874389	4.88
6	45176356	45177229	6.5
6	45199710	45200334	5.69
6	45241684	45242508	7.72
6	45480583	45481703	5.28
6	45496699	45497535	6.5
6	46336898	46338381	3.86
6	46620622	46621495	8.13
6	46632236	46632921	8.13
6	46704885	46705581	6.5
6	46751891	46752811	5.5
6	46772113	46773358	4.89
6	46773916	46774724	5.24
6	47503036	47504267	4.37
6	47525372	47526039	13.78
6	47537279	47539034	5.39
6	47626394	47627593	4.59
6	47775677	47776739	4.59
6	47786004	47786729	6.7
6	47930372	47932006	4.31
6	48082310	48084158	4.13
6	48206913	48208075	6.11
6	48292606	48294206	4.36
6	48424441	48425221	6.5
6	48425496	48426391	4.97
6	48532958	48534346	4.46
6	48551002	48551747	4.79
6	48574247	48575870	4.87
6	48720824	48722463	4.1
6	48828427	48831063	4.59
6	48864686	48865890	3.44
6	48920283	48921001	5.9
6	49020478	49021567	7.03
6	49176877	49179787	3.33
6	49341713	49342778	5.69
6	49355869	49356732	9.17
6	49359536	49360611	6.35
6	49410817	49411432	5.28
6	49555601	49556556	4.89
6	49798782	49801083	2.99
6	49834147	49835244	5.28
6	49862600	49863841	3.75
6	50200470	50202618	4.98
6	50204887	50208015	4.71
6	50336653	50337717	4.47
6	50337956	50338718	8.54
6	50404431	50406304	6.5
6	50539337	50540102	5.2
6	50540262	50541314	3.93
7	54315	55256	6.1
7	56325	56723	7.72
7	56857	57885	6.88
7	161838	163240	3.48
7	164784	165872	4.23
7	472839	475860	3.06
7	541586	543293	3.82
7	637948	639013	5.2
7	688779	691596	6.27
7	707293	709064	4.01
7	711566	713161	4.02
7	748017	749726	4.13
7	786784	788063	5.14
7	838419	839421	4.36
7	1143534	1144894	4.36
7	1356322	1358155	3.13
7	1388070	1391146	3.11
7	1391300	1393110	3.85
7	1592189	1593335	4.37
7	1594325	1595531	3.21
7	1664599	1666602	3.57
7	1845405	1846857	4.33
7	1892919	1893866	6.1
7	1894439	1895363	6.11
7	1915682	1916504	6.35
7	1921791	1922838	7.95
7	2013925	2014832	7.72
7	2050817	2051900	4.81
7	2060992	2061840	6.1
7	2130208	2130940	5.71
7	2158743	2159566	7.41
7	2160837	2162076	5.69
7	2162253	2163282	5.5
7	2876388	2877896	5.88
7	2894329	2895987	3.44
7	3252114	3253489	3.67
7	3253692	3255060	4.34
7	3300136	3300888	5.2
7	3311034	3312534	3.54
7	3489161	3490187	4.42
7	3549814	3550510	5.28
7	3647570	3648160	4.34
7	3710876	3712629	4.41
7	3731371	3732362	5.73
7	3735697	3736551	7.45
7	3746468	3747632	5.5
7	4017329	4018376	4.33
7	4093899	4095081	4.89
7	4181201	4184342	4.36
7	4233812	4235150	4.33
7	4340731	4342212	3.85
7	4372754	4373942	4.34
7	4389407	4390604	3.73
7	4506075	4507086	4.1
7	4554114	4556818	4.08
7	4717551	4720843	3.01
7	5127285	5128794	4.38
7	5396230	5398199	5
7	5415196	5416654	2.87
7	5538659	5539250	5.28
7	5546989	5547820	5.5
7	5687875	5690475	5.01
7	5904500	5906008	4.59
7	6005494	6008941	3.58
7	6044225	6045062	4.3
7	6119551	6120746	4.83
7	6315287	6316469	7.32
7	6352451	6353248	8.7
7	6435269	6436254	4.38
7	6467295	6468285	5.02
7	6482501	6484074	5.44
7	6486555	6490027	3.18
7	6609231	6610524	3.54
7	6803072	6804051	4.59
7	6824941	6825947	6.3
7	6879735	6883130	3.81
7	6883156	6885148	5.48
7	6889129	6890862	4.61
7	6899703	6900726	8.94
7	6902939	6903589	5.69
7	7072195	7073416	5.07
7	7225080	7225968	4.3
7	7254184	7255091	3.57
7	7394504	7395454	5.69
7	7459780	7461603	3.59
7	7470854	7472156	5.07
7	7703739	7705933	3.19
7	7723982	7725317	3.71
7	7814366	7815428	5.5
7	7824618	7825914	4.2
7	7842965	7844675	3.21
7	7883029	7884263	4.01
7	7895154	7896666	3.44
7	7951813	7953407	2.52
7	7974038	7975754	4.33
7	8106764	8108946	3.59
7	8128088	8130106	4.4
7	8240097	8241191	3.86
7	8244199	8245491	5.96
7	8290688	8291987	4.32
7	8356737	8358888	3.12
7	8375015	8376364	6.88
7	8732919	8733569	6.5
7	8749608	8750729	4.08
7	8756251	8757260	4.59
7	9103259	9104071	4.3
7	9214571	9215036	6.1
7	9308407	9309048	5.69
7	9516575	9517590	6.5
7	9568003	9570053	7.05
7	9627301	9627943	5.9
7	9649735	9650781	5.9
7	9725339	9726304	4.26
7	9755092	9756089	6.91
7	9769399	9770753	4.26
7	9894801	9895791	4.32
7	9943052	9944452	3.78
7	9994063	9994692	10.7
7	10137686	10138314	4.88
7	10218511	10219472	6.1
7	10536273	10537200	4.59
7	10805990	10806696	5.69
7	10811989	10812590	4.88
7	14405811	14406348	5.28
7	14786779	14788396	5.79
7	15082886	15084058	5.29
7	15084427	15086259	3.78
7	15129463	15130821	5.57
7	15137152	15137873	8.13
7	15213514	15214649	5.29
7	15220115	15223236	3.21
7	15269257	15270234	6.5
7	15396780	15397637	6.33
7	15401669	15403286	3.44
7	15495688	15497173	4.59
7	15551073	15551830	6.1
7	15558483	15560962	6.74
7	15572844	15574202	5.3
7	15605417	15606199	8.13
7	15666612	15667776	4.28
7	15680593	15681812	7.32
7	15892304	15893119	6.91
7	15930835	15931823	4.1
7	15994509	15995651	4.87
7	16110361	16111489	5.09
7	16353666	16354530	6.1
7	16396104	16396776	5.55
7	16608896	16609894	4.28
7	16689937	16690741	5.64
7	16724320	16725177	6.1
7	16731788	16732362	6.5
7	17049901	17050732	7.32
7	17086437	17087058	5.28
7	17097894	17098692	5.5
7	17735690	17736614	6.91
7	17793234	17794129	5.64
7	17846829	17847767	4.52
7	18087924	18088773	6.5
7	19258948	19259461	7.72
7	35237414	35238165	3.97
7	35242608	35245670	3.99
7	35416285	35417231	5.2
7	35452990	35454058	5.04
7	35478741	35479547	4.39
7	35497254	35498521	4.36
7	35600904	35602463	4.81
7	35625932	35627261	5.24
7	35863540	35864384	5.5
7	35958406	35959702	4.59
7	36131044	36131854	5.57
7	36169891	36170548	5.69
7	36227753	36228638	6.1
7	36236441	36237267	7.11
7	36503875	36504586	5.04
7	36669996	36671113	4.59
7	36693705	36694616	4.13
7	36774228	36775950	3.57
7	36777506	36779378	5.39
7	36900949	36902514	4.13
7	36904653	36906716	5.04
7	36911034	36912837	4.79
7	36927411	36928012	4.97
7	36982048	36983834	2.9
7	36983961	36985636	4.87
7	37124994	37125846	7.72
7	37127763	37128298	6.1
7	37189929	37190893	4.91
7	37288515	37289809	4.36
7	37335486	37337445	6.5
7	37415398	37416388	3.24
7	37557016	37558028	5.64
7	37689836	37690742	6.1
7	37717032	37717896	7.32
7	37751516	37752342	6.1
7	37823518	37824227	6.1
7	37891463	37892113	7.21
7	38031872	38032947	4.28
7	38093864	38094913	4.89
7	38110180	38111320	7.32
7	38144570	38145068	5.28
7	38160747	38161481	8.13
7	38431466	38432057	7.13
7	38433189	38434466	4.36
7	38508708	38509878	3.9
7	38617849	38618818	4.36
7	38645414	38646836	4.59
7	38675673	38676358	4.4
7	38697038	38698146	5.73
7	38748774	38750413	3.24
7	38775876	38777002	4.32
7	38787306	38788015	4.97
7	38791903	38792511	6.11
7	38835925	38837292	6.88
7	38867532	38869094	4.38
7	38964520	38965370	4.08
7	39006611	39007992	8.54
7	39021372	39023721	3.67
7	39025480	39026155	5.28
7	39132574	39133225	5.29
7	39134026	39135318	4.94
7	39141030	39142062	7.05
7	39155358	39157059	3.9
7	39402465	39403202	5.69
7	39412648	39413436	6.51
7	39424054	39424657	4.59
7	40047980	40048612	5.28
7	40068808	40069711	6.5
7	40080650	40081385	5.69
7	40112446	40113027	7.32
7	40313753	40315090	5.39
7	40339634	40340231	4.59
7	40349331	40350138	7.32
7	40674315	40675020	6.91
7	40822248	40823219	8.13
7	40856978	40857637	5.28
7	41056676	41057413	4.59
7	41190091	41190792	6.1
7	41218719	41219229	5.24
7	41278506	41278965	6.54
7	41407074	41407810	4.59
7	41490233	41492447	5.2
7	41724981	41725916	5.64
7	41815612	41816855	3.82
7	41877838	41878685	5.04
7	41895729	41896996	5.5
7	42088172	42088955	6.33
7	42183704	42185859	3.17
7	42217281	42218207	6.7
7	42287340	42290212	4.59
7	42506379	42509478	5.31
7	42684586	42685880	5
7	43297966	43299516	4.38
7	43333781	43335222	3.97
7	43340670	43342794	8.02
7	43507098	43509008	3.93
7	43528811	43530353	4.34
7	43794685	43796138	3.85
7	44035831	44036811	5.81
7	44132830	44133334	5.2
7	44137118	44138036	4.91
7	44621404	44622039	5.69
8	147386	147965	4.97
8	232498	233989	3.67
8	252398	253845	3.49
8	361446	363043	4.59
8	388948	389985	6.1
8	518970	520046	3.85
8	967876	969766	4.12
8	1182486	1183778	6.37
8	1291950	1292655	4.89
8	1336992	1339768	4.84
8	1342179	1343406	4.22
8	1474994	1475991	5.95
8	1515724	1516527	4.22
8	1643902	1645634	3.34
8	1647275	1648905	4.15
8	1648999	1650048	5.9
8	1781384	1782286	6.2
8	2047050	2048057	6.55
8	2048083	2049202	3.9
8	2124802	2126605	4.22
8	2139660	2140657	4.12
8	2189403	2191289	5.07
8	2355661	2357008	3.67
8	2385373	2386300	5.2
8	2413583	2414396	5.81
8	2483013	2484482	4.1
8	2487812	2489277	3.28
8	2535269	2536611	3.69
8	2579695	2581852	3.23
8	2635758	2636805	4.13
8	2672665	2674480	3.25
8	2702652	2705161	2.95
8	2706086	2707695	4.59
8	2780942	2781858	7.32
8	2782866	2784005	5.39
8	2804471	2807898	3.62
8	2845056	2846323	3.85
8	2900981	2902677	4.06
8	2968980	2969920	3.49
8	3253907	3257115	4.36
8	3477393	3478664	4.15
8	3492070	3493010	4.59
8	3495986	3496565	6.11
8	3862335	3863726	4.79
8	4008644	4010335	4.59
8	4037395	4041020	3.17
8	4079924	4081772	6.19
8	4137668	4138874	6.19
8	4170794	4172088	4.81
8	4322878	4324168	4.91
8	4341679	4342298	4.94
8	4346500	4347172	4.59
8	4361067	4363997	4.43
8	4461565	4462318	6.55
8	4462520	4463978	7.05
8	4566283	4567646	5.29
8	4646931	4648189	4.13
8	4650672	4652164	4.34
8	4684539	4685660	4.59
8	5053287	5055724	5.59
8	5056355	5058007	9.35
8	5063134	5063858	5.69
8	5135806	5137668	5.13
8	5200523	5202663	3.75
8	5277815	5283335	3.82
8	5366023	5367438	3.68
8	5603451	5605512	3.33
8	5911182	5913732	3.11
8	5999601	6000813	4.59
8	6123234	6124271	4.89
8	6226217	6227379	6.5
8	6343135	6344143	4.81
8	6416648	6420622	4.13
8	6661757	6663326	4.36
8	6668124	6669473	4.34
8	6753468	6754425	7.01
8	6832960	6834409	4.1
8	7290335	7291849	3.44
8	7292020	7294041	5.2
8	7307397	7309131	3.12
8	7418967	7421619	3.65
8	7538344	7540438	4.23
8	7561767	7564702	3.44
8	7683037	7684294	3.82
8	7708450	7710118	5.12
8	7736143	7737324	5.04
8	7938046	7939663	3.99
8	8463634	8465632	3.82
8	8466250	8467742	3.7
8	8959480	8960388	6.91
8	9121024	9125529	4.13
8	9212138	9213231	2.71
8	9903680	9906127	3.16
8	10021523	10023539	4.01
8	10137416	10139490	3.38
8	10223562	10224912	4.36
8	10627202	10628482	3.49
8	11008048	11010100	3.96
8	11328383	11329719	4.81
8	11407274	11408708	3.51
8	11413165	11414666	3.75
8	11428432	11431793	3.67
8	11454534	11458061	3.09
8	11531454	11532648	3.75
8	11608269	11611058	3.33
8	11613596	11614425	4.03
8	11645723	11647059	4.15
8	11868034	11868870	3.73
8	11904899	11906201	4.2
8	11944560	11945901	5.64
8	12046252	12047013	5.2
8	12108976	12113495	2.9
8	12381789	12382659	4.13
8	12429000	12430223	8.13
8	12525777	12527381	6.88
8	12683989	12685136	3.21
8	12726866	12727767	6.11
8	12865076	12866431	3.67
8	12866499	12867650	4.59
8	12928832	12931258	3.06
8	12990648	12991682	4.59
8	13050303	13051859	7.28
8	13125625	13126664	4.59
8	13229250	13230219	7.72
8	13485559	13487255	3.79
8	13531278	13532315	5.35
8	13686819	13687781	5.69
8	13803855	13806074	3.06
8	13923489	13924124	5.69
8	13938237	13941140	5.31
8	14147973	14148850	6.11
8	14184737	14186131	5.27
8	14189339	14191492	3.85
8	14419577	14420980	4.13
8	14472144	14473701	4.81
8	14528036	14530339	5.29
8	14590249	14591237	4.91
8	14601220	14602172	5.2
8	14663609	14664777	3.44
8	14787123	14788275	4.59
8	15219030	15220308	3.52
8	15351493	15352351	4.59
8	15391361	15392153	5.57
8	15397102	15398085	5.24
8	15403809	15406252	3.49
8	15456833	15457873	3.6
8	15772042	15773823	7.55
8	15919675	15920757	5.44
8	16059576	16060086	5.6
8	16099920	16100377	7.32
8	16179269	16181093	4.59
8	16181682	16184115	3.71
8	16238657	16239557	5.16
8	16354991	16355641	5.67
8	16359348	16360187	6.11
8	16567230	16569432	4.01
8	16655342	16656196	4.59
8	16710089	16710907	5.2
8	16719628	16720403	3.97
8	16737612	16738296	4.71
8	16739286	16740429	6.7
8	16745995	16747054	4.37
8	16756198	16758221	4.03
8	16820229	16821370	3.73
8	16980508	16981362	5.64
8	16985612	16986972	4.39
8	17228022	17228712	5.7
8	17287788	17289709	3.53
8	17555687	17556392	5.31
8	17615339	17617167	3.9
8	17640710	17643835	3.06
8	17688345	17690432	3.85
8	17710451	17712400	6.7
8	17850925	17852360	3.9
8	18027813	18028611	5.13
8	18029537	18030392	6.28
8	18123166	18124757	3.79
8	18345838	18346348	7.64
8	18544964	18545572	4.88
8	18630841	18631572	5.69
8	18735744	18736351	5.69
8	18837016	18837912	6.91
8	18939378	18940237	8.54
8	18996060	18996763	6.5
8	19117492	19118085	5.28
8	19335709	19336465	6.1
8	19423039	19423531	6.5
8	20142878	20143542	6.5
8	20344469	20344977	8.54
8	20547925	20549625	8.58
8	20847454	20848134	5.69
8	21173433	21173977	4.91
8	21427929	21428759	5.72
8	21498554	21499379	4.88
8	22519685	22520431	6.1
8	23262606	23263212	6.91
8	23542976	23543802	6.1
8	34907043	34907843	6.91
8	34977064	34977712	6.91
8	38778105	38778810	7.26
8	38817128	38817780	6.5
8	38850602	38852236	6.5
8	38864184	38864857	4.47
8	39364084	39364957	7.32
8	39494300	39494963	6.91
8	39535376	39536020	4.88
8	39858212	39858809	4.2
8	39862847	39863561	6.91
8	40171520	40172198	4.88
8	40175947	40176761	7.32
8	40346890	40348265	3.31
8	40389814	40390419	7.72
8	40485200	40485643	5.69
8	40567676	40568283	5.69
8	40604718	40605674	6.91
8	40636118	40636812	6.1
8	40923872	40924378	6.5
8	40942910	40944047	5.16
8	41017706	41018866	4.28
8	41038353	41039125	7.41
8	41052844	41053887	3.97
8	41120196	41120917	6.42
8	41124336	41125735	5.5
8	41155075	41155922	6.91
8	41222155	41223649	3.62
8	41367269	41367871	5.28
8	41438358	41440159	4.54
8	41453137	41455328	4.34
8	41510359	41511461	4.59
8	41513855	41514520	7.72
8	41519049	41519854	5.69
8	41668003	41669140	4.08
8	41755231	41756546	3.44
8	41756765	41757588	6.1
8	41913609	41915382	4.13
8	42050266	42051342	8.13
8	42359289	42360177	6.2
8	42362709	42363893	5.2
8	42495316	42496596	3.73
8	42749127	42750837	3.73
8	42889085	42890465	5.28
8	42913116	42913534	6.88
8	42913879	42915110	4.88
8	42916517	42917171	4.59
8	43049338	43050980	3.9
8	43082792	43084063	3.89
8	43112579	43113538	6.7
8	43144554	43148695	3.23
8	43188912	43190036	4.81
8	43260551	43263533	4.81
8	43335704	43336648	4.89
8	43465104	43466247	3.51
8	43467482	43468522	3.53
8	43530533	43532289	3.67
8	43564070	43564694	5.69
8	43571626	43573309	4.25
8	43617541	43618759	7.32
8	43643660	43644327	6.43
8	43676230	43676699	6.5
8	43736630	43737962	3.57
8	43795782	43797323	3.71
8	44548928	44550989	4.87
8	44761601	44763289	3.44
8	44871277	44873526	5.12
8	44921626	44922860	3.73
8	44996152	44998129	4.4
8	45110153	45111759	4.37
8	45221270	45223589	3.25
8	45299366	45302176	5.2
8	45308220	45308889	5.9
8	45351421	45352559	4.81
8	45380877	45381752	4.85
8	45462920	45463905	4.22
8	45514897	45516262	5
8	45526976	45528837	4.13
8	45593665	45596052	3.16
8	45604439	45607910	5.02
8	45776750	45778219	3.67
8	45794408	45796241	3.7
8	45893568	45895014	3.9
8	46154552	46155507	4.59
8	46155621	46157105	3.9
8	46257649	46260291	3.06
8	46317949	46318981	4.13
8	46545858	46546663	5.73
8	46767947	46769907	3.21
8	46846343	46848872	3.67
8	46897267	46898036	7.26
8	46957378	46957847	5.17
9	36677	37272	6.5
9	39010	39842	5.39
9	352180	353299	5.5
9	353428	354403	5.16
9	835997	836887	5.93
9	836953	838908	7.64
9	930961	933503	3.35
9	1017315	1018680	5.73
9	1050091	1051106	3.21
9	1155696	1156713	4.13
9	1478196	1478800	7.39
9	1608205	1609244	3.9
9	1700237	1701966	4.59
9	2021264	2022218	3.72
9	2291581	2292165	5.69
9	2321408	2322575	4.17
9	2526683	2528052	5.97
9	2590636	2591560	5.31
9	2665810	2667193	4.1
9	2693600	2695374	3.53
9	2696602	2698003	5
9	2951202	2951911	7.32
9	2952088	2952879	9.35
9	3011907	3013932	3.82
9	3070818	3071825	6.5
9	3171789	3172962	4.32
9	3334064	3335147	3.73
9	3368398	3369575	3.93
9	3457657	3459982	4.69
9	3465454	3466949	3.75
9	3516398	3518273	2.75
9	3526029	3527396	6.1
9	3568513	3569261	4.46
9	3649550	3650963	3.9
9	3735738	3737126	4.59
9	3828490	3829695	3.38
9	3890294	3891614	5.16
9	3895065	3895733	9.35
9	3898557	3899522	6.1
9	3955677	3957143	6.02
9	4015471	4016649	4.84
9	4093796	4096549	3.67
9	4104784	4105570	5.64
9	4188053	4189388	5.04
9	4223931	4225123	5.2
9	4250909	4251713	4.59
9	4487248	4488669	4.13
9	4513494	4514983	4.84
9	4515821	4517397	2.84
9	4604877	4605821	5.12
9	4708485	4709030	5.69
9	4960354	4961085	6.5
9	5024694	5025945	7.72
9	5060788	5061442	5.28
9	5163138	5163585	5.5
9	5268645	5269825	4.87
9	5331295	5332655	4.59
9	5392110	5392894	4.05
9	5492854	5494043	5.5
9	5602707	5605259	3.28
9	5658151	5658672	5.69
9	5658675	5659453	6.5
9	5700675	5701466	6
9	5806872	5807718	3.9
9	5827110	5828137	4.47
9	5871309	5872504	5.28
9	5921819	5923699	4.81
9	5962448	5963695	4.01
9	6221500	6222312	8.13
9	6322445	6323184	5.57
9	6395486	6396517	7.26
9	6463789	6464543	6.23
9	6544709	6545837	4.01
9	6549141	6550061	7.05
9	6681809	6682347	4.88
9	7111200	7111919	4.95
9	7113250	7113842	5.64
9	7166165	7166841	6.21
9	7263597	7264237	8.94
9	7264447	7265188	4.76
9	7295269	7295685	6.91
9	7470541	7471831	6.5
9	7534330	7535516	6.91
9	7624223	7624861	5.28
9	8861556	8862010	5.69
9	9814630	9815065	7.32
9	10854568	10855146	4.88
9	11578363	11578939	4.88
9	12412738	12413384	6.1
9	12555562	12556246	4.47
9	14485934	14486407	6.91
9	20225615	20226355	6.5
9	25910542	25911275	6.91
9	29847552	29848236	7.32
9	30394564	30395044	6.1
9	30962798	30963451	5.69
9	32932057	32932633	6.1
9	33129525	33130041	8.13
9	33815619	33816239	6.1
9	34180461	34181535	6.1
9	34298417	34299281	5.95
9	34354908	34355759	6.5
9	35143748	35144664	6.91
9	35177056	35177738	6.1
9	35200392	35201127	5.73
9	35210787	35212018	4.8
9	35506784	35507876	6.1
9	35508383	35509434	3.73
9	35527443	35528388	6.91
9	35809972	35810611	7.32
9	36057394	36057821	5.73
9	36320277	36320916	5.69
9	36507202	36508033	3.78
9	36555184	36556611	4.13
9	36565205	36565992	3.67
9	36581517	36582503	5.55
9	36598947	36600394	3.25
9	36627214	36628240	5.69
9	36733975	36736193	4.34
9	36749214	36750855	8.13
9	36925159	36925855	6.35
9	36934750	36935892	4.15
9	37009090	37010146	5.73
9	37115171	37117147	4.83
9	37150668	37152268	4.65
9	37154393	37155258	3.57
9	37267865	37271371	3.54
9	37457096	37457689	6.7
9	37502412	37502993	6.91
9	37580244	37581563	5.86
9	37590966	37592121	3.78
9	37662235	37663268	7.41
9	37717207	37717996	6.55
9	37846100	37847057	4.59
9	37853330	37855130	3.63
9	37855486	37856420	5.92
9	37895455	37896317	6
9	38002439	38004262	5.31
9	38068573	38070325	4.36
9	38139469	38141062	2.92
9	38213145	38213800	5.69
9	38239032	38240376	3.9
9	38603135	38604320	4.36
9	38605034	38605880	6.02
9	38606970	38607965	4.85
9	38655870	38658436	3.52
9	38662093	38664279	3.17
9	38693286	38695399	5.02
9	38952139	38953498	5.07
9	38954087	38955285	4.59
9	39048487	39049715	6.1
9	39061320	39062547	4.32
9	39205809	39207520	4.81
9	39243292	39244538	4.81
9	39443075	39444352	3.93
9	39555802	39557466	3.82
9	39558784	39560150	4.22
9	39571191	39573348	3.39
9	39661115	39662739	5.18
9	39664165	39666612	3.06
9	39744847	39745742	6.11
9	39745891	39746837	4.87
9	39748007	39749487	3.51
9	39851123	39852681	8.46
9	39894640	39896939	4.52
9	39898638	39900067	3.82
9	39955667	39956270	4.89
9	40018475	40019756	4.15
9	40037723	40039143	4.22
9	40125087	40126131	5.69
9	40150783	40152029	3.99
9	40207337	40208790	4.59
9	40209201	40211817	4.59
9	40402832	40405336	4.4
9	40575527	40577007	4.59
9	40688662	40690030	7.03
9	41156232	41157340	7.72
9	41373419	41374455	4.26
9	41403356	41405182	4.13
9	41405634	41407537	4.15
9	41547195	41549544	3.9
9	41704892	41706035	7.28
9	41786509	41788874	4.13
9	41826064	41827031	3.97
9	41851401	41852862	6.37
9	41853093	41854014	5.73
9	41854768	41856379	7.64
9	41857685	41860156	3.06
9	41970477	41971172	5.07
9	42017546	42018688	3.21
9	42158181	42159424	3.49
9	42234720	42235788	5.81
9	42269231	42270546	3.57
9	42600465	42602105	4.32
9	42661347	42662723	4.28
9	42984544	42985257	4.59
9	43108825	43110507	4.24
9	43414096	43415432	4.87
9	43576785	43580020	9.52
9	43580095	43582559	6.55
9	43582794	43583499	4.91
9	43749870	43752019	3.13
9	43972779	43974252	3
9	43998428	44000205	3.32
9	44457075	44458344	5.27
9	44621297	44623381	4.01
9	44630982	44631958	4.48
9	44705517	44706551	4.39
9	45036622	45037603	3.9
9	45083205	45084638	4.6
9	45258497	45259672	3.67
9	45290656	45292611	3.05
9	45306217	45307565	5.27
9	45311809	45312931	5
9	45538014	45539765	4.4
9	45555348	45561851	3.06
9	45570351	45572024	3.99
9	45621878	45623311	7.64
9	45724343	45726253	3.36
9	45807561	45809495	3.99
9	45824681	45826664	4.38
9	45835052	45835826	5.93
9	45950129	45951935	4.91
9	45956319	45957069	6.02
9	45995236	45997679	3.75
9	46095249	46098072	3.21
9	46242827	46244042	4.37
9	46294655	46295525	5.79
9	46364677	46365465	7.21
9	46395853	46396600	6.1
9	46423825	46425711	4.89
9	46439066	46440494	3.93
9	46516351	46517349	6.5
9	46599567	46601402	5.07
9	46723091	46724215	5.44
9	46808497	46810210	4.85
10	64664	65485	6.5
10	152576	153303	6.5
10	289430	290198	4.34
10	342050	345072	4.5
10	403990	405721	3.97
10	454490	455885	4.32
10	473893	475226	3.87
10	475706	477694	4.87
10	523812	525865	3.4
10	555278	556806	4.56
10	832094	833393	3.71
10	870047	870528	6.11
10	940282	942224	3.73
10	942926	943842	5.9
10	944938	947078	4.13
10	975276	977577	6.02
10	977668	979008	4.84
10	1069553	1070786	4.81
10	1119702	1121749	6.55
10	1302832	1304410	3.62
10	1341399	1342558	3.82
10	1348113	1349095	4.85
10	1416839	1417772	7.52
10	1442598	1445187	3.39
10	1554181	1557672	3.57
10	1946742	1948621	3.82
10	2303048	2304227	4.38
10	2456797	2459915	4.28
10	2463589	2466000	3.19
10	2689383	2691204	3.01
10	2872309	2876295	3.79
10	2887670	2889539	3.13
10	3001443	3003448	4.59
10	3179886	3182671	3.99
10	3187062	3187785	7.32
10	3494516	3497086	4.59
10	3697286	3698369	5.69
10	3865368	3867199	3.3
10	4016134	4018026	3.59
10	4058950	4060261	4.36
10	4085571	4087946	4.39
10	4099551	4100557	5.57
10	4380248	4380984	4.85
10	4600207	4601137	4.08
10	4707610	4708728	4.34
10	4807606	4808650	4.11
10	4853173	4854478	5.2
10	4907435	4908545	6.02
10	5061830	5062650	5.69
10	5076278	5077379	6.91
10	5134888	5136290	5.04
10	5164367	5166798	4.09
10	5190631	5191580	6.5
10	5351480	5352170	5.81
10	5421214	5422416	6.5
10	5445315	5446182	6.11
10	5456666	5457878	5.56
10	5579777	5580457	5.28
10	5820917	5821515	5.69
10	5958393	5959247	6.42
10	5962012	5963129	6
10	6168614	6169673	4.88
10	6226143	6227056	5.69
10	6376108	6376894	5.9
10	6448045	6448741	4.32
10	6540727	6541874	6.1
10	6615763	6616506	5.69
10	6896145	6896707	7.72
10	7171455	7172300	5.82
10	7371956	7372802	4.97
10	7440295	7440847	6.5
10	9081593	9082205	6.1
10	9443044	9443605	6.5
10	10111358	10112152	5.69
10	10289643	10290222	5.28
10	10985029	10985572	6.91
10	32723818	32724198	9.76
10	35202076	35202787	6.1
10	36992993	36993816	5.69
10	37231114	37232093	6.1
10	37326457	37327846	8.11
10	37345142	37346443	6.27
10	37415866	37416898	4.91
10	37568338	37569047	5.28
10	37658504	37659579	4.88
10	37833660	37835303	6.1
10	37915427	37916453	5.28
10	37920895	37922194	4.36
10	37923683	37924356	7.32
10	37954416	37955437	5.2
10	38031989	38032963	5.36
10	38085229	38086199	4.32
10	38090213	38091868	5.32
10	38092039	38093016	8.13
10	38265544	38266261	5.69
10	38318074	38319902	4.89
10	38367656	38368374	6.26
10	38392147	38393748	6.11
10	38433056	38434310	6.3
10	38489953	38491149	3.67
10	38493182	38494336	5.27
10	38514715	38515900	6.5
10	38546102	38548561	4.06
10	38560354	38561649	5.15
10	38779091	38780541	4.36
10	38840108	38841207	4.59
10	38921601	38922436	5.5
10	39029548	39031045	5.95
10	39035395	39036004	5.69
10	39040194	39044348	3.52
10	39047503	39048512	9.35
10	39080077	39081479	3.93
10	39193716	39194608	7.32
10	39227012	39227466	5.96
10	39258334	39258769	6.1
10	39317015	39318047	3.67
10	39412308	39413714	3.66
10	39474064	39474935	6.1
10	39475432	39476332	6.5
10	39483321	39485387	3.03
10	39519548	39523099	4.89
10	39589698	39591393	3.63
10	39649822	39651197	4
10	39662610	39663405	9.49
10	39667068	39667855	9.39
10	39769523	39771393	4.93
10	39775765	39776770	3.92
10	39799935	39800821	6.5
10	39833242	39834513	4.59
10	39839195	39842019	4.87
10	39899795	39900801	4.36
10	39918180	39920762	4.15
10	40010418	40011999	3.13
10	40031033	40033091	4.36
10	40075212	40077565	5.35
10	40078271	40079864	4.87
10	40080581	40082652	4.34
10	40299385	40300812	5.89
10	40301473	40303172	6.55
10	40303328	40304476	4.13
10	40306410	40307911	5.39
10	40477167	40480257	3.94
10	40925805	40927063	3.75
10	41052645	41054016	6.92
10	41056678	41059879	3.52
10	41186994	41188168	7.05
10	41194657	41196438	3.67
10	41350722	41351603	7.72
10	41352150	41353016	4.91
10	41358803	41360197	5.39
10	41422191	41424630	3.82
10	41453015	41454095	8.52
10	41456097	41457352	4.32
10	41579376	41580896	4.42
10	41804940	41806019	3.22
10	42018302	42019620	5.29
10	42047439	42048201	6.5
10	42218514	42219467	5.31
10	42372864	42373851	4.85
10	42460698	42462317	6.5
10	42552134	42553437	3.21
10	42619477	42621233	4.36
10	42760129	42760957	4.56
10	42864351	42865269	4.64
10	42898767	42901369	4.59
10	42911057	42912694	4.84
10	42948247	42949157	5.57
10	42963915	42965533	2.79
10	42967543	42968590	3.44
10	43097701	43099589	3.59
10	43227919	43229240	4.65
10	43451462	43452985	4.13
10	43457506	43458359	5.57
10	43501879	43504318	2.79
10	43603883	43607721	2.66
10	43634892	43635909	5.81
10	43655315	43660696	4.18
10	43792451	43793198	5.5
10	43951297	43952035	7.21
10	44405270	44406687	5.16
10	44424316	44427581	3.17
10	44497537	44500641	3.06
10	44560483	44561490	5.96
10	44795160	44797407	3.53
10	44832426	44833757	3.09
10	45014542	45016706	3.23
10	45066859	45068883	3.4
10	45091037	45092944	3.99
10	45174261	45176093	3.57
10	45227696	45229879	3.71
10	45263694	45264984	4.54
10	45352966	45355642	3.74
10	45537579	45538711	4.17
10	45559016	45561766	3.44
10	45569055	45570555	3.9
10	45574317	45575690	4.13
10	45663896	45665894	5.96
10	45851933	45854255	3.59
10	45866100	45867990	3.9
10	45870744	45872145	4.59
10	45886881	45888120	6.02
10	45889938	45891099	4.1
10	45926839	45928187	6.11
10	45990705	45992555	4.59
10	46039216	46041496	3.14
10	46173888	46175620	6.09
10	46257310	46259659	4.13
10	46307684	46309552	3.71
10	46451563	46453197	3.86
10	46498042	46499967	5.07
10	46748254	46749515	4.59
10	46856102	46857915	3.99
10	46967233	46969218	3.67
10	47023069	47025982	2.9
10	47190263	47191526	6.91
10	47226377	47227598	4.13
10	47589439	47592626	3.44
10	47596881	47598996	3.67
10	47599737	47603076	4.38
10	47656017	47656701	5.2
10	47810375	47812364	3.21
10	48073621	48075248	3.9
10	48075321	48076658	5.04
10	48122501	48124370	4.59
10	48126765	48128203	4.78
10	48180068	48181094	4.36
10	48198989	48200164	3.53
10	48316126	48317290	4.01
10	48729276	48731485	3.54
10	48810700	48811762	5.46
10	48815391	48816476	4.59
10	48880587	48882436	3.3
10	48882495	48883476	5.46
10	48969466	48970704	4.34
10	49033243	49037187	3.39
10	49090176	49091403	4.01
10	49142035	49145146	3.88
10	49218612	49220734	3.9
10	49312870	49315177	5.5
10	49468654	49470524	5.02
10	50180781	50181922	5.9
10	50361915	50363182	4.36
10	50427397	50429166	3.49
11	226792	230002	3.4
11	278771	279773	4.17
11	550796	551484	6.1
11	567741	568708	5.64
11	721606	722866	6
11	724204	725065	7.64
11	759292	760668	4.84
11	839299	840495	4.67
11	979112	981160	3.44
11	1074605	1076945	3.82
11	1253115	1254074	4.34
11	1254402	1255258	6
11	1365157	1367324	2.62
11	1429624	1430735	4.89
11	1435080	1437186	5.93
11	1437660	1439572	5.27
11	1667431	1668161	4.91
11	1674581	1675444	3.82
11	1829570	1830466	6.91
11	1953804	1955441	7.32
11	2046534	2049150	3.57
11	2093252	2095189	4
11	2203052	2205511	2.96
11	2211735	2214851	3.06
11	2625601	2627145	2.98
11	2686553	2688612	4.49
11	2765151	2765951	5.51
11	3081648	3083370	3.86
11	3107973	3109359	3.7
11	3155488	3160156	3.3
11	3197640	3199583	4.36
11	3315565	3317950	3.59
11	3376991	3378347	4.19
11	3378813	3380196	4.78
11	3387512	3388949	4.29
11	3438632	3440054	3.44
11	3489608	3491359	6.77
11	3653701	3654836	4.13
11	3712650	3713329	5.35
11	3722657	3724925	3.28
11	3725164	3726440	3.75
11	4058536	4061135	4.59
11	4081805	4084497	3.7
11	4140942	4141868	4.46
11	4173348	4174067	5.28
11	4175347	4176201	5.5
11	4330470	4333282	3.39
11	4486326	4488958	3.52
11	4514208	4516608	4.59
11	4667189	4668609	4.36
11	4872228	4873171	3.93
11	4880818	4881557	4.75
11	4882833	4884443	3.67
11	4892691	4894224	4.13
11	5172751	5174594	4.81
11	5479053	5480462	4.17
11	5615416	5616532	4.36
11	5624071	5625185	3.96
11	6082968	6085161	3.86
11	6131554	6133880	4.59
11	6281785	6286158	4.38
11	6344568	6345440	5.46
11	6355997	6358700	3.67
11	6369640	6370731	3.59
11	6475742	6476966	6.37
11	6734141	6734916	4.28
11	6870701	6871689	4.79
11	6906047	6907825	4.59
11	6936421	6937354	4.59
11	7002954	7003945	5
11	7020049	7021302	4.95
11	7029941	7032438	3.27
11	7270559	7272603	3.21
11	7278764	7280407	4.59
11	7480128	7481373	4.33
11	7657573	7659159	3.7
11	7868481	7869615	4.59
11	7932833	7933792	3.86
11	7933868	7934601	5.35
11	8291657	8293543	4.5
11	8377766	8378449	4.94
11	8637119	8638297	5.9
11	8782064	8785602	2.92
11	8798338	8799614	4.83
11	8833198	8834123	5.57
11	8837668	8839222	3.85
11	8875602	8877182	3.93
11	8987948	8988941	4.32
11	9114700	9115437	5.41
11	9178533	9180155	3.14
11	9259443	9261552	3.68
11	9375370	9380050	2.93
11	9384105	9385866	3.59
11	9517680	9518998	4.23
11	9612473	9614298	4.59
11	9681883	9682476	4.88
11	9795115	9796618	3.45
11	9824044	9827163	3.5
11	9853784	9854616	6.5
11	9966558	9968233	4.15
11	10203384	10204104	5.28
11	10277534	10280153	4.34
11	10339363	10341517	4.13
11	10342323	10344369	5.32
11	10442384	10443241	7.26
11	10491135	10492476	3.21
11	10563242	10564348	3.78
11	10567206	10567920	5.64
11	10668422	10671093	2.75
11	10729112	10729884	4.1
11	10737484	10740276	7.72
11	10782051	10783023	7.21
11	10809717	10812120	3.28
11	10812536	10813837	4.83
11	10839474	10840481	7.86
11	10852444	10853674	4.87
11	10877340	10879530	5.16
11	10923687	10924600	5.9
11	10950448	10951027	8.13
11	10955998	10956805	5.29
11	10999255	10999896	6.5
11	11002471	11003757	4.91
11	11005060	11006758	5.12
11	11214674	11216429	3.9
11	11242009	11243159	4.81
11	11293239	11294041	5.52
11	11303491	11304578	3.44
11	11311426	11312011	5.5
11	11341828	11343793	4.8
11	11611778	11612388	4.88
11	14534004	14534561	5.28
11	14563337	14563962	5.35
11	14729082	14729766	4.47
11	14824810	14825613	5.28
11	14825630	14826415	7.72
11	14869334	14870199	4.59
11	15044677	15045901	6.5
11	15437189	15437920	5.37
11	15544666	15545498	6.5
11	15595864	15596594	6.35
11	15731756	15732618	5.69
11	15739363	15740125	4.88
11	15900343	15901491	4.13
11	15953428	15954318	7.72
11	16115568	16116127	6.5
11	16186338	16187879	6.5
11	16223290	16224779	5.2
11	16261586	16262210	8.13
11	16287645	16288240	5.69
11	16375676	16376558	7.32
11	16377991	16378627	5.28
11	16408877	16409498	8.54
11	16507849	16508906	5.35
11	16513027	16513999	5.35
11	16609975	16610774	4.3
11	16680350	16681645	4.32
11	16776660	16777124	7.32
11	16833069	16834207	4.26
11	16850340	16851538	6.5
11	16982409	16983187	6.11
11	17105441	17106383	7.32
11	17144653	17145352	5.46
11	17208859	17209856	7.72
11	17218788	17219740	7.32
11	17378763	17379789	5.2
11	17400829	17401669	6.91
11	17408304	17410039	6.02
11	17425605	17426780	5
11	17502718	17503700	8.13
11	18029341	18029931	6.5
11	18518283	18519450	3.75
11	18796839	18797425	5.28
11	24227277	24227991	5.57
11	26663132	26663766	4.47
11	26862066	26862818	6.5
11	27164685	27165417	6.5
11	27597350	27597948	4.88
11	30981400	30982239	6.1
11	32626436	32627031	5.69
11	32720680	32721741	6.5
11	32837698	32838393	5.69
11	32928179	32928796	5.24
11	34804401	34805459	5.28
11	34896620	34897646	9.35
11	35314645	35315694	3.67
11	35385659	35388419	4.85
11	35409494	35411438	3.86
11	35440567	35442584	4.91
11	35492532	35493116	4.47
11	35546411	35547597	4.05
11	35576908	35581070	4.2
11	35820792	35822302	3.67
11	35877835	35878843	6.72
11	35930814	35934871	3.7
11	35995026	35996265	4.26
11	36100674	36102453	5.09
11	36109392	36110327	6.11
11	36183458	36184765	4.08
11	36205487	36206605	4.59
11	36387682	36389435	3.42
11	36439840	36440624	5.24
11	36450958	36451845	6.5
11	36529746	36531542	3.33
11	36606842	36608192	4.59
11	36714387	36715410	5.35
11	36717541	36718427	4.85
11	36875481	36876682	4.3
11	37009046	37010106	7.53
11	37016350	37017129	5.01
11	37017653	37019491	4.5
11	37042149	37043689	4.42
11	37164440	37166166	3.14
11	37255585	37258193	4.79
11	37281815	37283343	3.9
11	37301969	37303660	5.04
11	37306715	37307770	5.73
11	37377847	37379284	7.72
11	37613068	37614152	4.59
11	37737179	37738261	4.17
11	38042251	38043207	6.88
11	38128899	38129773	6.55
11	38341416	38344964	3.57
11	38660413	38662377	3.78
11	38672706	38675117	4.01
11	38788639	38791143	3.25
11	38821431	38822594	4.47
11	38824114	38824757	5.35
11	38846519	38847721	4.13
11	38864489	38865550	6.55
11	38868672	38870207	5.44
11	38921269	38922452	3.71
12	76834	77577	5.35
12	291771	292791	4.32
12	345402	347332	3.7
12	407191	408008	4.59
12	443604	444360	4.89
12	518400	519876	4.38
12	719787	721625	3.93
12	743487	744781	4.16
12	794843	796906	3.59
12	820745	824311	3.12
12	835515	836767	5.04
12	837599	838535	6.65
12	838877	840441	4.13
12	840578	842088	4.81
12	927390	929472	4.36
12	1087784	1088387	6.74
12	1256337	1258632	4.47
12	1340644	1344011	3.95
12	1363560	1364585	3.28
12	1396662	1398537	3.93
12	1587742	1588914	6.55
12	1589895	1592104	4.32
12	1777265	1779329	3.53
12	1873089	1875333	3.06
12	2143078	2144182	4.59
12	2184361	2185066	5.29
12	2185483	2189008	5.96
12	2230605	2232098	8.54
12	2287668	2289527	4.78
12	2405353	2407735	4.3
12	2407919	2409481	5.07
12	2768491	2770863	3.99
12	2827709	2828561	4.59
12	2829927	2831801	5.04
12	2859759	2862115	4.76
12	2922723	2925274	3.32
12	2954656	2955920	4.1
12	2979273	2980555	5.29
12	2988094	2989231	6.65
12	3026327	3027587	4.38
12	3307989	3309219	3.96
12	3342636	3345991	2.56
12	3389679	3390369	5.69
12	3390874	3391436	6.91
12	3465502	3466326	4.87
12	4049386	4051212	4.98
12	4088029	4090653	3.67
12	4099698	4101197	6.53
12	4107577	4108189	4.94
12	4119825	4121501	4.37
12	4123464	4126033	5.18
12	4170055	4170770	5.07
12	4322571	4323286	5.69
12	4372954	4375545	3.19
12	4394865	4395560	6.06
12	4410782	4412226	3.71
12	4421076	4423161	3.06
12	4479068	4480324	6.5
12	4573039	4574071	3.93
12	4574715	4576332	3.71
12	4880954	4883693	3.77
12	4922589	4924210	4.89
12	4925318	4926246	6.5
12	5141726	5143201	3.21
12	5275583	5276850	5.2
12	5276890	5277643	4.91
12	5386858	5387713	7.05
12	5495008	5496610	3.06
12	5886396	5887775	6.91
12	5898964	5900307	3.59
12	5975614	5976638	3.7
12	5996643	5997643	4.37
12	6054840	6056460	4.21
12	6187909	6190113	3.96
12	6195271	6196498	4.87
12	6304166	6307462	3.59
12	6510318	6512476	6.6
12	6523950	6525103	4.78
12	6540906	6542251	3.09
12	6552748	6555118	3.48
12	6635569	6638928	4.59
12	6812602	6813520	4.3
12	6814793	6816375	3.49
12	6818573	6819476	4.13
12	6820311	6821256	7.74
12	6900200	6900836	5.28
12	7034449	7035688	3.7
12	7102732	7103960	3.38
12	7248558	7249536	4.23
12	7311738	7313297	3.67
12	7387099	7388039	4.59
12	7399534	7400284	3.86
12	7445289	7446537	6.1
12	7552005	7552978	7.05
12	7658763	7659952	6.3
12	7761782	7763287	4.32
12	7783311	7785983	3.99
12	7814334	7815385	7.72
12	7817449	7818217	8.13
12	7833910	7835387	4.98
12	7857723	7858398	5.58
12	7858921	7860385	6.5
12	7997207	7998569	5.27
12	8094152	8095356	5.53
12	8125142	8126233	5.57
12	8152046	8152669	4.88
12	8264281	8264956	6.1
12	8332391	8333093	5.69
12	8337228	8337994	5.63
12	8361513	8362459	6.22
12	8389796	8390569	5.57
12	8514258	8514932	4.47
12	8601603	8602434	5.34
12	8730459	8731607	5.86
12	8737137	8737675	6.1
12	8849391	8850049	7.32
12	8861102	8861759	5.28
12	8951169	8951714	6.5
12	9024900	9025485	5.28
12	9062705	9063366	5.69
12	9071478	9072427	5.35
12	9209821	9210472	5.69
12	9242035	9242729	6.5
12	9395252	9395801	6.91
12	9511600	9512369	6.91
12	9720073	9720543	5.28
12	9827673	9828424	6.5
12	9857355	9858911	6.72
12	9990270	9990946	4.88
12	10403275	10404088	8.13
12	11312451	11313179	6.91
12	11478469	11479017	5.28
12	11596869	11597349	6.7
12	11694981	11695738	5.28
12	12768675	12769298	5.28
12	12924277	12924593	8.13
12	20002584	20002975	8.54
12	31945116	31945667	5.28
12	32075193	32075955	6.1
12	32315607	32316644	5.28
12	32317580	32318040	6.5
12	32424172	32424766	6.1
12	32534628	32536014	4.03
12	32703235	32704273	4.2
12	32930908	32931558	4.47
12	33044490	33045704	4.59
12	33097622	33098161	6.1
12	33113371	33113950	5.69
12	33197557	33197984	6.35
12	33461554	33462364	8.02
12	33499681	33500633	7.32
12	33618382	33619662	5.73
12	33696426	33697818	5.69
12	33752690	33753437	6.17
12	33753829	33754659	6.1
12	33766811	33767389	4.59
12	33820244	33821170	6.91
12	33965317	33966940	4.36
12	33983011	33984498	7.85
12	33984604	33985924	5.5
12	34011376	34011984	4.88
12	34165149	34165860	5.28
12	34264590	34265828	3.67
12	34274279	34275237	6.5
12	34275355	34277210	4.15
12	34296992	34297687	6.1
12	34325434	34326272	6.5
12	34361552	34362576	5.29
12	34362937	34363719	4.28
12	34373042	34374696	6.11
12	34379413	34380092	8.13
12	34401966	34402996	3.79
12	34461703	34464059	4.75
12	34481966	34482724	8.35
12	34502221	34503599	7.72
12	34558578	34559679	6.91
12	34576520	34577698	4.59
12	34613422	34614584	4.05
12	34897710	34898983	5.39
12	35225796	35227414	3.16
12	35264245	35265447	6.7
12	35473454	35474413	5.79
12	35497125	35500173	3.2
12	35507525	35508442	4.94
12	35523905	35524782	4.84
12	35537724	35539256	3.67
12	35557047	35558147	4.36
12	35705585	35711151	2.85
12	35775155	35777900	3.96
12	35913926	35915853	4.22
12	36030776	36032129	4.66
12	36032157	36032752	4.47
12	36368412	36371704	3.11
12	36422271	36423414	4.59
12	36499509	36501743	5.27
12	36522363	36524234	5.2
12	36529761	36530682	6.11
12	36533524	36534820	5.35
12	36636937	36637746	4.84
12	36711677	36713716	3.67
12	36714792	36715653	7.64
12	36723082	36724144	7.05
12	36763706	36764773	3.71
12	36913806	36915287	6.47
12	36956385	36958038	3.28
12	37016128	37017940	5.4
12	37152950	37153710	5.23
12	37213311	37215106	5.69
12	37216957	37219825	6.91
12	37302802	37303740	4.59
12	37507249	37508102	4.85
12	37509527	37510370	6.91
12	37619668	37621893	7.14
12	37664258	37666108	4.01
12	37666619	37667545	5.55
12	37764245	37765268	4.34
12	37821203	37821666	6.91
12	37821746	37822284	6.1
12	37989452	37990616	3.53
12	38126519	38127649	7.72
12	38132541	38133344	4.59
12	38156867	38158350	4.84
12	38354735	38357119	3
12	38357632	38359055	5.79
12	38361711	38363142	6.37
12	38432121	38433278	4.8
12	38487605	38489552	6.88
12	38653561	38654638	3.44
12	38805090	38807524	3.35
12	38827660	38828578	4.38
12	38884757	38885966	4.36
12	38997404	39000478	4.87
12	39104990	39106297	5.4
12	39192607	39193455	8.13
12	39290448	39291353	5.19
12	39323699	39324892	4.3
12	39341971	39344050	4.84
12	39371690	39373742	2.82
12	39415050	39417188	4.59
12	39431077	39431776	7.32
12	39577962	39580004	3.54
12	39637023	39638454	3.12
12	39750464	39751801	4.91
12	39754684	39755570	3.67
12	39760008	39760967	6
12	39834446	39835295	6
12	39848711	39849882	3.62
12	39918800	39920258	4.88
12	39937457	39938739	5.24
13	45529	46490	4.01
13	106933	108455	3.14
13	291172	292821	4.29
13	407248	408276	5.5
13	463214	464141	9.76
13	500655	502148	6.91
13	546431	547029	3.82
13	624120	625776	4.36
13	668842	670109	3.74
13	725149	726292	4.59
13	822853	824319	4.03
13	892899	894060	5.6
13	1041650	1042413	8.41
13	1182852	1184075	5.04
13	1324655	1327105	7.72
13	1333704	1334598	6.88
13	1334929	1336306	5.2
13	1364827	1366776	3.9
13	1381138	1382583	6.63
13	1504111	1505039	5.73
13	1641295	1642389	9.35
13	1677536	1677918	7.72
13	1742865	1743834	5.69
13	1871563	1872524	4.59
13	1933060	1933694	4.88
13	2012616	2013211	5.69
13	2248277	2249506	5.64
13	2336530	2337394	6.22
13	2409709	2410633	6.1
13	2548303	2549099	5.12
13	2671929	2672548	5.69
13	2777088	2777569	6.5
13	3404642	3405149	5.28
13	3696876	3697543	6.1
13	4451600	4452833	6.5
13	4869688	4870833	4.34
13	5046591	5047707	5.55
13	5048554	5049482	4.01
13	5163612	5164934	4.05
13	5185605	5186717	3.86
13	5191823	5192835	5.29
13	5239677	5241092	4.3
13	5241975	5243477	3.68
13	5300315	5301591	4.13
13	5347221	5347919	4.26
13	5412020	5412848	5.39
13	5643303	5644335	5.93
13	5649550	5650458	4.1
13	5736124	5736558	8.46
13	5867421	5868399	4.26
13	5923730	5924519	6.5
13	5974012	5974799	6.7
13	5991517	5992398	6.47
13	6027399	6028187	6.1
13	6141336	6142732	4.83
13	6405032	6407691	8.13
13	6430023	6432091	3.64
13	6558981	6560508	5.27
13	6579592	6580527	5.35
13	6613583	6614481	6.1
13	6626029	6627073	7.64
13	6643351	6643926	6.5
13	6691819	6693275	4.1
13	6758354	6759001	6.91
13	6793564	6794411	3.97
13	6826027	6827063	5.73
13	6834646	6836294	3.44
13	6887697	6888566	7.32
13	6961436	6962345	7.72
13	7175083	7175769	4.97
13	7325851	7326556	6.5
13	7330240	7331127	5.9
13	7537949	7538637	6
13	8063862	8064353	5.28
13	8076493	8077290	7.32
13	8326761	8327986	6.1
13	10441923	10442513	5.69
13	11146071	11147045	5.69
13	11161428	11162201	6.5
13	11627954	11628738	5.35
13	11666615	11667393	6.1
13	12330937	12331821	6.49
13	13490450	13491034	7.72
13	14355740	14356677	6.5
13	20355254	20356653	5.27
13	20388777	20390722	3.33
13	20485704	20486808	3.24
13	20846787	20848385	3.57
13	21015572	21016649	4.47
13	21048707	21049390	5.2
13	21211156	21212095	5.07
13	21245465	21246639	5.31
13	21279582	21280707	5.27
13	21320416	21323059	4.85
13	21498654	21499864	4.59
13	21710016	21711969	7.16
13	21740307	21742875	4.59
13	21862796	21864170	5.35
13	21924634	21926072	4.36
13	22024302	22025572	4.15
13	22046837	22047698	6.88
13	22052794	22053933	4.17
13	22159360	22160902	3.93
13	22172636	22173889	5.64
13	22193248	22194033	6.22
13	22290518	22292607	4.19
13	22295382	22297311	4.13
13	22479481	22480101	6.88
13	22589047	22590217	4.34
13	22927805	22929286	4.08
13	22997282	22998227	3.69
13	23016261	23018378	3.12
13	23030663	23031524	5.93
13	23102603	23103935	4.87
13	23148272	23149053	6.45
13	23158599	23159462	3.37
13	23190241	23192509	6.91
13	23192681	23193257	5.28
13	23195706	23196726	6.88
13	23200476	23201280	7.64
13	23292515	23294367	4.78
13	23294453	23295676	4.2
13	23343277	23344446	4.59
13	23387117	23389355	5.02
13	23422268	23423665	3.88
13	23582387	23585035	3.32
13	23659846	23661164	5.85
13	23768769	23771849	3.48
13	23811499	23814726	3.62
13	23988714	23989564	6.91
13	24125508	24126530	4.39
13	24320609	24321589	4.38
13	24610931	24612316	3.9
13	24663813	24664765	7.32
13	24730884	24731922	3.9
13	24748156	24749209	4.38
13	24786543	24788396	3
13	24811532	24813309	8.19
13	24816383	24816923	5.69
13	24835042	24836112	4.97
13	24896250	24898001	4.39
13	24954344	24957566	2.96
13	24991881	24992985	3.67
13	25118672	25119957	4.13
13	25255654	25258409	3.79
13	25263164	25264090	4.04
13	25266997	25269697	4.17
13	25284039	25285115	6.11
13	25425531	25426383	4.59
13	25485831	25487452	4.1
13	25610885	25611952	4.2
13	25613451	25614457	3.67
13	25628956	25630488	4.69
13	25643769	25645832	3.73
13	25765335	25766398	4.26
13	26035172	26036347	3.96
13	26036465	26037633	4.36
13	26059677	26060844	5.73
13	26163631	26165498	6
13	26273803	26276702	3.3
13	26340011	26342311	4.59
13	26400977	26403705	3.06
13	26483197	26484576	4.85
13	26534780	26537211	4.33
13	26592592	26594514	4.85
13	26770325	26771237	4.19
13	26796797	26798031	3.3
13	26945173	26947067	5.12
13	27002765	27003784	4.59
13	27091611	27093668	3.63
13	27118096	27119271	4.59
13	27123736	27125167	4.36
13	27127611	27129948	3.28
13	27243431	27246303	4.13
13	27289865	27290452	6.1
13	27290460	27290999	5.69
13	27341229	27343088	3.13
13	27364890	27365729	4.3
13	27369036	27372308	3.23
13	27502535	27504144	5.04
13	27515001	27516196	3.51
13	27556479	27557287	8.13
13	27606065	27607030	4.3
13	27607561	27609383	5.02
13	27618111	27620334	5.5
13	27810466	27811169	4.23
13	28009191	28010676	3.93
13	28181762	28183446	4.13
13	28184327	28184945	5.29
13	28204178	28205474	4.83
13	28301814	28304976	2.61
13	28370320	28371492	4.08
13	28468555	28469582	5.27
13	28541943	28543496	3.71
13	28717814	28720344	5.24
13	28754218	28756890	5.98
13	28965769	28967413	5.09
13	29035519	29036476	5.24
13	29078296	29079558	4.15
13	29134467	29136249	5.09
13	29141766	29143367	4.9
13	29198221	29198780	6.1
13	29284392	29285250	4.59
13	29314895	29315859	7.26
13	29355782	29356583	6.91
13	29751448	29752477	4.85
13	29843241	29844337	3.44
13	29952397	29953402	5.04
13	29954531	29956814	4.15
13	30003273	30004711	3.86
13	30496004	30497074	7.41
13	30569587	30571221	3.59
13	30689929	30692105	8.02
13	30769378	30770335	4.83
13	31010320	31012350	3.21
13	31018650	31019068	4.78
13	31025187	31026842	4.81
13	31108673	31110362	3.25
13	31216245	31217568	4.08
13	31326295	31327323	3.21
13	31515320	31516980	4.34
13	31593446	31596243	7.05
13	31701329	31702347	5.57
13	31742831	31746257	2.99
13	31965237	31968135	3.3
13	31993956	31995793	3.67
13	32101547	32102817	7.79
13	32230832	32231660	8.31
13	32424293	32426437	3.4
13	32527953	32528870	4.87
13	32636233	32637623	8.93
13	32930950	32932648	4.81
13	32975749	32978048	4.81
13	33136857	33138088	4.84
13	33192178	33193118	3.85
13	33200679	33204238	3.88
13	33520196	33520803	7.32
13	33646479	33648313	4
13	33688505	33689780	3.44
13	33702293	33703402	4.36
13	33862764	33865722	4.41
13	33868638	33870184	8.54
13	33964719	33966389	4.59
13	34048949	34050950	3.25
13	34249480	34250458	4.3
13	34352354	34353467	3.83
13	34443516	34446711	3.75
13	34524091	34525334	3.44
13	34538772	34539872	4.83
13	34602551	34603521	4.59
13	34676261	34677149	6
13	34683911	34685084	3.59
13	34699805	34702117	4.36
13	34822960	34824200	4.59
13	34838073	34839944	3.19
13	34902597	34903762	7.05
13	34957223	34958896	3.44
13	34995761	34996950	3.67
13	35038782	35040590	3.9
13	35060871	35063457	3.39
13	35064220	35064951	4.59
13	35066549	35067367	6.02
13	35067442	35069063	5.02
13	35076835	35078570	3.58
13	35082239	35083538	4.77
13	35148294	35149185	5.11
13	35200742	35205083	3.93
13	35240796	35242162	6.74
13	35264809	35267905	3.7
13	35643519	35644345	5.5
13	35781787	35783337	4.38
13	35949315	35951076	4.04
13	36021643	36025168	4.01
13	36073616	36075382	5.54
13	36218827	36220385	5.96
13	36243919	36245738	4.39
13	36302610	36306261	3.67
13	36367622	36369017	3.52
13	36424815	36425956	4.36
13	36524689	36525968	4.81
13	36551057	36552125	6.91
13	36653471	36654739	5.28
13	36728540	36731076	2.89
13	37118313	37120298	4.32
13	37218613	37219182	6.5
13	37341389	37342181	5.5
13	37390373	37391341	4.37
13	37410696	37412020	5.16
13	37438162	37439528	4.01
13	37501548	37503119	3.9
13	37694852	37696988	5.2
13	37744783	37745487	5.17
13	37792361	37793802	8.31
13	38056674	38057897	7.64
13	38057941	38059712	7.53
13	38092567	38093134	7.72
13	38153431	38154046	5.2
13	38302296	38303549	4.15
13	38324620	38326277	3.96
13	38376666	38377499	5.24
13	38385978	38387444	5.86
13	38586162	38587789	3.88
13	38681555	38682678	5.73
13	38819813	38825092	4.59
13	38889254	38891850	3.77
13	38938986	38942038	5.27
13	39109774	39112200	3.67
13	39116147	39118954	3.11
13	39149880	39152241	4.01
13	39291618	39292882	6.03
13	39549512	39551157	4.85
13	39600026	39601366	4.59
13	39646304	39648954	3.82
13	39694159	39695415	3.99
13	39695629	39698769	4.59
13	39719149	39720512	4.3
13	39793212	39796942	3.58
13	39947539	39948713	4.83
13	40275012	40276057	4.26
13	40384665	40386226	4.81
13	40409924	40411336	4.33
13	40571503	40573660	3.28
13	40585112	40586617	3.44
13	40588465	40589542	3.9
13	40686555	40688261	4.11
13	40774875	40776344	4.37
13	40827639	40828950	3.06
13	40865067	40866083	5.04
13	41106352	41108004	5.96
13	41121675	41127745	3.35
13	41183668	41184909	3.44
13	41285435	41286594	4.87
13	41500490	41501943	9.35
13	41510520	41512113	5.35
13	41591533	41592534	6.55
13	41765721	41767035	3.75
13	41836931	41839734	4.59
13	41840878	41841869	3.97
13	41842054	41842971	5.28
13	41897197	41897796	6.88
13	41959869	41961182	4.02
13	41973258	41976594	4.14
13	42011962	42012954	4.34
13	42093619	42096596	4.55
13	42165734	42167977	3.23
13	42524417	42525766	6.03
13	42708258	42711952	3.76
13	42837525	42839992	4.59
13	42996821	42997833	4.13
13	42999229	43002471	3.21
13	43062429	43065616	3.48
13	43181929	43182554	4.88
13	43195890	43201517	4.76
13	43290098	43291039	5.5
13	43438983	43440111	3.21
13	43909019	43909986	7.32
13	43979314	43980295	5.63
13	43982719	43983513	6.02
13	44022814	44026387	3.67
13	44253115	44255332	4.59
13	44275435	44276345	6.5
13	44277932	44279788	2.98
14	91829	93017	5.39
14	177710	178373	6.91
14	179175	180152	6.1
14	203218	204996	4.08
14	440774	441740	7.95
14	545220	546505	4.39
14	652074	653194	4.08
14	898070	900423	3.57
14	977172	978854	4.34
14	1052853	1054945	3.44
14	1134883	1136599	3.75
14	1203603	1204384	5.5
14	1477975	1478811	4.36
14	1584762	1586774	4.13
14	1655898	1658182	2.6
14	1683186	1684063	6.04
14	1852290	1853701	3.59
14	1945625	1946726	4.13
14	1959237	1961151	6.44
14	2190265	2191385	5.27
14	2244582	2247135	2.93
14	2413601	2414686	6.2
14	2570567	2572228	3.75
14	2572250	2575050	4.22
14	2587483	2590289	5.6
14	3455132	3455841	4.88
14	3699065	3699892	4.91
14	3812399	3813193	4.59
14	3848871	3849859	4.76
14	3893603	3894467	5.35
14	4000294	4001878	3.79
14	4006271	4007174	4.08
14	4019027	4019996	3.78
14	4128253	4129596	4.36
14	4317535	4320909	4.59
14	4355741	4357002	4.85
14	4401398	4402726	4.81
14	4407285	4410090	5.73
14	4427674	4428682	4.98
14	4497695	4498797	3.67
14	4543594	4545056	10.16
14	4545149	4547181	6.5
14	4572959	4573742	5.39
14	4648814	4650069	3.74
14	4653421	4654295	6.42
14	4672776	4674054	4.33
14	4697270	4697855	5.69
14	4843375	4845923	3.17
14	5078259	5079142	4.66
14	5130063	5133931	3.88
14	5136117	5138138	9.55
14	5307012	5308687	3.67
14	5317483	5318452	4
14	5369049	5370998	2.85
14	5505737	5507289	3.44
14	5508862	5510538	5.6
14	5543700	5545688	3.04
14	5652606	5653968	4.59
14	5749452	5750845	4.59
14	5823643	5827020	3.44
14	5835378	5837246	4.08
14	5885645	5888278	2.98
14	6110283	6111458	6.3
14	6131688	6133137	5.35
14	6151383	6152730	4.19
14	6217359	6219730	4.89
14	6368107	6369531	4.36
14	6370097	6370952	5.73
14	6377134	6377971	8.13
14	6407797	6409127	5.04
14	6434480	6435270	6.22
14	6440887	6441735	8.41
14	6481813	6482930	6.42
14	6505906	6507938	5.31
14	6541514	6542665	4.23
14	6777930	6780149	4.87
14	6851762	6852542	6.03
14	6904641	6906199	3.81
14	6924162	6924771	5.28
14	6936650	6937906	4.83
14	6946558	6947221	3.99
14	7033893	7035077	4.37
14	7218071	7219300	3.9
14	7247642	7249058	4.98
14	7250823	7251796	4.59
14	7288994	7289855	8.3
14	7386254	7387585	3.67
14	7388846	7390075	4.59
14	7562687	7563561	5.28
14	7564701	7566297	3.21
14	7622427	7623332	7.72
14	7797522	7798634	4.59
14	7836935	7837508	6.5
14	7855615	7857243	4.59
14	7939193	7940073	4.89
14	7940512	7941291	5.72
14	7965316	7966383	7.32
14	7967258	7969245	3.65
14	7981798	7982723	4.59
14	8166420	8167403	6.5
14	8174141	8175328	4.59
14	8211706	8212381	7.72
14	8229791	8232568	4.17
14	8259573	8260263	4.88
14	8267849	8269311	5.69
14	8297817	8298821	3.93
14	8314189	8315006	8.11
14	8328498	8329368	10.16
14	8440350	8441757	8.94
14	8618273	8618994	6.1
14	8642841	8643621	5.28
14	8753411	8754367	5.69
14	8923305	8924506	6.1
14	8958893	8959729	4.59
14	9069405	9070524	5.69
14	9414568	9415110	5.28
14	9756431	9757259	8.13
14	10053807	10054391	5.69
14	10333470	10334063	6.91
14	11799566	11799873	8.13
14	13780924	13781556	5.28
14	15780632	15781149	4.88
14	18646933	18647519	6.5
14	25778157	25778586	6.91
14	29398725	29399343	5.28
14	34068312	34068934	7.79
14	41717001	41717590	4.88
14	43276592	43277405	7.32
14	43342192	43343315	4.47
14	43945971	43946631	5.28
14	44066884	44067380	6.5
14	44336164	44337403	6.3
14	44340561	44341204	6.11
14	44607883	44608623	6.91
14	44924739	44925339	6.91
14	44975612	44976371	4.94
14	45005198	45006820	6.91
14	45019320	45020101	4.91
14	45043613	45044198	4.88
14	45055905	45056665	7.33
14	45080957	45081904	6.35
14	45095813	45096667	7.72
14	45203329	45204924	4.91
14	45234380	45235711	4.36
14	45236616	45238075	6.19
14	45260359	45261379	5.9
14	45335105	45336035	4.08
14	45507825	45508775	6.5
14	45566971	45568134	4.32
14	45626236	45626722	6.11
14	45672677	45673328	5.28
14	45807072	45807831	6.1
14	45843066	45844212	5.28
14	45878923	45879888	6.37
14	45917349	45918890	3.67
14	45976398	45977358	6
14	46080393	46081017	6.5
14	46085883	46086717	7.72
14	46134610	46135515	5.69
14	46183272	46184245	4.3
14	46388799	46389845	6.1
14	46579131	46580102	4.46
14	46605216	46605708	4.88
14	46637494	46638628	4.16
14	46701066	46702693	4.94
14	46753651	46754858	4.3
14	46891166	46892059	5.12
14	46938361	46939390	4.81
14	46939832	46941230	4.2
14	47095738	47097673	4.66
14	47097910	47099166	3.9
14	47102335	47103527	4.97
14	47103934	47104966	6.5
14	47191652	47192768	5.24
14	47224272	47225772	5.04
14	47386186	47387403	4.87
14	47415456	47417124	3.67
14	47423832	47424796	5.24
14	47452089	47453224	5.73
14	47472968	47473718	5.69
14	47477069	47477905	6.11
14	47555321	47555966	5.28
14	47598722	47599810	6.5
14	47733095	47734383	6.5
14	47736504	47737309	5.29
14	47906311	47907157	5.69
14	47992428	47993565	5.24
14	48254788	48255824	4.89
14	48344816	48345974	3.44
14	48648187	48648777	4.88
14	48651421	48652118	4.47
14	48709605	48710437	3.73
14	48876984	48878188	3.9
14	49177156	49178696	3.75
14	49239206	49240502	7.72
14	49346374	49347338	4.91
14	49501527	49502201	3.82
15	58862	59475	5.69
15	65069	65520	7.41
15	106079	109037	4.07
15	149971	151278	4.36
15	410836	412526	3.99
15	555391	556320	3.9
15	558660	559484	5.57
15	689990	691724	3.67
15	697233	698882	5.58
15	789294	790591	3.99
15	844143	845718	4.34
15	925496	926963	7.41
15	1092279	1092916	4.94
15	1228374	1229783	3.19
15	1354734	1356199	6.5
15	1357159	1357785	5.28
15	1409407	1411004	3.67
15	1511890	1514390	4.32
15	1524597	1525856	3.66
15	1528693	1530265	3.9
15	1958470	1960871	5.46
15	2026457	2027019	6.5
15	2180786	2181838	5.27
15	2197460	2198696	4.08
15	2240083	2241503	4.17
15	2308747	2310403	3.79
15	2392548	2394518	3.96
15	2472437	2475775	2.75
15	2478558	2480404	3.28
15	2499128	2505303	3.7
15	2541331	2548631	3.23
15	2562801	2564381	3.33
15	2771583	2772580	6.1
15	2795150	2797176	3.67
15	2948018	2950578	3.11
15	2958863	2959928	4.17
15	2978853	2980259	4.09
15	3028844	3030293	5.5
15	3104098	3105243	4.03
15	3221561	3223502	5.5
15	3226227	3227832	4.83
15	3276186	3278606	3.33
15	3321904	3322740	5.81
15	3323692	3324611	4.34
15	3333360	3335088	3.93
15	3343286	3344735	5.42
15	3369025	3370207	5.57
15	3375286	3376590	4.08
15	3383764	3385417	3.67
15	3443648	3445029	4.37
15	3515763	3517049	2.8
15	3588481	3590672	3.02
15	3860588	3863745	3.21
15	4088620	4089557	4.84
15	4189877	4191124	5.35
15	4265491	4267103	4.44
15	4446598	4447932	4.01
15	4527382	4528212	4.85
15	4665411	4666955	4.72
15	4803567	4805583	5.39
15	4863961	4866317	3.35
15	5118341	5121058	4.05
15	5132958	5135048	3.36
15	5174673	5176074	4.71
15	5190605	5191757	3.9
15	5207239	5208976	4.2
15	5346768	5351130	4.03
15	5623024	5624589	3.59
15	5665723	5667568	3.9
15	5723417	5725507	4.79
15	5931077	5931923	5.07
15	5940478	5942403	4.19
15	6116290	6118780	4.08
15	6200331	6203086	4.59
15	6359006	6360791	4.4
15	6402453	6403740	3.25
15	6549160	6550627	3.13
15	6888948	6890273	11.14
15	7023358	7024196	6.1
15	7135229	7136729	4.87
15	7269621	7271371	3.93
15	7449238	7451493	3.36
15	7661711	7664687	2.9
15	7805683	7808318	4.81
15	7853329	7854806	4.81
15	7888342	7889169	6.91
15	7892243	7893515	5.07
15	7925360	7928951	3.67
15	8018470	8019620	6
15	8031861	8033103	4.59
15	8095737	8097373	4.32
15	8183114	8185103	2.97
15	8250194	8252362	4.59
15	8276126	8277117	4.79
15	8377981	8379844	4.06
15	8380147	8381154	5.12
15	8395261	8396260	6.72
15	8415099	8417076	4.17
15	8443695	8447600	2.53
15	8624371	8625530	3.9
15	8633286	8634467	3.35
15	8754168	8756677	4.81
15	8920865	8922684	3.54
15	9122821	9123997	5.57
15	9294959	9296963	3.78
15	9300721	9303091	5.16
15	9329529	9330463	4.89
15	9338618	9339843	4.34
15	9538147	9539205	5.16
15	9542741	9543432	5.28
15	9610604	9611104	6.88
15	10016660	10017807	4.59
15	10205580	10206804	4.17
15	10269601	10271503	4.91
15	10368715	10369263	4.94
15	10370134	10370642	7.41
15	10392666	10393617	5.24
15	10396690	10397331	6.1
15	10405226	10406249	5.31
15	10418077	10419398	3.9
15	10430451	10431483	4.8
15	10574288	10575433	8.54
15	10575723	10576895	6.91
15	10893696	10895194	4.81
15	11022935	11023802	4.59
15	11096617	11098439	4.13
15	11107086	11107972	4.97
15	11143799	11144900	4.05
15	11206248	11207947	7.03
15	11218878	11219643	5.35
15	11257086	11259324	3.49
15	11380231	11381028	6.22
15	11386020	11387286	6.5
15	11401220	11404490	3.39
15	11475899	11476497	4.88
15	11488683	11489447	5.69
15	11546174	11547036	6.91
15	11596177	11597206	5.16
15	11603267	11604530	7.05
15	11610906	11612722	6.5
15	11647407	11648256	6.11
15	11649010	11650215	5.24
15	11682532	11683401	6.55
15	11760968	11762510	4.48
15	11866942	11867944	4.1
15	11926721	11927643	10.16
15	11939584	11940221	6.1
15	11943568	11945108	5.57
15	11951035	11952101	5.5
15	11986923	11989366	4.13
15	11994979	11995914	8.19
15	12141548	12142996	3.75
15	12176188	12178177	3.38
15	12317705	12318515	7.05
15	12340888	12341883	5.9
15	12342445	12343415	5.64
15	12347031	12348508	4.05
15	12384701	12386627	4.59
15	12414543	12415801	4.85
15	12450003	12451058	4.3
15	12476348	12477423	5.04
15	12550799	12551974	4.59
15	12609692	12611722	4.33
15	12617449	12618604	6.5
15	12720906	12722016	6.42
15	12757122	12758096	4.59
15	12762942	12763694	4.88
15	12784895	12786641	3.21
15	12937268	12938550	6.91
15	12940440	12941094	6.88
15	12942876	12943718	6.5
15	12945436	12946099	6.91
15	13049414	13052326	3.36
15	13073526	13074120	4.97
15	13074367	13075605	4.26
15	13083266	13084115	3.49
15	13106405	13107401	5.44
15	13142270	13143228	5.94
15	13208029	13208755	5
15	13345238	13346338	4.59
15	13349074	13349904	6.91
15	13382000	13382968	4.59
15	13401780	13402706	6.11
15	13431444	13432374	5.29
15	13815270	13816400	5.69
15	13896402	13896965	6.91
15	14200314	14201270	4.94
15	14430655	14431285	5.28
15	14579561	14580437	4.59
15	14589724	14590312	4.47
15	14600811	14601837	6.5
15	14763750	14765053	5.29
15	14899680	14900464	8.54
15	15334087	15335344	5.77
15	15732848	15733419	5.69
15	15778400	15779199	7.7
15	15922198	15923737	3.86
15	17231507	17232253	6.5
15	17313329	17313886	4.47
15	17390313	17391340	5.69
15	17396586	17397181	5.28
15	22717462	22718370	5.28
15	26442522	26442999	6.5
15	36583277	36583846	6.1
15	42426057	42427194	6.5
15	42927322	42927999	6.91
15	43264299	43265201	6.5
15	43291980	43292794	5.28
15	43300782	43301387	5.28
15	43411621	43412199	4.88
15	43421642	43422408	6.5
15	43715061	43715623	6.1
15	44402688	44403439	8.13
15	46812227	46813004	5.69
15	47364108	47365210	5.28
15	47542058	47542662	6.5
15	47590523	47591681	5.28
15	47597034	47597626	5.69
15	47689364	47690362	5.66
15	47694262	47696445	4.51
15	47697075	47697732	5.64
15	47770312	47771110	6.91
15	47783913	47785797	6.91
15	47977269	47978178	6.5
15	48199530	48200473	6.1
15	48241480	48242225	6.16
15	48342754	48343789	6.1
15	48373113	48373626	5.35
15	48402006	48402587	7.72
15	48477331	48478018	5.69
15	48577778	48578844	4.59
15	48666382	48667002	4.88
15	48752014	48753084	8.02
15	48829644	48830390	7.19
15	48930171	48931255	4.28
15	48945130	48946188	5.73
15	49160904	49161546	4.88
15	49199533	49200308	4.98
15	49200718	49201260	4.47
15	49257625	49258123	8.54
15	49340575	49341561	6.91
15	49343922	49344681	6.91
15	49346203	49347039	7.29
15	49361509	49362187	7.32
15	49413222	49414104	6.5
15	49417968	49418633	5.69
15	49423732	49424367	5.28
15	49564576	49565826	5.64
15	49612713	49613445	4.28
15	49630317	49631545	6
15	49631577	49632662	6.55
15	49669165	49669868	5.28
15	49707844	49708460	6.5
15	49774346	49775534	4.13
15	49782384	49783238	6.5
15	49808217	49809361	6.19
15	49824203	49825780	3.62
15	49833245	49833909	3.93
15	49904332	49904920	5.28
15	49941575	49943160	5.57
15	49998310	49998785	6.1
15	50012867	50013829	3.9
15	50048804	50049394	4.88
15	50111689	50112896	7.76
15	50193641	50194402	6.91
15	50195266	50196198	5.04
15	50256779	50257447	6.5
15	50260496	50261404	4.94
15	50321245	50322431	6.1
15	50406350	50407244	5.69
15	50434220	50434810	5.73
15	50511656	50512696	5.57
15	50571135	50571679	5.69
15	50606260	50607469	6.1
16	33662	34693	5.64
16	65624	66650	4.26
16	71051	73111	4.17
16	212701	213853	5.69
16	214910	216816	4.85
16	333200	334779	5.07
16	340105	341068	7.32
16	412360	413567	3.67
16	516304	518148	5.12
16	565923	567008	4.33
16	567209	569638	4.08
16	587064	589320	4.34
16	672833	674067	4.98
16	733421	734348	4.28
16	753161	754690	4.38
16	771805	772741	4.3
16	817356	818721	3.76
16	1280311	1282594	3.35
16	1296090	1298609	5.96
16	1431836	1432791	5.28
16	1449342	1450991	3.57
16	1507588	1509631	4.12
16	1703112	1704756	5.73
16	1723081	1725308	4.59
16	1798274	1801351	3.06
16	1846973	1848674	3.28
16	1926806	1928609	3.39
16	1941338	1942337	5.69
16	1975477	1977741	4.13
16	1991309	1992691	3.44
16	2080531	2082323	3.12
16	2146934	2148202	5.44
16	2168999	2170521	6.42
16	2251842	2253000	4.89
16	2331213	2331809	6.1
16	2413155	2415605	3.82
16	2652327	2653121	5.12
16	3063640	3065055	3.57
16	3172134	3174363	4.17
16	3184996	3187730	3.7
16	3262192	3263071	5.12
16	3502740	3504093	4.94
16	3600014	3600986	7.41
16	3641121	3642262	5.35
16	3692321	3692914	5.35
16	3777316	3778900	3.99
16	3792463	3793586	3.78
16	3877872	3879347	3.13
16	4077806	4079729	5.04
16	4103767	4104559	4.1
16	4154242	4156598	3.06
16	4265594	4266414	5.73
16	4267179	4268462	4.13
16	4424262	4426285	4.81
16	4427812	4428759	7.32
16	4452213	4453095	5.44
16	4502782	4505974	5.16
16	4597616	4598305	5.28
16	4610811	4611433	6.11
16	4766212	4766814	5.28
16	4788041	4788979	6.5
16	4796169	4797812	5.04
16	4980847	4981974	5.81
16	5024596	5025509	4.81
16	5089764	5091167	3.67
16	5111737	5113248	6.91
16	5113479	5114630	4.75
16	5119502	5120410	6
16	5133291	5133883	7.32
16	5135783	5137858	7.21
16	5247394	5249037	3.67
16	5258730	5261433	3.67
16	5461886	5462977	4.36
16	5473884	5475129	4.15
16	5528024	5529871	4.8
16	5535062	5535634	5.28
16	5557528	5559076	5.93
16	5564680	5567129	3.33
16	5573555	5575933	3.67
16	5775104	5777360	4.36
16	5892066	5893126	5.5
16	5894192	5894819	6.1
16	5925373	5926129	4.51
16	6086208	6087040	7.21
16	6198575	6199587	4.83
16	6215544	6216541	6.91
16	6268762	6269882	3.93
16	6405744	6406383	5.69
16	6668591	6669767	8.19
16	6830828	6831233	7.32
16	6938999	6939630	6.88
16	6944917	6945939	7.72
16	6979989	6981393	5.5
16	7240016	7240964	4.88
16	7242287	7242839	4.88
16	7546121	7547296	5.29
16	7654346	7655212	6.1
16	7739326	7740599	5.69
16	7939244	7940002	6.1
16	7944380	7945148	5.9
16	18614539	18615038	6.5
16	24747887	24748740	6.1
16	25246580	25247022	4.88
16	25659009	25659561	8.13
16	26683985	26684421	6.88
16	26935132	26935727	5.35
16	26955981	26957013	6.5
16	27612378	27613620	7.72
16	27715861	27716738	9.17
16	27749936	27750531	5.69
16	27893684	27894257	6.91
16	28121923	28122567	5.69
16	28131876	28132413	7.32
16	28211041	28211592	5.69
16	28320470	28321101	7.32
16	28808792	28809526	8.13
16	28858102	28858654	7.32
16	28868465	28869395	4.59
16	28870447	28871672	5.24
16	28917114	28917960	6.91
16	28918142	28919508	3.9
16	28934554	28935118	6.5
16	29045538	29046386	6.5
16	29134186	29135235	4.94
16	29211320	29212530	4.13
16	29225128	29225749	4.59
16	29225778	29226770	3.97
16	29236329	29237476	4.97
16	29403258	29404222	4.89
16	29415221	29416337	6
16	29494064	29494905	5.2
16	29587254	29588146	7.21
16	29599347	29600211	5.39
16	29605582	29606226	6.11
16	29607171	29607702	4.47
16	29647835	29648915	7.21
16	29722062	29722898	6.52
16	29846094	29847217	4.13
16	29850771	29852102	3.9
16	30110808	30111476	4.6
16	30115269	30116313	4.01
16	30151603	30153295	4.36
16	30177688	30179465	4.05
16	30249297	30250644	5.87
16	30255186	30256312	6.42
16	30342297	30342992	5.69
16	30531183	30532765	6.2
16	30577496	30578562	4.59
16	30616232	30617674	6.88
16	30621029	30622865	3.25
16	30739496	30741391	3.44
16	30900463	30902205	6.02
16	30910259	30910771	5.69
16	30974676	30976444	5.27
16	30986740	30988377	3.44
16	31004846	31005836	4.32
16	31046976	31047765	6.1
16	31126785	31127849	5.69
16	31144468	31145232	8.41
16	31251457	31252480	4.33
16	31253347	31254324	6.5
16	31255337	31256461	4.88
16	31282999	31283534	6.02
16	31622628	31623717	2.97
16	31702348	31703099	3.79
16	31704647	31706561	6.5
16	31907331	31908294	4.59
16	31996265	31997272	5.24
16	32984437	32984810	9.76
16	33078606	33079203	6.31
16	33160825	33161587	5.6
16	33222684	33223391	5.84
16	33574273	33574963	6.35
16	33575318	33576360	4.59
16	33768733	33770704	5.2
16	33887253	33888056	5.53
16	35006511	35007393	6.91
16	35155391	35156083	6.11
16	35157195	35157881	6
16	35186332	35186963	5.69
16	35209575	35210545	6.5
16	35220617	35221831	6.88
16	35223015	35224292	7.32
16	35322869	35323648	3.93
16	35416845	35417610	5.35
16	35473833	35475390	5.27
16	35611068	35614014	3.82
16	35776478	35778318	3.75
16	35780099	35781380	6.1
16	35801530	35802634	3.73
16	36020294	36021646	4.36
16	36059015	36060692	3.82
16	36073065	36073780	5.6
16	36280548	36281600	5.69
16	36593702	36595135	4.4
16	36734930	36735630	4.59
16	36868675	36871730	3.7
16	36882055	36885119	3.91
16	36920626	36921887	4.36
16	36937755	36938669	4.61
16	36938792	36939719	4.1
16	37125316	37128589	3.32
16	37170415	37172051	3.14
16	37179489	37180156	5.96
16	37195766	37197961	5.96
16	37202576	37204561	5
16	37220105	37222413	3.39
16	37343462	37345710	3.36
17	105063	105992	6.5
17	113494	114472	6.5
17	364712	366980	4.16
17	457278	459021	5.04
17	517816	518991	4.81
17	605803	607347	4.01
17	684744	686654	4.85
17	802987	804678	3.85
17	1263287	1266141	3.59
17	1498290	1499186	4.32
17	1558488	1559886	5.45
17	1699584	1703005	3.28
17	1885082	1886200	4.05
17	2007413	2008472	3.44
17	2032256	2034627	3.94
17	2045982	2047546	3.55
17	2334444	2335573	3.48
17	2403805	2404943	3.44
17	2414537	2417643	3.05
17	2523893	2526167	4.59
17	2672693	2674548	3.67
17	2839404	2841266	4.81
17	3055055	3056008	7.72
17	3090933	3093314	4.59
17	3424675	3426460	5.07
17	3615047	3616935	5.16
17	3618095	3619952	5.54
17	3620940	3622763	4.32
17	3732562	3734106	4.36
17	3746936	3748699	4.59
17	3859913	3860862	3.87
17	3889420	3890986	3.62
17	3983559	3985173	5.9
17	4198450	4199668	3.97
17	4669818	4671231	4.54
17	4672924	4673554	7.24
17	4858341	4863150	3.23
17	5053387	5055709	5.33
17	5080512	5081795	4.36
17	5089198	5090884	4.19
17	5188097	5192439	4.39
17	5230968	5232374	4.36
17	5264838	5267716	3.21
17	5292819	5294287	4.3
17	5487229	5488494	4.59
17	5562820	5564976	3
17	5569209	5571535	5.18
17	5613167	5614619	6.52
17	5647917	5649341	3.12
17	5711829	5713317	3.97
17	5843490	5846297	4.17
17	6068315	6068937	6.37
17	6275357	6276767	3.88
17	6446793	6448479	4.17
17	6788019	6789473	4.78
17	6868574	6869778	3.54
17	6900300	6904463	3.34
17	6942517	6944479	3.7
17	6945171	6947721	8.02
17	6990321	6992301	2.91
17	6995210	6996631	5.07
17	7014639	7016638	4.77
17	7017652	7018567	4.59
17	7019240	7020990	3.9
17	7235514	7236818	4.59
17	7274377	7275376	4.36
17	7313617	7314568	3.54
17	7330688	7332220	3.62
17	7346670	7347485	4.1
17	7370933	7371767	4.36
17	7706926	7708118	3.44
17	7714184	7715696	4.37
17	7851926	7852759	4.59
17	7931660	7932903	7.13
17	7933087	7934084	4.59
17	8078602	8079460	4.59
17	8232103	8233241	4.84
17	8422439	8423354	3.86
17	8562403	8563735	3.87
17	8631168	8631881	7.32
17	8727006	8728054	3.71
17	8856685	8859410	3.75
17	9096430	9097808	3.74
17	9228845	9231032	9.76
17	9316375	9317343	6.88
17	9403589	9404628	5.07
17	9498804	9502132	4.58
17	9594866	9597193	3.74
17	9614138	9615550	3.33
17	9892825	9893843	5.21
17	9988329	9989656	4.87
17	9996860	9997910	3.9
17	10000964	10001853	5.31
17	10224585	10226359	5.12
17	10232956	10234477	4.59
17	10688334	10689784	3.99
17	10885600	10888331	4.51
17	11050786	11054295	3.32
17	11100749	11102452	4.36
17	11105726	11107436	3.24
17	11114181	11115950	4.36
17	11253668	11254378	3.51
17	11313793	11315512	4.15
17	11499248	11500154	4.3
17	11703524	11705119	5.5
17	11719043	11720334	3.75
17	11720593	11721465	6
17	11835330	11839109	4.81
17	12090759	12091917	5.93
17	12101153	12103728	4.28
17	12151890	12152786	7.32
17	12351386	12352268	4.13
17	12493798	12494421	5.69
17	12501800	12502807	5.28
17	12544758	12545379	4.97
17	12608704	12609396	5.28
17	12689884	12690787	6.2
17	12881450	12882473	3.52
17	12888668	12889269	6
17	12942616	12943736	4.01
17	12968212	12969570	4.36
17	12992964	12994580	4.59
17	13162980	13163534	4.94
17	13188322	13190867	3.11
17	13246176	13247859	3.79
17	13262397	13263100	5.73
17	13586626	13587581	7.32
17	13588948	13589695	6.5
17	13594179	13595936	8.94
17	13621214	13622207	3.97
17	13640540	13642236	6.5
17	13725591	13726499	7.32
17	13727621	13728776	6.5
17	13731009	13732414	4.59
17	13747703	13748371	6.11
17	13752426	13753347	4.28
17	13935027	13936639	5.28
17	14310389	14311142	6.11
17	14334258	14334861	5.28
17	14667007	14667589	6.1
17	14877374	14878071	6.91
17	14989980	14990494	6.5
17	15071973	15073085	5.29
17	15438877	15439370	6.1
17	15576883	15577593	6.11
17	15929735	15931019	4.81
17	18624895	18625681	7.32
17	32497273	32498310	5.69
17	34409261	34410258	5.28
17	34830416	34830818	7.32
17	35153174	35153879	4.53
17	35354680	35355316	4.88
17	36519326	36519885	4.88
17	36592832	36593548	6.11
17	36664221	36664955	7.72
17	36742803	36744031	4.59
17	36746799	36747477	4.88
17	37346794	37347257	7.72
17	37616116	37617265	6.91
17	37767222	37768361	3.97
17	37875480	37876956	5.28
17	38015299	38016665	6.42
17	38042370	38043194	5.28
17	38050077	38050914	5.9
17	38164807	38165997	4.91
17	38226747	38228776	5.73
17	38242849	38243699	4.59
17	38278456	38279114	6.1
17	38280300	38281422	6.5
17	38347053	38348129	6.5
17	38591551	38592461	4.28
17	38608123	38609285	5.69
17	38830501	38832062	6.1
17	38871634	38872509	4.62
17	38935790	38937861	4.59
17	39014922	39015929	3.9
17	39332206	39334151	3.57
17	39375618	39378285	2.85
17	39401914	39402988	6.5
17	39403360	39404003	4.97
17	39481329	39482415	3.62
17	39495113	39495982	3.9
17	39512283	39513746	4.13
17	39515434	39516045	5.57
17	39540751	39541872	5.84
17	39684308	39686574	4.5
17	39717294	39719346	3.01
17	39764105	39765958	4.25
17	40114507	40115436	6.37
17	40282503	40283457	8.02
17	40397256	40399201	5.55
17	40399962	40401460	3.63
17	40445240	40445787	5.69
17	40719375	40720328	4.05
17	40878627	40880258	5.04
17	40986345	40987270	4.26
17	40995647	40998274	3.25
17	41126255	41127128	6.88
17	41127249	41128247	4.23
17	41297368	41300316	3.93
17	41395769	41396936	5.68
17	41474368	41475476	3.79
17	41662164	41664792	4.36
17	41668339	41671076	3.82
17	41736819	41739157	3.23
17	41784586	41785808	4.2
18	24548	25113	5.69
18	46998	47740	6.13
18	61931	62437	6.5
18	62828	63442	6.1
18	69316	69962	6.91
18	72960	74182	5.28
18	215837	218540	4.34
18	665024	666154	4.13
18	670396	672069	4.28
18	855505	856806	3.36
18	875302	877350	4.01
18	907349	909470	5.12
18	1030825	1032016	4.59
18	1077231	1078656	4.08
18	1262911	1265177	3.4
18	1421572	1423344	3.39
18	1438317	1440372	3.28
18	1453268	1453999	5.66
18	1500728	1502295	6.04
18	1502323	1503900	3.93
18	1603096	1604513	3.25
18	1739600	1740386	4.15
18	1741808	1743787	3.63
18	1804344	1808423	3.52
18	1847860	1849754	3.9
18	1875316	1876674	5.24
18	1922008	1924473	3.84
18	1978481	1980223	4.2
18	2017512	2018730	8.54
18	2137928	2138648	4.59
18	2139236	2141213	3.9
18	2247782	2250425	5.27
18	2251556	2252975	3.9
18	2507389	2508237	5.5
18	2756227	2757664	4.39
18	2768410	2769358	3.88
18	2769688	2770335	5.28
18	2979404	2981200	3.71
18	2986160	2987060	5.86
18	3046583	3047625	5.07
18	3060297	3063611	2.89
18	3080807	3082090	4.97
18	3082873	3083754	5.16
18	3161337	3162081	5.44
18	3175883	3177754	4.08
18	3244725	3246310	3.12
18	3249649	3251967	3.54
18	3347636	3350967	9.35
18	3367230	3368676	3.52
18	3448422	3449484	4.28
18	3547971	3549120	4.3
18	3582609	3583667	4.1
18	3592020	3592782	7.41
18	3727333	3728809	4.32
18	3834661	3835669	7.72
18	3956645	3958064	7.64
18	3959220	3960109	5.57
18	4011513	4012367	7.45
18	4045729	4046528	6.3
18	4160847	4161772	7.26
18	4262374	4264557	5.57
18	4291424	4293260	3.06
18	4356820	4358066	4.39
18	4429173	4430264	6
18	4494414	4495635	3.78
18	4500239	4500932	6.42
18	4579060	4580482	3.91
18	4589079	4589762	4.83
18	4649597	4650179	6.1
18	4686353	4687311	3.52
18	4700083	4701110	3.77
18	4758612	4760212	5.81
18	4788092	4789987	4.13
18	4790439	4792409	3.13
18	4813124	4814788	3.82
18	4917874	4918631	5.39
18	5272603	5273759	4.59
18	5330678	5332801	6.11
18	5333749	5335197	4.59
18	5345624	5346437	5.09
18	5350990	5353173	5.2
18	5376943	5378108	6.11
18	5378117	5379404	5.61
18	5480734	5481933	3.67
18	5497045	5498277	4.13
18	5499227	5500610	3.9
18	5501468	5503489	5.56
18	5533847	5535630	3.68
18	5584512	5585595	4.81
18	5607750	5608607	3.44
18	5664492	5665257	5.35
18	5676008	5677294	4.01
18	5715755	5716574	7.32
18	5791942	5792593	6.1
18	5857320	5859498	3.82
18	5892137	5893113	5.73
18	5905117	5905851	5.39
18	6043637	6045253	4.59
18	6046767	6048151	3.78
18	6055019	6057186	3.38
18	6135553	6136896	3.44
18	6163870	6165141	5.69
18	6176298	6176795	6.35
18	6196108	6196826	7.72
18	6223444	6224333	4.59
18	6518124	6518953	5.71
18	6718667	6719504	6.35
18	6735388	6736645	8.02
18	6738674	6740163	3.64
18	6762036	6763180	5.5
18	6790464	6791310	4.59
18	6943751	6944168	6.5
18	6967707	6968477	6.11
18	7136254	7137509	4.59
18	7243860	7245271	6.55
18	7257985	7259709	5.64
18	7489407	7489923	4.88
18	7589129	7589954	4.92
18	7683084	7684017	3.64
18	7722617	7723452	6.91
18	7723809	7724486	4.88
18	9214445	9215304	6.1
18	9232977	9233715	6.91
18	9746037	9746467	6.5
18	9817299	9818146	5.2
18	9864532	9865309	5.28
18	9906852	9907945	5.69
18	10377459	10378051	5.69
18	14517405	14518157	6.91
18	15686219	15687146	8.02
18	19701573	19702020	9.04
18	40220360	40220820	7.32
18	45227380	45227836	6.5
18	45892497	45893105	7.32
18	47373608	47374198	7.72
18	48176201	48177019	6.76
18	49902484	49902800	8.13
18	50366646	50367369	6.5
18	52080028	52080606	6.91
18	52102086	52102642	6.5
18	52416284	52417171	8.25
18	52510018	52510605	5.69
18	52965043	52965873	5.69
18	53049234	53049995	5.24
18	53075070	53075742	6
18	53154221	53154770	5.69
18	53155598	53156140	5.69
18	53690093	53690828	6.91
18	53916478	53917029	5.69
18	53929895	53930487	5.69
18	53962414	53963561	4.23
18	54239880	54243021	5.2
18	54250868	54252105	3.49
18	54663079	54664478	3.67
18	54683043	54684225	6.1
18	54798319	54799738	3.48
18	54934250	54935446	4.59
18	55000269	55001389	4.26
18	55122153	55123474	5.69
18	55205697	55206858	6.59
18	55302948	55303794	6.99
18	55304625	55305302	5.28
18	55348652	55349651	7.72
18	55372557	55372997	6.5
18	55476127	55477313	4.59
18	55517169	55518145	3.99
18	55582110	55583169	4.59
18	55679895	55680514	4.59
18	55695090	55696179	4.28
18	55788606	55789173	5.69
18	55905171	55906409	5.73
18	56209529	56211523	3.06
18	56278664	56279952	3.67
18	56600603	56602167	3.52
18	56602443	56606568	3.1
18	56646223	56646888	4.89
18	56655925	56657132	4.38
18	56788990	56790723	3.67
18	56792964	56794040	4.89
18	56794497	56795551	5.64
18	56823698	56825912	3.19
18	56846511	56848875	5.35
18	56849235	56850283	5.66
18	56909538	56910958	3.67
18	56922407	56924004	4.36
18	57056556	57057830	3.74
18	57113728	57114810	5.64
18	57153404	57154768	4.22
18	57163751	57164392	5.29
18	57222123	57224096	4.46
18	57293227	57294323	4.59
18	57584159	57585287	7.72
18	57588454	57589225	5.64
18	57589242	57590191	3.7
18	57603417	57604503	4.59
18	57605386	57606425	3.9
18	57715680	57716172	8.54
18	57862737	57863507	4.83
18	58008442	58010002	3.33
18	58068721	58069677	3.31
18	58079781	58080416	4.88
18	58080669	58082775	4.36
18	58093613	58094831	5.57
18	58167415	58168472	5.28
18	58390689	58391867	6.91
18	58518121	58518667	4.28
18	58729162	58730890	3.77
18	58742230	58744150	5.12
18	58750222	58752927	3.6
18	58907920	58909823	3.99
18	58913472	58914498	7.32
18	58938594	58941863	5.04
18	58942331	58943869	4.06
18	58977775	58978840	4.01
18	59043632	59045375	4.13
18	59046143	59048318	3.93
18	59339308	59340205	4.59
18	59345730	59346902	5.2
18	59366373	59368218	3.23
18	59432529	59433674	6.1
18	59755102	59756609	3.93
18	59866561	59867732	3.82
18	59911454	59912193	4.1
18	60169480	60172350	4.19
18	60212087	60213045	4.59
18	60340777	60343825	3.06
18	60388032	60389300	4.17
18	60521112	60522357	4.13
18	60578227	60580136	3.67
18	60674625	60675578	4.59
18	60795642	60799031	3.41
18	60822646	60824068	5.87
18	60968331	60971726	3.52
18	60973512	60976005	4.19
18	61023142	61028119	3.1
18	61280253	61282506	4.59
18	61452801	61453855	4.91
18	61459811	61460866	3.36
18	61492760	61494377	3.34
18	61550083	61551688	3.9
18	61631197	61635361	3.36
18	61692274	61693001	5.73
18	61718138	61719040	4.59
18	61722274	61723684	4.85
18	61772840	61773626	5.41
18	61843643	61844385	4.59
18	61938886	61939680	4.89
18	61939933	61942587	4.46
18	62016622	62018585	3.4
18	62104043	62104710	6.91
19	3070	3573	5.28
19	164056	164878	7.32
19	166277	167025	6.1
19	203273	205514	5.73
19	278042	278915	3.54
19	414154	415663	4.59
19	501828	502851	4.3
19	618118	619401	4.79
19	695204	696611	4.81
19	713177	714452	4.29
19	715011	716011	5.31
19	717948	720058	4.81
19	720646	722419	4.15
19	722578	724805	5.81
19	798263	799060	4.59
19	1023228	1024132	5.12
19	1033150	1034285	3.44
19	1083909	1085650	5.02
19	1139693	1141191	8.82
19	1142922	1143813	5.69
19	1229396	1230552	4.59
19	1251204	1251758	7.32
19	1369395	1370176	4.26
19	1617009	1617812	5.64
19	1790946	1792237	6.11
19	1830468	1831084	7.05
19	1898907	1899685	5.71
19	1994344	1995248	4.33
19	2284482	2287070	3.39
19	2436538	2438419	6.9
19	3193734	3194353	6.1
19	3314445	3315325	7.72
19	3452063	3453502	3.9
19	3473691	3474580	6.91
19	3530135	3531052	3.73
19	4298770	4299396	4.47
19	5031653	5032256	5.28
19	6468832	6469362	6.5
19	6476501	6477284	6.91
19	6565570	6566180	5.28
19	6829783	6830355	6.5
19	7992074	7992610	8.54
19	8122645	8123571	6.91
19	8154658	8155484	6.1
19	9100829	9101375	5.69
19	14260820	14261558	14.23
19	33514496	33515243	5.69
19	34148259	34149312	5.28
19	34635465	34636202	8.13
19	34649006	34649919	6.5
19	34749401	34749978	8.94
19	34777088	34777635	4.07
19	34903020	34903685	4.59
19	35125741	35126447	7.32
19	35155651	35156241	4.88
19	35508359	35509125	6.1
19	35764280	35764848	6.91
19	35974101	35974730	6.1
19	36048212	36048761	6.1
19	36309617	36310578	5.28
19	36402515	36403006	6.5
19	36444446	36445983	5.16
19	36466575	36467431	8.13
19	36502120	36504024	4.59
19	36561724	36563254	5.38
19	36573389	36574109	6.1
19	36685214	36686439	4.84
19	36699941	36701308	5.29
19	36704744	36705724	5.73
19	36738301	36739854	4.51
19	36778203	36779111	6.5
19	36875645	36876392	6.91
19	36936896	36937909	7.72
19	37081241	37081986	6.91
19	37121774	37122367	4.88
19	37386731	37387447	6.42
19	37393258	37394354	5.69
19	37522923	37523842	6.5
19	37537699	37538756	5.28
19	37720404	37721139	6.1
19	37721974	37722577	5.69
19	37792860	37793869	6.1
19	37835465	37837956	8.02
19	37870034	37871550	2.84
19	37951164	37952744	4.79
19	37979361	37980682	3.86
19	37981729	37982814	4.47
19	38024148	38025615	4.33
19	38039894	38040510	4.59
19	38181703	38182636	5.69
19	38182723	38183429	6.91
19	38232481	38233999	3.31
19	38281106	38284015	4.59
19	38566139	38567591	3.33
19	38651960	38652959	4.59
19	38690839	38692246	3.54
19	38776087	38777328	4.34
19	38851806	38852671	5.9
19	38975302	38975888	6.5
19	38977060	38978503	6.88
19	39061784	39065213	3.33
19	39357399	39358409	4.36
19	39422662	39423707	10.25
19	39544814	39546304	4.56
19	39553995	39555542	4.36
19	39659516	39661935	5.9
19	39740099	39741694	4.32
19	39789817	39791325	6.1
19	39793122	39794352	5.73
19	39894574	39895323	6.1
19	39905686	39906394	5.69
19	39921878	39923073	4.05
19	39987186	39989245	3.21
19	39997895	39998903	5.5
19	40052083	40053177	5.63
19	40064880	40066006	3.44
19	40095675	40097232	3.25
19	40174152	40174562	5.81
19	40174623	40175568	4.84
19	40357938	40358555	5.35
19	40491549	40492458	6.91
19	40496025	40498096	3.21
19	40510622	40512153	3.82
19	40597389	40598514	5.55
19	40817728	40819398	4.78
19	40940637	40942579	3.28
19	40943307	40944923	4.59
19	41061522	41063034	6.11
19	41156794	41158120	3.11
19	41388074	41389943	4.72
19	41441788	41442445	6.91
19	41486731	41488082	4.13
19	41536850	41537765	4.83
19	41611738	41613873	5.81
19	41637775	41639748	4.01
19	41654346	41656439	4.09
19	41661217	41661796	5.64
19	41745704	41747490	5.12
19	41869747	41871850	3.06
19	41914977	41916191	4.36
19	41917612	41918721	4.87
19	42158718	42162581	3.87
19	42165407	42167410	4.59
19	42423521	42424748	6.88
19	42520833	42521689	4.08
19	42545364	42547020	3.63
19	42638370	42639617	5.12
19	42651061	42652357	4.59
19	42686363	42687421	3.67
19	42892336	42894045	3.25
19	42937836	42939244	4.85
19	43076863	43078208	4.81
19	43080045	43082798	5.73
19	43107434	43108175	6.46
19	43215680	43218399	4.81
19	43231444	43231940	6.5
19	43411496	43413299	3.28
19	43608930	43610378	3.9
19	43728882	43730004	3.67
19	43893851	43895075	4.36
19	43939231	43942544	3.8
19	44051531	44053413	3.8
19	44269532	44271574	4.59
19	44274430	44275471	6.88
19	44284035	44285689	3.79
19	44296983	44298514	6.03
19	44324619	44325844	4.59
19	44389677	44391814	4.83
19	44417443	44418181	4.89
19	44418593	44419519	4.25
19	44424186	44425242	5.42
19	45043361	45044902	6.88
19	45133285	45136520	3.46
19	45292934	45294627	4.36
19	45296922	45298339	4.98
19	45344050	45345315	3.51
19	45371370	45374472	4.51
19	45479494	45480265	5.5
19	45713429	45714381	5.09
19	45720719	45722325	4.85
19	46181620	46183155	4.59
19	46242273	46244000	3.79
19	46374737	46376303	3.9
19	46481524	46483484	6.11
19	46711396	46712849	4.36
19	46860312	46861449	4.59
19	47023680	47024719	7.32
19	47095477	47097602	3.67
19	47101356	47102668	5.09
19	47353318	47356023	3.19
19	47378172	47380462	3.36
19	47584808	47587353	4.77
19	47650422	47652442	3.44
19	47681742	47683236	4.38
19	47754714	47759047	3.82
19	47922454	47923392	4.8
19	48108119	48109528	7.32
19	48116917	48118567	4.54
19	48451279	48453462	3.6
19	48513214	48514551	4.36
19	48560188	48563838	3.53
19	48610209	48614414	3.54
19	48826332	48827461	5.27
19	48828648	48831110	3.49
19	48892028	48893977	3.54
19	49016870	49017465	4.97
19	49049322	49050859	3.63
19	49138932	49139995	5.35
19	49477363	49480557	3.81
19	49500492	49501322	6.48
19	49746366	49748601	3.82
19	50101913	50105624	3.06
19	50135106	50135945	4.94
19	50140625	50141709	3.54
19	50152697	50153727	3.86
19	50217426	50219220	3.29
19	50249104	50251056	6.22
19	50440501	50441796	6.59
19	50584503	50585550	4.56
20	192929	193634	5.81
20	193868	195110	4.59
20	224184	224994	6.35
20	511452	512785	6.7
20	734557	735361	5.17
20	812889	814300	3.44
20	933731	935014	4.59
20	949125	949881	6.94
20	1145914	1147122	4.13
20	1148094	1148757	6.35
20	1464894	1465493	6.1
20	1681925	1682730	6.5
20	1776054	1776675	5.28
20	1798104	1798677	6.1
20	1898267	1898794	6.91
20	2064023	2065534	3.9
20	2338930	2339524	7.72
20	2742328	2742763	6.91
20	3846498	3847288	6.1
20	4408412	4408914	7.32
20	4493314	4494203	6.5
20	4499508	4500233	6.5
20	4934176	4934796	5.69
20	11566259	11566941	6.5
20	12436174	12436880	6.91
20	16213064	16213519	6.1
20	31050594	31051237	4.88
20	31847490	31848095	7.32
20	32062677	32063276	5.69
20	32435069	32435525	6.11
20	32498089	32498939	4.87
20	32522576	32523413	7.32
20	33071928	33072424	5.73
20	33362982	33365149	3.12
20	33404058	33404779	6.1
20	33481234	33481834	6
20	33601522	33602719	5.09
20	33638009	33639556	6.91
20	33745850	33748206	3.46
20	33767423	33768319	4.59
20	33990563	33992434	7.26
20	34045890	34047190	3.3
20	34156245	34157626	4.36
20	34158587	34160827	4.34
20	34281402	34282491	6.2
20	34305166	34306922	4.59
20	34630162	34632523	3.93
20	34657136	34657658	6.5
20	34692526	34694279	3.93
20	34750581	34751762	6.42
20	34782254	34784436	5.12
20	34790693	34792124	5.81
20	34909975	34912760	3.36
20	35002801	35003200	8.13
20	35192309	35193242	5.16
20	35215396	35217277	3.71
20	35394768	35396427	3.36
20	35524081	35525085	4.13
20	35584852	35585718	5.55
20	35591056	35592540	3.44
20	35804821	35807291	4.95
20	35889244	35891003	3.82
20	35896379	35897728	3.91
20	36179480	36181181	3.9
20	36330202	36333731	3.44
20	36348940	36351161	3.06
20	36404160	36405212	5.69
20	36406559	36407552	6.88
20	36480307	36481261	5.09
20	36542209	36545404	3.64
20	36730809	36733191	2.81
20	36930436	36931756	9.35
20	37104023	37104955	3.75
20	37208871	37210500	3.67
20	37433485	37434206	3.99
20	37560793	37562541	3.81
20	37563289	37564071	5.28
20	37704068	37706532	3.96
20	37790920	37792845	3.82
20	37890031	37890505	8.54
20	37891021	37891832	4.97
20	37903441	37905353	3.06
20	38025920	38027241	4.37
20	38212016	38214367	4.01
20	38223457	38224764	4.17
20	38288312	38290969	3.53
20	38351778	38352858	6.91
20	38505740	38506793	6.22
20	38581225	38581975	3.99
20	38631017	38631950	6.35
20	38741974	38744307	4.13
20	38773397	38775808	4.17
20	39015118	39016608	4.83
20	39131835	39133016	4.23
20	39218987	39219868	6.1
20	39222924	39223597	6.5
20	39301592	39303600	5.66
20	39355265	39356441	8.13
20	39359635	39361123	3.41
20	39494160	39495202	4.59
20	39523371	39524588	4.81
20	39759399	39761425	3.06
20	39803292	39805929	3.8
20	39974279	39975876	6
20	40006441	40008320	3.44
20	40084082	40085815	3.21
20	40295370	40296270	3.75
20	40317439	40319023	3.78
20	40426396	40427654	5.79
20	40471927	40472726	6.22
20	40473807	40475002	5.16
20	40736282	40737765	4.33
20	40739632	40740791	4.15
20	41015450	41016930	5.39
20	41172254	41175041	3.74
20	41234200	41237471	3.3
20	41273581	41276480	3.4
20	41354660	41356583	3.53
20	41406860	41409051	4.84
20	41445381	41446975	4.39
20	41531227	41532145	3.62
20	41560078	41564905	3.93
20	41585811	41587406	3.67
20	41623154	41625550	3.13
20	41634700	41636544	3.99
20	41775881	41776860	4.79
20	41785384	41786757	3.49
20	41851146	41852799	4.3
20	41897829	41899135	3.88
20	42018794	42020440	4.59
20	42020533	42021551	6.1
20	42201233	42203344	3.44
20	42243771	42245065	5.84
20	42307591	42308645	4.91
20	42360151	42363381	3.95
20	42491765	42494009	4.84
20	42598015	42599978	4.59
20	42608121	42609391	4.66
20	42689482	42691620	3.33
20	42829633	42832038	3.68
20	43129741	43131655	4.33
20	43194320	43195486	5.96
20	43265808	43267203	4.36
20	43314782	43316636	5.1
20	43413273	43414173	4.95
20	43434278	43436221	5.04
20	43453907	43456887	2.93
20	43506693	43508475	3.96
20	43519990	43521549	4.15
20	43654176	43655641	2.89
20	43753466	43756229	3.16
20	43838561	43840580	3.44
20	43965228	43966284	5.04
20	43968176	43969917	3.9
20	44095517	44097189	5.96
20	44472512	44474890	4.79
20	44514766	44516009	4.36
20	44705338	44706352	5.24
20	44829391	44830231	4.43
20	44833357	44834462	5.5
20	45014466	45015452	5.44
20	45020344	45021463	5.04
20	45204889	45207075	5.44
20	45208392	45209123	5.2
20	45293936	45295325	3.19
20	45307246	45308662	5.44
20	45408368	45409770	3.71
20	45440048	45441077	5.55
20	45444432	45445963	4.59
20	45447103	45449086	3.63
20	45605164	45606202	4.91
20	45627671	45629799	5.5
20	45810653	45812480	4.59
20	46141580	46142975	4.59
20	46289938	46291586	4.13
20	46459125	46459782	5.64
20	46545954	46547026	4.88
20	46547847	46548411	6.1
20	46745182	46746280	5.69
20	46751640	46752486	6.11
20	46756406	46757294	5.73
