# Supplementary material for: RIdeogram: drawing SVG graphics to visualize and map genome-wide data on the idiograms
Source: PeerJ Comput Sci. 2020 Jan 20;6:e251. doi: 10.7717/peerj-cs.251 (PMC7924719; doi:10.7717/peerj-cs.251)
Supplement: Data S3 [file peerj-cs-06-251-s010.zip › Supplemental Data S3/TF_genes.txt]

Type	Shape	Chr	Start	End	color
Down	circle	2	47880056	47881216	66c2a5
Down	circle	8	18167525	18170320	66c2a5
Down	circle	6	2143202	2149970	66c2a5
Down	circle	7	6597739	6605077	66c2a5
Down	circle	4	6692531	6696232	66c2a5
Down	circle	2	5373150	5381716	66c2a5
Down	circle	20	37557578	37559803	66c2a5
Down	circle	7	3479736	3484413	66c2a5
Down	circle	2	49400292	49419237	66c2a5
Down	circle	7	43513576	43516516	66c2a5
Down	circle	15	15576818	15580776	66c2a5
Down	circle	20	34452632	34454910	66c2a5
Down	circle	12	7325591	7335982	66c2a5
Down	circle	1	627759	641836	66c2a5
Down	circle	6	1782458	1787011	66c2a5
Down	circle	16	4517821	4528304	66c2a5
Down	circle	3	5456264	5461097	66c2a5
Down	circle	1	50667387	50669162	66c2a5
Down	circle	10	40563000	40565508	66c2a5
Down	circle	16	31839894	31842861	66c2a5
Down	circle	20	36793260	36796162	66c2a5
No significant changes	triangle	4	41095139	41096346	e78ac3
No significant changes	triangle	1	48903170	48909585	e78ac3
No significant changes	triangle	4	9261272	9265399	e78ac3
No significant changes	triangle	15	3693610	3698573	e78ac3
No significant changes	triangle	12	589135	591689	e78ac3
No significant changes	triangle	2	1487572	1488436	e78ac3
No significant changes	triangle	8	5177079	5180062	e78ac3
No significant changes	triangle	8	18192470	18194278	e78ac3
No significant changes	triangle	13	21259763	21269338	e78ac3
No significant changes	triangle	2	47231130	47235671	e78ac3
No significant changes	triangle	8	8728065	8732121	e78ac3
No significant changes	triangle	7	3207568	3210040	e78ac3
No significant changes	triangle	4	6998813	7002347	e78ac3
No significant changes	triangle	13	29422366	29439071	e78ac3
No significant changes	triangle	7	12690664	12696587	e78ac3
No significant changes	triangle	13	40927272	40942878	e78ac3
No significant changes	triangle	13	39529263	39531721	e78ac3
No significant changes	triangle	20	41528152	41531284	e78ac3
No significant changes	triangle	9	39359488	39366287	e78ac3
No significant changes	triangle	11	35508751	35513658	e78ac3
No significant changes	triangle	18	55208227	55215198	e78ac3
No significant changes	triangle	11	6727200	6729164	e78ac3
No significant changes	triangle	20	36104154	36107132	e78ac3
No significant changes	triangle	7	4184383	4196999	e78ac3
No significant changes	triangle	11	494146	497881	e78ac3
No significant changes	triangle	20	42253044	42255605	e78ac3
No significant changes	triangle	18	9174865	9178115	e78ac3
No significant changes	triangle	8	13707995	13714713	e78ac3
No significant changes	triangle	11	16007105	16009894	e78ac3
No significant changes	triangle	1	50951266	50952770	e78ac3
No significant changes	triangle	8	43688957	43691102	e78ac3
No significant changes	triangle	11	9252333	9258212	e78ac3
No significant changes	triangle	5	4548297	4549817	e78ac3
No significant changes	triangle	11	35118813	35122179	e78ac3
No significant changes	triangle	7	7789603	7792641	e78ac3
No significant changes	triangle	17	37695509	37698039	e78ac3
No significant changes	triangle	8	9517145	9521239	e78ac3
No significant changes	triangle	9	36516469	36518193	e78ac3
No significant changes	triangle	11	4383330	4388049	e78ac3
No significant changes	triangle	17	39537897	39540359	e78ac3
No significant changes	triangle	18	3374412	3375437	e78ac3
Up	box	13	42333437	42340283	fc8d62
Up	box	7	5348435	5351534	fc8d62
Up	box	4	13109726	13110741	fc8d62
Up	box	6	13108566	13117446	fc8d62
Up	box	1	53990093	53991434	fc8d62
Up	box	7	4352173	4359626	fc8d62
Up	box	13	30862976	30864051	fc8d62
Up	box	19	1741322	1752920	fc8d62
Up	box	19	48435002	48436303	fc8d62
Up	box	2	42464805	42466168	fc8d62
