# Supplementary material for: RIdeogram: drawing SVG graphics to visualize and map genome-wide data on the idiograms
Source: PeerJ Comput Sci. 2020 Jan 20;6:e251. doi: 10.7717/peerj-cs.251 (PMC7924719; doi:10.7717/peerj-cs.251)
Supplement: Data S4 [file peerj-cs-06-251-s011.zip]

Archive with 16 entries (13 files):
- Supplemental Data S4/
- Supplemental Data S4/Plot.R
- __MACOSX/
- __MACOSX/Supplemental Data S4/
- __MACOSX/Supplemental Data S4/._Plot.R
- Supplemental Data S4/.Rhistory
- Supplemental Data S4/Pi_for_CW.txt
- __MACOSX/Supplemental Data S4/._Pi_for_CW.txt
- Supplemental Data S4/.DS_Store
- __MACOSX/Supplemental Data S4/._.DS_Store
- Supplemental Data S4/Pi_for_CE.txt
- __MACOSX/Supplemental Data S4/._Pi_for_CE.txt
- Supplemental Data S4/chromosome.svg
- Supplemental Data S4/karyotype.txt
- __MACOSX/Supplemental Data S4/._karyotype.txt
- Supplemental Data S4/chromosome.png
