# Supplementary material for: RIdeogram: drawing SVG graphics to visualize and map genome-wide data on the idiograms
Source: PeerJ Comput Sci. 2020 Jan 20;6:e251. doi: 10.7717/peerj-cs.251 (PMC7924719; doi:10.7717/peerj-cs.251)
Supplement: Data S4 [file peerj-cs-06-251-s011.zip › Supplemental Data S4/Plot.R]

require(RIdeogram)
liriodendron_karyotype <- read.table("karyotype.txt", sep = "\t", header = T, stringsAsFactors = F)
Pi_for_CE <- read.table("Pi_for_CE.txt", sep = "\t", header = T, stringsAsFactors = F)
Pi_for_CW <- read.table("Pi_for_CW.txt", sep = "\t", header = T, stringsAsFactors = F)

ideogram(karyotype = liriodendron_karyotype, overlaid = Pi_for_CW, label = Pi_for_CE, label_type = "heatmap", colorset1 = c("#edecff", "#7570b3"), colorset2 = c("#fff5ed", "#d95f02"))
convertSVG("chromosome.svg", device = "png", dpi = 600)
