# Supplementary material for: RIdeogram: drawing SVG graphics to visualize and map genome-wide data on the idiograms
Source: PeerJ Comput Sci. 2020 Jan 20;6:e251. doi: 10.7717/peerj-cs.251 (PMC7924719; doi:10.7717/peerj-cs.251)
Supplement: Data S4 [file peerj-cs-06-251-s011.zip › Supplemental Data S4/Pi_for_CW.txt]

Chr	Start	End	Value
1	1	2000000	0.00385702
1	1000001	3000000	0.00331109
1	2000001	4000000	0.0037453
1	3000001	5000000	0.00339141
1	4000001	6000000	0.00305246
1	5000001	7000000	0.00323655
1	6000001	8000000	0.00257872
1	7000001	9000000	0.00379657
1	8000001	10000000	0.00435629
1	9000001	11000000	0.00324497
1	10000001	12000000	0.00302669
1	11000001	13000000	0.00312409
1	12000001	14000000	0.00358375
1	13000001	15000000	0.00341349
1	14000001	16000000	0.0032091
1	15000001	17000000	0.00317485
1	16000001	18000000	0.00318948
1	17000001	19000000	0.00379966
1	18000001	20000000	0.00395053
1	19000001	21000000	0.00382452
1	20000001	22000000	0.00331355
1	21000001	23000000	0.00280104
1	22000001	24000000	0.00365273
1	23000001	25000000	0.00342365
1	24000001	26000000	0.00265429
1	25000001	27000000	0.00326833
1	26000001	28000000	0.00362133
1	27000001	29000000	0.00387262
1	28000001	30000000	0.00428146
1	29000001	31000000	0.00374588
1	30000001	32000000	0.00289441
1	31000001	33000000	0.00302651
1	32000001	34000000	0.00322508
1	33000001	35000000	0.00280659
1	34000001	36000000	0.00259683
1	35000001	37000000	0.00306934
1	36000001	38000000	0.00315833
1	37000001	39000000	0.0027569
1	38000001	40000000	0.00301961
1	39000001	41000000	0.00366663
1	40000001	42000000	0.00358053
1	41000001	43000000	0.00287969
1	42000001	44000000	0.00300182
1	43000001	45000000	0.00293514
1	44000001	46000000	0.00266851
1	45000001	47000000	0.00307575
1	46000001	48000000	0.00232833
1	47000001	49000000	0.00198247
1	48000001	50000000	0.0028382
1	49000001	51000000	0.00358703
1	50000001	52000000	0.00370085
1	51000001	53000000	0.0033029
1	52000001	54000000	0.00306411
1	53000001	55000000	0.00300832
1	54000001	56000000	0.00287086
1	55000001	57000000	0.00296517
1	56000001	58000000	0.00377536
1	57000001	59000000	0.00344863
1	58000001	60000000	0.00267861
1	59000001	61000000	0.00293165
1	60000001	62000000	0.00311466
1	61000001	63000000	0.00261019
1	62000001	64000000	0.00272164
1	63000001	65000000	0.00390309
1	64000001	66000000	0.00400435
1	65000001	67000000	0.00353131
1	66000001	68000000	0.00374655
1	67000001	69000000	0.00372618
1	68000001	70000000	0.00343218
1	69000001	71000000	0.00357542
1	70000001	72000000	0.00361729
1	71000001	73000000	0.00356433
1	72000001	74000000	0.00370685
1	73000001	75000000	0.00340034
1	74000001	76000000	0.00269979
1	75000001	77000000	0.00237091
1	76000001	78000000	0.00308506
1	77000001	79000000	0.00370729
1	78000001	80000000	0.00389768
1	79000001	81000000	0.00326592
1	80000001	82000000	0.00283926
1	81000001	83000000	0.00370157
1	82000001	84000000	0.00330382
1	83000001	85000000	0.0025783
1	84000001	86000000	0.00289062
1	85000001	87000000	0.00337903
1	86000001	88000000	0.00368482
1	87000001	89000000	0.00310319
1	88000001	90000000	0.00280311
1	89000001	91000000	0.00317427
1	90000001	92000000	0.00331471
1	91000001	93000000	0.0031192
1	92000001	94000000	0.00379906
1	93000001	95000000	0.00302699
1	94000001	96000000	0.00188524
1	95000001	97000000	0.00303193
1	96000001	98000000	0.0032216
1	97000001	99000000	0.00268711
1	98000001	100000000	0.00267826
1	99000001	101000000	0.00340202
1	100000001	102000000	0.00378485
1	101000001	103000000	0.00330231
1	102000001	104000000	0.00305401
1	103000001	105000000	0.00280447
1	104000001	106000000	0.00278043
1	105000001	107000000	0.00281963
1	106000001	108000000	0.00314417
1	107000001	109000000	0.00285246
1	108000001	110000000	0.00253762
1	109000001	111000000	0.00273191
1	110000001	112000000	0.0028346
1	111000001	113000000	0.00343708
1	112000001	114000000	0.00295197
1	113000001	115000000	0.00270901
1	114000001	116000000	0.00338122
1	115000001	117000000	0.00377379
1	116000001	118000000	0.00436415
1	117000001	118073833	0.00244846
1	118000001	118073833	8.34E-05
10	1	2000000	0.00316748
10	1000001	3000000	0.00315289
10	2000001	4000000	0.00304765
10	3000001	5000000	0.00373749
10	4000001	6000000	0.00372265
10	5000001	7000000	0.00310263
10	6000001	8000000	0.00341611
10	7000001	9000000	0.00277272
10	8000001	10000000	0.0028011
10	9000001	11000000	0.00326845
10	10000001	12000000	0.002899
10	11000001	13000000	0.00345234
10	12000001	14000000	0.00385751
10	13000001	15000000	0.00356045
10	14000001	16000000	0.00345691
10	15000001	17000000	0.00417099
10	16000001	18000000	0.00374506
10	17000001	19000000	0.00338062
10	18000001	20000000	0.00420748
10	19000001	21000000	0.00395483
10	20000001	22000000	0.00368454
10	21000001	23000000	0.00361444
10	22000001	24000000	0.00392545
10	23000001	25000000	0.00392249
10	24000001	26000000	0.00330618
10	25000001	27000000	0.00313131
10	26000001	28000000	0.00327464
10	27000001	29000000	0.00344997
10	28000001	30000000	0.00346829
10	29000001	31000000	0.00347495
10	30000001	32000000	0.00317622
10	31000001	33000000	0.00291125
10	32000001	34000000	0.00278293
10	33000001	35000000	0.00322821
10	34000001	36000000	0.00282963
10	35000001	37000000	0.00272258
10	36000001	38000000	0.00333196
10	37000001	39000000	0.00306731
10	38000001	40000000	0.00277699
10	39000001	41000000	0.00234054
10	40000001	42000000	0.00220595
10	41000001	43000000	0.00270471
10	42000001	44000000	0.00303675
10	43000001	45000000	0.00347801
10	44000001	46000000	0.00378339
10	45000001	47000000	0.00371296
10	46000001	48000000	0.00403073
10	47000001	49000000	0.00312792
10	48000001	50000000	0.00337158
10	49000001	51000000	0.00335653
10	50000001	52000000	0.00175312
10	51000001	53000000	0.00226411
10	52000001	54000000	0.00275306
10	53000001	55000000	0.00236439
10	54000001	56000000	0.00220423
10	55000001	57000000	0.00324116
10	56000001	57983155	0.00353525
10	57000001	57983155	0.00136634
11	1	2000000	0.00338362
11	1000001	3000000	0.00291692
11	2000001	4000000	0.00248466
11	3000001	5000000	0.00316883
11	4000001	6000000	0.00376216
11	5000001	7000000	0.00390353
11	6000001	8000000	0.00350281
11	7000001	9000000	0.00311292
11	8000001	10000000	0.00271581
11	9000001	11000000	0.00221174
11	10000001	12000000	0.00218888
11	11000001	13000000	0.0021386
11	12000001	14000000	0.00298282
11	13000001	15000000	0.00271603
11	14000001	16000000	0.00187193
11	15000001	17000000	0.00199818
11	16000001	18000000	0.00211099
11	17000001	19000000	0.00241216
11	18000001	20000000	0.00290447
11	19000001	21000000	0.0033457
11	20000001	22000000	0.00319962
11	21000001	23000000	0.00284279
11	22000001	24000000	0.00233232
11	23000001	25000000	0.00305731
11	24000001	26000000	0.00398761
11	25000001	27000000	0.00388
11	26000001	28000000	0.00316478
11	27000001	29000000	0.00293348
11	28000001	30000000	0.00307078
11	29000001	31000000	0.00367591
11	30000001	32000000	0.00361541
11	31000001	33000000	0.00299839
11	32000001	34000000	0.00338771
11	33000001	35000000	0.00242446
11	34000001	36000000	0.00182406
11	35000001	37000000	0.00252445
11	36000001	38000000	0.00260652
11	37000001	39000000	0.00213969
11	38000001	40000000	0.0022962
11	39000001	41000000	0.00336148
11	40000001	42000000	0.00332078
11	41000001	43000000	0.00270629
11	42000001	44000000	0.00224913
11	43000001	45000000	0.00204002
11	44000001	46000000	0.00279365
11	45000001	47000000	0.00309088
11	46000001	48000000	0.00303795
11	47000001	49000000	0.00320986
11	48000001	50000000	0.00352299
11	49000001	50685131	0.00267572
11	50000001	50685131	0.000753827
12	1	2000000	0.00338309
12	1000001	3000000	0.00344572
12	2000001	4000000	0.00328154
12	3000001	5000000	0.00292735
12	4000001	6000000	0.00262484
12	5000001	7000000	0.00218745
12	6000001	8000000	0.00224734
12	7000001	9000000	0.00268862
12	8000001	10000000	0.00263384
12	9000001	11000000	0.00222715
12	10000001	12000000	0.00285635
12	11000001	13000000	0.00337715
12	12000001	14000000	0.00304848
12	13000001	15000000	0.00339534
12	14000001	16000000	0.00400471
12	15000001	17000000	0.00368295
12	16000001	18000000	0.00276814
12	17000001	19000000	0.00227248
12	18000001	20000000	0.00267952
12	19000001	21000000	0.00310729
12	20000001	22000000	0.00292591
12	21000001	23000000	0.00281887
12	22000001	24000000	0.00341908
12	23000001	25000000	0.00331244
12	24000001	26000000	0.00298437
12	25000001	27000000	0.00341686
12	26000001	28000000	0.00315823
12	27000001	29000000	0.00279686
12	28000001	30000000	0.00217779
12	29000001	31000000	0.00182967
12	30000001	32000000	0.0027031
12	31000001	32552834	0.00250078
12	32000001	32552834	0.000798808
13	1	2000000	0.00329854
13	1000001	3000000	0.00347392
13	2000001	4000000	0.00389018
13	3000001	5000000	0.00366993
13	4000001	6000000	0.00266218
13	5000001	7000000	0.00321823
13	6000001	8000000	0.0033834
13	7000001	9000000	0.00259639
13	8000001	10000000	0.00268425
13	9000001	11000000	0.00335169
13	10000001	12000000	0.00340204
13	11000001	13000000	0.00310775
13	12000001	14000000	0.0037477
13	13000001	15000000	0.00405604
13	14000001	16000000	0.00340835
13	15000001	17000000	0.00323016
13	16000001	18000000	0.00358205
13	17000001	19000000	0.00379135
13	18000001	20000000	0.00341357
13	19000001	21000000	0.00277127
13	20000001	22000000	0.00397283
13	21000001	23000000	0.00453446
13	22000001	24000000	0.00332182
13	23000001	25000000	0.00346794
13	24000001	25667229	0.00295081
13	25000001	25667229	0.000908302
14	1	2000000	0.00365939
14	1000001	3000000	0.00454818
14	2000001	4000000	0.00441841
14	3000001	5000000	0.00403607
14	4000001	6000000	0.00337078
14	5000001	7000000	0.00305097
14	6000001	8000000	0.00411848
14	7000001	9000000	0.00416471
14	8000001	10000000	0.00319983
14	9000001	11000000	0.00335252
14	10000001	12000000	0.00416129
14	11000001	13000000	0.00418644
14	12000001	14000000	0.00382698
14	13000001	15000000	0.00327514
14	14000001	16000000	0.00280391
14	15000001	17000000	0.00345345
14	16000001	18000000	0.00378441
14	17000001	19000000	0.00346612
14	18000001	20000000	0.00356931
14	19000001	21000000	0.00346329
14	20000001	22000000	0.00334232
14	21000001	23000000	0.00295722
14	22000001	24000000	0.00255775
14	23000001	25000000	0.0032314
14	24000001	26000000	0.00350657
14	25000001	27000000	0.00259956
14	26000001	28000000	0.00272589
14	27000001	29000000	0.00285871
14	28000001	30000000	0.00235317
14	29000001	31000000	0.00223209
14	30000001	32000000	0.00315856
14	31000001	33000000	0.00367062
14	32000001	34000000	0.00338896
14	33000001	35000000	0.00320781
14	34000001	36000000	0.00285706
14	35000001	37000000	0.00325594
14	36000001	38000000	0.00337212
14	37000001	39000000	0.00283652
14	38000001	40000000	0.00272075
14	39000001	41000000	0.00282732
14	40000001	42000000	0.00264572
14	41000001	43000000	0.00295367
14	42000001	44000000	0.00352296
14	43000001	45000000	0.00376964
14	44000001	46000000	0.00364946
14	45000001	47000000	0.0030942
14	46000001	48000000	0.00324818
14	47000001	49000000	0.00336138
14	48000001	50000000	0.00310269
14	49000001	51000000	0.00332027
14	50000001	52000000	0.00384429
14	51000001	53000000	0.00437955
14	52000001	53685928	0.0032866
14	53000001	53685928	0.001077
15	1	2000000	0.00421646
15	1000001	3000000	0.00362732
15	2000001	4000000	0.00259933
15	3000001	5000000	0.00293478
15	4000001	6000000	0.00346274
15	5000001	7000000	0.00310802
15	6000001	8000000	0.00342155
15	7000001	9000000	0.00349194
15	8000001	10000000	0.00294315
15	9000001	11000000	0.00305442
15	10000001	12000000	0.00334884
15	11000001	13000000	0.00285366
15	12000001	13456278	0.00184735
15	13000001	13456278	0.000652117
16	1	2000000	0.00375598
16	1000001	3000000	0.00328989
16	2000001	4000000	0.00340805
16	3000001	5000000	0.00449216
16	4000001	6000000	0.00415839
16	5000001	7000000	0.00300682
16	6000001	8000000	0.00263836
16	7000001	9000000	0.00247227
16	8000001	10000000	0.00226681
16	9000001	11000000	0.00214096
16	10000001	12000000	0.00236046
16	11000001	13000000	0.00257717
16	12000001	14000000	0.00259186
16	13000001	15000000	0.00200817
16	14000001	16000000	0.00196547
16	15000001	17000000	0.00235263
16	16000001	18000000	0.00235367
16	17000001	19000000	0.00293507
16	18000001	20000000	0.00319132
16	19000001	21000000	0.0029635
16	20000001	22000000	0.00349063
16	21000001	23000000	0.00282382
16	22000001	24000000	0.00267355
16	23000001	25000000	0.00345512
16	24000001	26000000	0.00317903
16	25000001	27000000	0.00283181
16	26000001	28000000	0.00261217
16	27000001	28459215	0.0019433
16	28000001	28459215	0.000632959
17	1	2000000	0.00356309
17	1000001	3000000	0.00390393
17	2000001	4000000	0.00394866
17	3000001	5000000	0.00334591
17	4000001	6000000	0.00321986
17	5000001	7000000	0.00372151
17	6000001	8000000	0.00365053
17	7000001	9000000	0.0034851
17	8000001	10000000	0.00346784
17	9000001	11000000	0.00257774
17	10000001	12000000	0.00236359
17	11000001	13000000	0.0024674
17	12000001	14000000	0.00227477
17	13000001	15000000	0.00279337
17	14000001	16000000	0.00312283
17	15000001	17000000	0.00337836
17	16000001	18000000	0.0037817
17	17000001	19000000	0.00348931
17	18000001	20000000	0.0035461
17	19000001	21000000	0.00280481
17	20000001	22000000	0.00153035
17	21000001	23000000	0.00177991
17	22000001	24000000	0.00257705
17	23000001	25000000	0.00323987
17	24000001	26000000	0.00263372
17	25000001	27000000	0.0025235
17	26000001	28000000	0.00330667
17	27000001	29000000	0.00347241
17	28000001	30000000	0.00375215
17	29000001	31000000	0.00406506
17	30000001	32000000	0.0036359
17	31000001	33000000	0.00315137
17	32000001	34000000	0.00248784
17	33000001	35000000	0.00214193
17	34000001	36000000	0.00278499
17	35000001	37000000	0.00385663
17	36000001	38000000	0.00366031
17	37000001	39000000	0.00356632
17	38000001	40000000	0.00485073
17	39000001	41000000	0.00443211
17	40000001	42000000	0.00389229
17	41000001	42403734	0.00277378
17	42000001	42403734	0.000646831
18	1	2000000	0.00309433
18	1000001	3000000	0.00295234
18	2000001	4000000	0.00281922
18	3000001	5000000	0.00255366
18	4000001	6000000	0.00256619
18	5000001	7000000	0.00223728
18	6000001	8000000	0.00277839
18	7000001	9000000	0.00334838
18	8000001	10000000	0.00317994
18	9000001	11000000	0.0031753
18	10000001	12000000	0.00298492
18	11000001	13000000	0.00343224
18	12000001	14000000	0.00360989
18	13000001	15000000	0.00358745
18	14000001	16000000	0.00406858
18	15000001	17000000	0.00315767
18	16000001	18000000	0.00262852
18	17000001	19000000	0.00315306
18	18000001	20000000	0.00305065
18	19000001	21000000	0.00318714
18	20000001	22000000	0.00322241
18	21000001	23000000	0.00325757
18	22000001	24000000	0.00282555
18	23000001	25000000	0.00242803
18	24000001	26000000	0.00215552
18	25000001	27000000	0.00174994
18	26000001	27842185	0.00179298
18	27000001	27842185	0.000924918
19	1	2000000	0.00263163
19	1000001	3000000	0.00309352
19	2000001	4000000	0.00261767
19	3000001	5000000	0.00292474
19	4000001	6000000	0.00331289
19	5000001	7000000	0.00361401
19	6000001	8000000	0.00432478
19	7000001	9000000	0.00351468
19	8000001	10000000	0.00264142
19	9000001	11000000	0.00255897
19	10000001	12000000	0.00204099
19	11000001	13000000	0.00188609
19	12000001	14000000	0.00247431
19	13000001	15000000	0.00270467
19	14000001	16000000	0.00225175
19	15000001	17000000	0.00252361
19	16000001	18000000	0.00250167
19	17000001	19000000	0.00245705
19	18000001	19701765	0.00263736
19	19000001	19701765	0.00120531
2	1	2000000	0.00323199
2	1000001	3000000	0.00313272
2	2000001	4000000	0.00332191
2	3000001	5000000	0.00234022
2	4000001	6000000	0.0028265
2	5000001	7000000	0.00345578
2	6000001	8000000	0.00239379
2	7000001	9000000	0.00278782
2	8000001	10000000	0.0031818
2	9000001	11000000	0.00283083
2	10000001	12000000	0.00334029
2	11000001	13000000	0.0034476
2	12000001	14000000	0.00339048
2	13000001	15000000	0.00356665
2	14000001	16000000	0.00313702
2	15000001	17000000	0.00310253
2	16000001	18000000	0.00346823
2	17000001	19000000	0.00377243
2	18000001	20000000	0.00342577
2	19000001	21000000	0.0032665
2	20000001	22000000	0.00373766
2	21000001	23000000	0.00324311
2	22000001	24000000	0.00262001
2	23000001	25000000	0.00328914
2	24000001	26000000	0.00307989
2	25000001	27000000	0.00247488
2	26000001	28000000	0.00234497
2	27000001	29000000	0.00318147
2	28000001	30000000	0.00438439
2	29000001	31000000	0.0040379
2	30000001	32000000	0.00254741
2	31000001	33000000	0.00239016
2	32000001	34000000	0.00338854
2	33000001	35000000	0.00318188
2	34000001	36000000	0.00328547
2	35000001	37000000	0.00373942
2	36000001	38000000	0.00297552
2	37000001	39000000	0.00224204
2	38000001	40000000	0.00329403
2	39000001	41000000	0.00339994
2	40000001	42000000	0.00312335
2	41000001	43000000	0.00322565
2	42000001	44000000	0.00337717
2	43000001	45000000	0.00424618
2	44000001	46000000	0.00430178
2	45000001	47000000	0.00331596
2	46000001	48000000	0.00315803
2	47000001	49000000	0.0035109
2	48000001	50000000	0.00307828
2	49000001	51000000	0.00309877
2	50000001	52000000	0.00255391
2	51000001	53000000	0.0028108
2	52000001	54000000	0.00406359
2	53000001	55000000	0.0036061
2	54000001	56000000	0.00279553
2	55000001	57000000	0.0032708
2	56000001	58000000	0.00340239
2	57000001	59000000	0.00359369
2	58000001	60000000	0.00386606
2	59000001	61000000	0.00342311
2	60000001	62000000	0.0031763
2	61000001	63000000	0.00264716
2	62000001	64000000	0.00307166
2	63000001	65000000	0.00356955
2	64000001	66000000	0.00333225
2	65000001	67000000	0.00366034
2	66000001	68000000	0.00317333
2	67000001	69000000	0.00235745
2	68000001	70000000	0.00246464
2	69000001	71000000	0.0026441
2	70000001	72000000	0.00301928
2	71000001	73000000	0.00334984
2	72000001	74000000	0.00268446
2	73000001	75000000	0.00231345
2	74000001	76000000	0.00234448
2	75000001	77000000	0.00255831
2	76000001	78000000	0.00340341
2	77000001	79000000	0.00395749
2	78000001	80000000	0.00407051
2	79000001	81000000	0.00343622
2	80000001	82000000	0.00227939
2	81000001	83000000	0.00272995
2	82000001	84000000	0.00332286
2	83000001	85000000	0.00295221
2	84000001	86000000	0.00253649
2	85000001	87000000	0.00277853
2	86000001	88000000	0.00362416
2	87000001	89000000	0.00375405
2	88000001	90000000	0.00291968
2	89000001	91000000	0.0023014
2	90000001	92000000	0.00283964
2	91000001	93000000	0.00306566
2	92000001	94000000	0.00300164
2	93000001	95000000	0.00341715
2	94000001	96000000	0.00388255
2	95000001	97000000	0.00392336
2	96000001	98000000	0.00378291
2	97000001	98364873	0.00235972
2	98000001	98364873	0.000462501
3	1	2000000	0.0034255
3	1000001	3000000	0.0030891
3	2000001	4000000	0.00269691
3	3000001	5000000	0.00239133
3	4000001	6000000	0.00278162
3	5000001	7000000	0.00285717
3	6000001	8000000	0.00256492
3	7000001	9000000	0.00317545
3	8000001	10000000	0.00329245
3	9000001	11000000	0.00328748
3	10000001	12000000	0.00366599
3	11000001	13000000	0.00396664
3	12000001	14000000	0.00308853
3	13000001	15000000	0.00258756
3	14000001	16000000	0.00276873
3	15000001	17000000	0.00237182
3	16000001	18000000	0.00274963
3	17000001	19000000	0.0027149
3	18000001	20000000	0.00209276
3	19000001	21000000	0.00257341
3	20000001	22000000	0.00257649
3	21000001	23000000	0.00177323
3	22000001	24000000	0.0019935
3	23000001	25000000	0.00253626
3	24000001	26000000	0.00264362
3	25000001	27000000	0.00269507
3	26000001	28000000	0.00293746
3	27000001	29000000	0.00276653
3	28000001	30000000	0.00209539
3	29000001	31000000	0.00236025
3	30000001	32000000	0.00357511
3	31000001	33000000	0.00325719
3	32000001	34000000	0.00267346
3	33000001	35000000	0.00301655
3	34000001	36000000	0.00275644
3	35000001	37000000	0.002884
3	36000001	38000000	0.00379412
3	37000001	39000000	0.00325492
3	38000001	40000000	0.00267317
3	39000001	41000000	0.00373983
3	40000001	42000000	0.00385369
3	41000001	43000000	0.00388263
3	42000001	44000000	0.00367676
3	43000001	45000000	0.00268621
3	44000001	46000000	0.00327812
3	45000001	47000000	0.00374082
3	46000001	48000000	0.0032967
3	47000001	49000000	0.00308757
3	48000001	50000000	0.00294708
3	49000001	51000000	0.00339124
3	50000001	52000000	0.00315816
3	51000001	53000000	0.002445
3	52000001	54000000	0.00335043
3	53000001	55000000	0.00346267
3	54000001	56000000	0.00291146
3	55000001	57000000	0.00319253
3	56000001	58000000	0.00322515
3	57000001	59000000	0.00329678
3	58000001	60000000	0.00341679
3	59000001	61000000	0.00308112
3	60000001	62000000	0.00309762
3	61000001	63000000	0.00353423
3	62000001	64000000	0.00318815
3	63000001	65000000	0.00286433
3	64000001	66000000	0.00334006
3	65000001	67000000	0.00336543
3	66000001	68000000	0.00366947
3	67000001	69000000	0.00387451
3	68000001	70000000	0.00342487
3	69000001	71000000	0.00301569
3	70000001	72000000	0.00232367
3	71000001	73000000	0.0023367
3	72000001	74000000	0.00274356
3	73000001	75000000	0.00359376
3	74000001	76000000	0.00359774
3	75000001	77000000	0.00305217
3	76000001	78000000	0.00345328
3	77000001	79000000	0.00337088
3	78000001	80000000	0.00295855
3	79000001	81000000	0.00274937
3	80000001	82000000	0.00392829
3	81000001	83000000	0.00382238
3	82000001	84000000	0.00283681
3	83000001	85000000	0.00339847
3	84000001	86000000	0.00378667
3	85000001	87000000	0.00350618
3	86000001	88000000	0.00381896
3	87000001	89000000	0.00372052
3	88000001	90000000	0.00295174
3	89000001	91000000	0.00373025
3	90000001	92000000	0.00353916
3	91000001	93000000	0.00303202
3	92000001	94000000	0.00331282
3	93000001	95000000	0.00406727
3	94000001	96000000	0.00389656
3	95000001	97000000	0.00344177
3	96000001	98000000	0.00395931
3	97000001	99000000	0.00400151
3	98000001	100000000	0.00355791
3	99000001	101000000	0.00314084
3	100000001	102000000	0.00331552
3	101000001	103000000	0.00332418
3	102000001	104000000	0.00330439
3	103000001	105000000	0.00302526
3	104000001	106000000	0.00371367
3	105000001	107000000	0.00487295
3	106000001	108000000	0.00424159
3	107000001	109000000	0.00273993
3	108000001	110000000	0.00244406
3	109000001	111000000	0.00281188
3	110000001	112000000	0.00264783
3	111000001	113000000	0.00248967
3	112000001	114000000	0.0020262
3	113000001	115000000	0.00164892
3	114000001	116000000	0.00223095
3	115000001	117000000	0.00305425
3	116000001	118000000	0.00339595
3	117000001	119000000	0.00307219
3	118000001	120000000	0.00235823
3	119000001	121000000	0.00245108
3	120000001	122000000	0.00278195
3	121000001	123000000	0.0023492
3	122000001	124000000	0.00269488
3	123000001	125000000	0.00284327
3	124000001	126000000	0.00281044
3	125000001	127000000	0.00312983
3	126000001	128000000	0.00255288
3	127000001	129000000	0.0024327
3	128000001	130000000	0.0030185
3	129000001	131000000	0.00346745
3	130000001	132000000	0.0032174
3	131000001	133000000	0.0033689
3	132000001	134000000	0.00353911
3	133000001	135000000	0.00353633
3	134000001	136000000	0.0033585
3	135000001	137000000	0.00370925
3	136000001	138000000	0.00424073
3	137000001	139000000	0.00362629
3	138000001	140000000	0.00370095
3	139000001	141000000	0.00409087
3	140000001	142000000	0.00404368
3	141000001	143000000	0.00386514
3	142000001	144000000	0.00346869
3	143000001	145000000	0.00315475
3	144000001	146000000	0.00264733
3	145000001	147000000	0.00203312
3	146000001	148000000	0.00269315
3	147000001	149000000	0.00398425
3	148000001	150000000	0.00435295
3	149000001	151000000	0.00434906
3	150000001	152000000	0.00450218
3	151000001	153000000	0.00471187
3	152000001	154000000	0.00447211
3	153000001	155000000	0.00429697
3	154000001	156000000	0.00381107
3	155000001	157000000	0.00285214
3	156000001	158000000	0.00302022
3	157000001	159000000	0.00305802
3	158000001	160000000	0.00305114
3	159000001	161000000	0.00281159
3	160000001	162000000	0.00237397
3	161000001	163000000	0.00277831
3	162000001	164000000	0.00306878
3	163000001	165000000	0.00334983
3	164000001	166000000	0.00253629
3	165000001	167000000	0.00173518
3	166000001	168000000	0.00244123
3	167000001	169000000	0.00313951
3	168000001	170000000	0.00291514
3	169000001	171000000	0.00242989
3	170000001	172000000	0.0027395
3	171000001	173000000	0.00309355
3	172000001	174000000	0.00315118
3	173000001	175000000	0.0032978
3	174000001	176000000	0.0034133
3	175000001	177000000	0.00359922
3	176000001	178000000	0.00337354
3	177000001	179000000	0.00302123
3	178000001	180000000	0.00286138
3	179000001	181000000	0.00263881
3	180000001	182000000	0.00278529
3	181000001	183000000	0.00328586
3	182000001	184000000	0.00393549
3	183000001	185000000	0.00438163
3	184000001	186000000	0.00404438
3	185000001	187000000	0.00383165
3	186000001	188000000	0.00390642
3	187000001	189000000	0.00378702
3	188000001	190000000	0.00338139
3	189000001	191000000	0.00335272
3	190000001	192000000	0.00369604
3	191000001	193000000	0.00357149
3	192000001	194000000	0.00364416
3	193000001	195000000	0.00292432
3	194000001	196000000	0.00206378
3	195000001	197000000	0.0024141
3	196000001	198000000	0.00272243
3	197000001	199000000	0.00259382
3	198000001	200000000	0.00274951
3	199000001	201000000	0.00278732
3	200000001	202000000	0.00278426
3	201000001	203000000	0.00288501
3	202000001	204000000	0.00318017
3	203000001	205000000	0.00309022
3	204000001	206000000	0.00258299
3	205000001	207000000	0.00356224
3	206000001	207093695	0.00252742
3	207000001	207093695	0.000217532
4	1	2000000	0.00365149
4	1000001	3000000	0.0034662
4	2000001	4000000	0.0037396
4	3000001	5000000	0.00421588
4	4000001	6000000	0.00402407
4	5000001	7000000	0.00301593
4	6000001	8000000	0.00263112
4	7000001	9000000	0.00297123
4	8000001	10000000	0.00281124
4	9000001	11000000	0.00282814
4	10000001	12000000	0.00297395
4	11000001	13000000	0.00324653
4	12000001	14000000	0.00339854
4	13000001	15000000	0.00310959
4	14000001	16000000	0.00277496
4	15000001	17000000	0.00404052
4	16000001	18000000	0.00369083
4	17000001	19000000	0.00366001
4	18000001	20000000	0.00391855
4	19000001	21000000	0.00309511
4	20000001	22000000	0.00345356
4	21000001	23000000	0.00326015
4	22000001	24000000	0.00377437
4	23000001	25000000	0.00360161
4	24000001	26000000	0.002987
4	25000001	27000000	0.00367995
4	26000001	28000000	0.00354661
4	27000001	29000000	0.00337983
4	28000001	30000000	0.00404815
4	29000001	31000000	0.00423314
4	30000001	32000000	0.00392713
4	31000001	33000000	0.00345807
4	32000001	34000000	0.00304474
4	33000001	35000000	0.00368589
4	34000001	36000000	0.00413385
4	35000001	37000000	0.00360503
4	36000001	38000000	0.0032842
4	37000001	39000000	0.00337511
4	38000001	40000000	0.00328825
4	39000001	41000000	0.00358173
4	40000001	42000000	0.00390894
4	41000001	43000000	0.00402359
4	42000001	44000000	0.00311714
4	43000001	45000000	0.00228073
4	44000001	46000000	0.0026281
4	45000001	47000000	0.00290932
4	46000001	48000000	0.00303455
4	47000001	49000000	0.00339597
4	48000001	50000000	0.00346736
4	49000001	50051714	0.00164109
4	50000001	50051714	0.000111342
5	1	2000000	0.00262754
5	1000001	3000000	0.00245558
5	2000001	4000000	0.00338264
5	3000001	5000000	0.00340253
5	4000001	6000000	0.0035669
5	5000001	7000000	0.00400273
5	6000001	8000000	0.00379919
5	7000001	9000000	0.00372955
5	8000001	10000000	0.00318194
5	9000001	11000000	0.00339298
5	10000001	12000000	0.00335545
5	11000001	13000000	0.00294221
5	12000001	14000000	0.00288595
5	13000001	15000000	0.00308467
5	14000001	16000000	0.00350465
5	15000001	17000000	0.00352992
5	16000001	18000000	0.00300837
5	17000001	19000000	0.0031909
5	18000001	20000000	0.00435177
5	19000001	21000000	0.00420137
5	20000001	22000000	0.0028295
5	21000001	23000000	0.00277703
5	22000001	24000000	0.00339046
5	23000001	25000000	0.0038913
5	24000001	26000000	0.00377075
5	25000001	27000000	0.00291296
5	26000001	28000000	0.0024901
5	27000001	29000000	0.00235418
5	28000001	30000000	0.0028412
5	29000001	31000000	0.00314254
5	30000001	32000000	0.00334539
5	31000001	33000000	0.00410358
5	32000001	34000000	0.00467444
5	33000001	35000000	0.00362585
5	34000001	36000000	0.00273035
5	35000001	37000000	0.00280812
5	36000001	38000000	0.00219521
5	37000001	39000000	0.0025243
5	38000001	40000000	0.00288501
5	39000001	41000000	0.00309448
5	40000001	42000000	0.00318244
5	41000001	43000000	0.00234946
5	42000001	44000000	0.00276788
5	43000001	45000000	0.00322001
5	44000001	45443526	0.00218536
5	45000001	45443526	0.000667885
6	1	2000000	0.00291482
6	1000001	3000000	0.00275243
6	2000001	4000000	0.00315734
6	3000001	5000000	0.00382157
6	4000001	6000000	0.0039079
6	5000001	7000000	0.00396265
6	6000001	8000000	0.00339222
6	7000001	9000000	0.00355023
6	8000001	10000000	0.0040437
6	9000001	11000000	0.00410848
6	10000001	12000000	0.00379786
6	11000001	13000000	0.00344704
6	12000001	14000000	0.00285651
6	13000001	15000000	0.00222829
6	14000001	16000000	0.0024822
6	15000001	17000000	0.00332304
6	16000001	18000000	0.00364724
6	17000001	19000000	0.00332542
6	18000001	20000000	0.0030313
6	19000001	21000000	0.00337301
6	20000001	22000000	0.00375096
6	21000001	23000000	0.00274046
6	22000001	24000000	0.0021716
6	23000001	25000000	0.00289873
6	24000001	26000000	0.0034141
6	25000001	27000000	0.00350403
6	26000001	28000000	0.00306507
6	27000001	29000000	0.00306141
6	28000001	30000000	0.00371086
6	29000001	31000000	0.00324239
6	30000001	32000000	0.00294111
6	31000001	33000000	0.00312662
6	32000001	34000000	0.00290609
6	33000001	35000000	0.00256255
6	34000001	35772468	0.00207109
6	35000001	35772468	0.000885006
7	1	2000000	0.00313246
7	1000001	3000000	0.00287293
7	2000001	4000000	0.00291735
7	3000001	5000000	0.00379193
7	4000001	6000000	0.003415
7	5000001	7000000	0.00302489
7	6000001	8000000	0.00324743
7	7000001	9000000	0.00352575
7	8000001	10000000	0.00371794
7	9000001	11000000	0.00319525
7	10000001	12000000	0.00290738
7	11000001	13000000	0.00314836
7	12000001	14000000	0.00325934
7	13000001	15000000	0.00302875
7	14000001	16000000	0.00292254
7	15000001	17000000	0.00252297
7	16000001	18000000	0.00250956
7	17000001	19000000	0.00265666
7	18000001	20000000	0.00285333
7	19000001	21000000	0.00270018
7	20000001	22000000	0.00229687
7	21000001	23000000	0.00253921
7	22000001	24000000	0.00360542
7	23000001	25000000	0.00344428
7	24000001	26000000	0.00292289
7	25000001	27000000	0.00393445
7	26000001	28000000	0.00336442
7	27000001	28624509	0.00213965
7	28000001	28624509	0.000999186
8	1	2000000	0.00239293
8	1000001	3000000	0.00278887
8	2000001	4000000	0.0031792
8	3000001	5000000	0.00297149
8	4000001	6000000	0.00243782
8	5000001	7000000	0.00330337
8	6000001	8000000	0.00449282
8	7000001	9000000	0.0037534
8	8000001	10000000	0.00254255
8	9000001	11000000	0.00272982
8	10000001	12000000	0.00345251
8	11000001	13000000	0.00366432
8	12000001	14000000	0.00353991
8	13000001	15000000	0.00362182
8	14000001	16000000	0.00371889
8	15000001	17000000	0.00313753
8	16000001	18000000	0.0027385
8	17000001	19000000	0.00290741
8	18000001	20000000	0.00314027
8	19000001	21000000	0.00372515
8	20000001	22000000	0.0040729
8	21000001	23000000	0.00310765
8	22000001	24000000	0.00254101
8	23000001	25000000	0.0029013
8	24000001	26000000	0.00224997
8	25000001	27000000	0.00265944
8	26000001	28000000	0.00278927
8	27000001	29000000	0.00202641
8	28000001	30000000	0.0024762
8	29000001	31000000	0.00291756
8	30000001	32000000	0.0026583
8	31000001	33000000	0.00256094
8	32000001	34000000	0.00299024
8	33000001	35000000	0.00302857
8	34000001	36000000	0.00291695
8	35000001	37000000	0.00336888
8	36000001	38000000	0.00356229
8	37000001	39000000	0.00346657
8	38000001	40000000	0.00312278
8	39000001	41000000	0.00262083
8	40000001	42000000	0.00269179
8	41000001	43000000	0.00313448
8	42000001	44000000	0.00398277
8	43000001	45000000	0.00361659
8	44000001	46000000	0.00289961
8	45000001	47000000	0.00296906
8	46000001	48000000	0.00339451
8	47000001	49000000	0.00360364
8	48000001	50000000	0.00445015
8	49000001	51000000	0.00386406
8	50000001	52000000	0.00210887
8	51000001	53000000	0.0030821
8	52000001	54000000	0.00382803
8	53000001	55000000	0.00274336
8	54000001	56000000	0.00230501
8	55000001	57000000	0.00306544
8	56000001	58000000	0.00371728
8	57000001	59000000	0.00329482
8	58000001	60000000	0.00276733
8	59000001	61000000	0.00309054
8	60000001	62000000	0.00295054
8	61000001	63000000	0.00272812
8	62000001	64000000	0.00264459
8	63000001	65000000	0.00235847
8	64000001	66000000	0.00255269
8	65000001	67000000	0.00281197
8	66000001	68000000	0.00292233
8	67000001	69000000	0.00349947
8	68000001	70000000	0.00399698
8	69000001	71000000	0.00383618
8	70000001	72000000	0.00377531
8	71000001	73000000	0.00322715
8	72000001	74000000	0.00359321
8	73000001	75000000	0.00349873
8	74000001	76000000	0.00270591
8	75000001	77000000	0.00355632
8	76000001	78000000	0.00384701
8	77000001	79000000	0.00380229
8	78000001	80000000	0.00347363
8	79000001	81000000	0.00368009
8	80000001	82000000	0.00441349
8	81000001	83000000	0.00370267
8	82000001	84000000	0.00291087
8	83000001	85000000	0.00356639
8	84000001	86000000	0.00371246
8	85000001	87000000	0.00341086
8	86000001	88000000	0.00300643
8	87000001	89000000	0.00282444
8	88000001	90000000	0.00381156
8	89000001	91000000	0.0038713
8	90000001	92000000	0.00388556
8	91000001	93000000	0.0041469
8	92000001	94000000	0.00341187
8	93000001	95000000	0.00283797
8	94000001	96000000	0.00324005
8	95000001	97000000	0.0037917
8	96000001	98000000	0.00357657
8	97000001	99000000	0.00333371
8	98000001	100000000	0.00286444
8	99000001	101000000	0.00258958
8	100000001	102000000	0.0025392
8	101000001	103000000	0.00293865
8	102000001	104000000	0.00360711
8	103000001	105000000	0.00324227
8	104000001	106000000	0.00321225
8	105000001	107000000	0.00325239
8	106000001	108000000	0.00275052
8	107000001	109000000	0.00245253
8	108000001	110000000	0.0025472
8	109000001	111000000	0.00290579
8	110000001	112000000	0.00305237
8	111000001	113000000	0.00334575
8	112000001	114000000	0.00377468
8	113000001	115000000	0.00364558
8	114000001	116000000	0.00315502
8	115000001	117000000	0.00268288
8	116000001	118000000	0.00323206
8	117000001	119000000	0.00397918
8	118000001	120000000	0.0035155
8	119000001	121000000	0.00277185
8	120000001	122000000	0.00292491
8	121000001	123000000	0.00334413
8	122000001	124000000	0.0034802
8	123000001	125000000	0.00316394
8	124000001	126000000	0.00250777
8	125000001	127000000	0.00296378
8	126000001	128000000	0.00313599
8	127000001	129000000	0.00245685
8	128000001	130000000	0.0029375
8	129000001	131000000	0.0035018
8	130000001	132000000	0.00269565
8	131000001	133000000	0.00220146
8	132000001	134000000	0.00277607
8	133000001	135000000	0.00284138
8	134000001	136000000	0.00280998
8	135000001	137000000	0.00280448
8	136000001	138000000	0.00281675
8	137000001	139000000	0.00322273
8	138000001	140000000	0.00319897
8	139000001	141000000	0.0032001
8	140000001	142000000	0.00325238
8	141000001	143000000	0.0030874
8	142000001	144000000	0.00347052
8	143000001	145000000	0.0036309
8	144000001	146000000	0.00325235
8	145000001	147000000	0.00296977
8	146000001	148000000	0.00263261
8	147000001	149000000	0.00279651
8	148000001	150000000	0.003666
8	149000001	151000000	0.00375707
8	150000001	152000000	0.00385306
8	151000001	153000000	0.00384798
8	152000001	154000000	0.00382414
8	153000001	155000000	0.00407516
8	154000001	156000000	0.00380234
8	155000001	157000000	0.00354655
8	156000001	158000000	0.00335567
8	157000001	159000000	0.00363194
8	158000001	160000000	0.00323015
8	159000001	161000000	0.00329088
8	160000001	162000000	0.00356558
8	161000001	163000000	0.00279851
8	162000001	164000000	0.00286466
8	163000001	165000000	0.00318001
8	164000001	166000000	0.00303359
8	165000001	167000000	0.00301253
8	166000001	168000000	0.00260933
8	167000001	169000000	0.00276674
8	168000001	170000000	0.00338386
8	169000001	171000000	0.00364586
8	170000001	172000000	0.00338808
8	171000001	173000000	0.00296237
8	172000001	174000000	0.00239827
8	173000001	175000000	0.00285391
8	174000001	176000000	0.0035467
8	175000001	177000000	0.00327577
8	176000001	178000000	0.00339078
8	177000001	179000000	0.00329115
8	178000001	180000000	0.0033236
8	179000001	181000000	0.00372524
8	180000001	182000000	0.00346352
8	181000001	183000000	0.00308956
8	182000001	184000000	0.0033796
8	183000001	185000000	0.00400142
8	184000001	186000000	0.00369479
8	185000001	187000000	0.00259469
8	186000001	188000000	0.00254094
8	187000001	189000000	0.00236166
8	188000001	190000000	0.00283792
8	189000001	191000000	0.00374247
8	190000001	192000000	0.0033385
8	191000001	193000000	0.00287969
8	192000001	194000000	0.00314442
8	193000001	195000000	0.00391979
8	194000001	195669025	0.0034546
8	195000001	195669025	0.00127906
9	1	2000000	0.00270308
9	1000001	3000000	0.002773
9	2000001	4000000	0.00293164
9	3000001	5000000	0.00312086
9	4000001	6000000	0.00310029
9	5000001	7000000	0.00289618
9	6000001	8000000	0.00300068
9	7000001	9000000	0.00301096
9	8000001	10000000	0.00284782
9	9000001	11000000	0.00324509
9	10000001	12000000	0.00306971
9	11000001	13000000	0.00315836
9	12000001	14000000	0.00357107
9	13000001	15000000	0.00334506
9	14000001	16000000	0.00285068
9	15000001	17000000	0.00303469
9	16000001	18000000	0.00319223
9	17000001	19000000	0.00249886
9	18000001	20000000	0.00242866
9	19000001	21000000	0.00322348
9	20000001	22000000	0.00289614
9	21000001	23000000	0.00285674
9	22000001	24000000	0.00333378
9	23000001	25000000	0.00335223
9	24000001	26000000	0.00330716
9	25000001	27000000	0.00261043
9	26000001	28000000	0.0032007
9	27000001	29000000	0.00364936
9	28000001	30000000	0.00323943
9	29000001	31000000	0.00364058
9	30000001	32000000	0.00316927
9	31000001	33000000	0.00222459
9	32000001	34000000	0.00263115
9	33000001	35000000	0.00288171
9	34000001	36000000	0.00294098
9	35000001	37000000	0.00265692
9	36000001	38000000	0.00237603
9	37000001	39000000	0.00294108
9	38000001	40000000	0.00336285
9	39000001	41000000	0.0033808
9	40000001	42000000	0.00347895
9	41000001	43000000	0.00298498
9	42000001	44000000	0.00222932
9	43000001	45000000	0.00255246
9	44000001	46000000	0.00263574
9	45000001	47000000	0.00307916
9	46000001	48000000	0.00333895
9	47000001	49000000	0.00313944
9	48000001	50000000	0.0032872
9	49000001	51000000	0.00353847
9	50000001	52000000	0.00359183
9	51000001	53000000	0.00349729
9	52000001	54000000	0.0032144
9	53000001	55000000	0.00291013
9	54000001	55551413	0.00210174
9	55000001	55551413	0.00060741
