# Supplementary material for: RIdeogram: drawing SVG graphics to visualize and map genome-wide data on the idiograms
Source: PeerJ Comput Sci. 2020 Jan 20;6:e251. doi: 10.7717/peerj-cs.251 (PMC7924719; doi:10.7717/peerj-cs.251)
Supplement: Data S4 [file peerj-cs-06-251-s011.zip › Supplemental Data S4/Pi_for_CE.txt]

Chr	Start	End	Value
1	1	2000000	0.00273566
1	1000001	3000000	0.0023958
1	2000001	4000000	0.00319407
1	3000001	5000000	0.002869
1	4000001	6000000	0.00186596
1	5000001	7000000	0.00186182
1	6000001	8000000	0.0018227
1	7000001	9000000	0.00274873
1	8000001	10000000	0.00336569
1	9000001	11000000	0.00248005
1	10000001	12000000	0.00207822
1	11000001	13000000	0.002136
1	12000001	14000000	0.00191688
1	13000001	15000000	0.00142997
1	14000001	16000000	0.00184524
1	15000001	17000000	0.00222845
1	16000001	18000000	0.0023533
1	17000001	19000000	0.00290714
1	18000001	20000000	0.00266726
1	19000001	21000000	0.00247076
1	20000001	22000000	0.00226616
1	21000001	23000000	0.00191545
1	22000001	24000000	0.00230414
1	23000001	25000000	0.0022829
1	24000001	26000000	0.00203738
1	25000001	27000000	0.00256749
1	26000001	28000000	0.00294961
1	27000001	29000000	0.00305097
1	28000001	30000000	0.00350921
1	29000001	31000000	0.00312628
1	30000001	32000000	0.0020384
1	31000001	33000000	0.00221192
1	32000001	34000000	0.0026685
1	33000001	35000000	0.00218637
1	34000001	36000000	0.00193885
1	35000001	37000000	0.00227216
1	36000001	38000000	0.00244981
1	37000001	39000000	0.00233615
1	38000001	40000000	0.00287429
1	39000001	41000000	0.00299858
1	40000001	42000000	0.00239002
1	41000001	43000000	0.00183077
1	42000001	44000000	0.00195455
1	43000001	45000000	0.00220064
1	44000001	46000000	0.00171959
1	45000001	47000000	0.00195269
1	46000001	48000000	0.00162785
1	47000001	49000000	0.00157978
1	48000001	50000000	0.00271589
1	49000001	51000000	0.00292571
1	50000001	52000000	0.00275774
1	51000001	53000000	0.00276261
1	52000001	54000000	0.00234362
1	53000001	55000000	0.00243539
1	54000001	56000000	0.00264848
1	55000001	57000000	0.00258511
1	56000001	58000000	0.00272035
1	57000001	59000000	0.00235882
1	58000001	60000000	0.00185711
1	59000001	61000000	0.00190635
1	60000001	62000000	0.00228201
1	61000001	63000000	0.00213365
1	62000001	64000000	0.00200991
1	63000001	65000000	0.00288579
1	64000001	66000000	0.0030859
1	65000001	67000000	0.0029666
1	66000001	68000000	0.00321726
1	67000001	69000000	0.00286894
1	68000001	70000000	0.00251421
1	69000001	71000000	0.00245543
1	70000001	72000000	0.00272872
1	71000001	73000000	0.00275544
1	72000001	74000000	0.00233611
1	73000001	75000000	0.00239894
1	74000001	76000000	0.00231941
1	75000001	77000000	0.00180664
1	76000001	78000000	0.00226667
1	77000001	79000000	0.00283397
1	78000001	80000000	0.00287662
1	79000001	81000000	0.00234625
1	80000001	82000000	0.0019573
1	81000001	83000000	0.00270198
1	82000001	84000000	0.00269723
1	83000001	85000000	0.0021944
1	84000001	86000000	0.00225548
1	85000001	87000000	0.00261104
1	86000001	88000000	0.00288493
1	87000001	89000000	0.00216501
1	88000001	90000000	0.00203434
1	89000001	91000000	0.00235947
1	90000001	92000000	0.00227473
1	91000001	93000000	0.0024914
1	92000001	94000000	0.00300239
1	93000001	95000000	0.00206811
1	94000001	96000000	0.00137066
1	95000001	97000000	0.00208815
1	96000001	98000000	0.00201296
1	97000001	99000000	0.00185413
1	98000001	100000000	0.00200338
1	99000001	101000000	0.0018449
1	100000001	102000000	0.00225633
1	101000001	103000000	0.00281097
1	102000001	104000000	0.00254657
1	103000001	105000000	0.00209743
1	104000001	106000000	0.00216584
1	105000001	107000000	0.00228233
1	106000001	108000000	0.00248895
1	107000001	109000000	0.00234583
1	108000001	110000000	0.00211746
1	109000001	111000000	0.00222638
1	110000001	112000000	0.00216945
1	111000001	113000000	0.0027253
1	112000001	114000000	0.00234868
1	113000001	115000000	0.00212889
1	114000001	116000000	0.0028884
1	115000001	117000000	0.00294487
1	116000001	118000000	0.00317158
1	117000001	118073833	0.00187079
1	118000001	118073833	7.27E-05
10	1	2000000	0.00214039
10	1000001	3000000	0.00251528
10	2000001	4000000	0.00232819
10	3000001	5000000	0.00272027
10	4000001	6000000	0.00265666
10	5000001	7000000	0.00204029
10	6000001	8000000	0.00243494
10	7000001	9000000	0.00195099
10	8000001	10000000	0.00213962
10	9000001	11000000	0.00257501
10	10000001	12000000	0.00228696
10	11000001	13000000	0.00247688
10	12000001	14000000	0.00319992
10	13000001	15000000	0.00353053
10	14000001	16000000	0.0029518
10	15000001	17000000	0.00279691
10	16000001	18000000	0.00238338
10	17000001	19000000	0.00239115
10	18000001	20000000	0.00305802
10	19000001	21000000	0.00298784
10	20000001	22000000	0.00286005
10	21000001	23000000	0.00258957
10	22000001	24000000	0.00266365
10	23000001	25000000	0.00278229
10	24000001	26000000	0.00231445
10	25000001	27000000	0.00210146
10	26000001	28000000	0.00226305
10	27000001	29000000	0.00245204
10	28000001	30000000	0.00250622
10	29000001	31000000	0.00237842
10	30000001	32000000	0.00196699
10	31000001	33000000	0.00185684
10	32000001	34000000	0.00212669
10	33000001	35000000	0.00240884
10	34000001	36000000	0.00196518
10	35000001	37000000	0.00217284
10	36000001	38000000	0.00270071
10	37000001	39000000	0.00211387
10	38000001	40000000	0.00200121
10	39000001	41000000	0.00214618
10	40000001	42000000	0.00190061
10	41000001	43000000	0.00206345
10	42000001	44000000	0.00212081
10	43000001	45000000	0.00243393
10	44000001	46000000	0.00310483
10	45000001	47000000	0.00306242
10	46000001	48000000	0.00302165
10	47000001	49000000	0.00232144
10	48000001	50000000	0.00268197
10	49000001	51000000	0.00280893
10	50000001	52000000	0.00159658
10	51000001	53000000	0.00175999
10	52000001	54000000	0.00200728
10	53000001	55000000	0.00186725
10	54000001	56000000	0.00154889
10	55000001	57000000	0.00275488
10	56000001	57983155	0.00334156
10	57000001	57983155	0.00122825
11	1	2000000	0.00286373
11	1000001	3000000	0.00244199
11	2000001	4000000	0.00186097
11	3000001	5000000	0.00213978
11	4000001	6000000	0.00259079
11	5000001	7000000	0.00300778
11	6000001	8000000	0.00284871
11	7000001	9000000	0.00256396
11	8000001	10000000	0.00223455
11	9000001	11000000	0.00199242
11	10000001	12000000	0.00192679
11	11000001	13000000	0.00159392
11	12000001	14000000	0.00190111
11	13000001	15000000	0.0017214
11	14000001	16000000	0.00153144
11	15000001	17000000	0.00168236
11	16000001	18000000	0.00165136
11	17000001	19000000	0.00170071
11	18000001	20000000	0.00213007
11	19000001	21000000	0.00244015
11	20000001	22000000	0.00223468
11	21000001	23000000	0.00210464
11	22000001	24000000	0.00199708
11	23000001	25000000	0.00259669
11	24000001	26000000	0.00347687
11	25000001	27000000	0.00338762
11	26000001	28000000	0.002492
11	27000001	29000000	0.00228493
11	28000001	30000000	0.00219835
11	29000001	31000000	0.00282782
11	30000001	32000000	0.0027914
11	31000001	33000000	0.00235489
11	32000001	34000000	0.00277331
11	33000001	35000000	0.00206497
11	34000001	36000000	0.00185098
11	35000001	37000000	0.00206747
11	36000001	38000000	0.00189741
11	37000001	39000000	0.00151899
11	38000001	40000000	0.00163257
11	39000001	41000000	0.00252469
11	40000001	42000000	0.00247347
11	41000001	43000000	0.00193316
11	42000001	44000000	0.00169593
11	43000001	45000000	0.00166491
11	44000001	46000000	0.00215465
11	45000001	47000000	0.00225009
11	46000001	48000000	0.00244912
11	47000001	49000000	0.0025438
11	48000001	50000000	0.00265382
11	49000001	50685131	0.00199502
11	50000001	50685131	0.000442274
12	1	2000000	0.00246102
12	1000001	3000000	0.00268301
12	2000001	4000000	0.00224657
12	3000001	5000000	0.00173216
12	4000001	6000000	0.00167483
12	5000001	7000000	0.00153881
12	6000001	8000000	0.00199582
12	7000001	9000000	0.00229927
12	8000001	10000000	0.00192909
12	9000001	11000000	0.00168381
12	10000001	12000000	0.00226948
12	11000001	13000000	0.00240557
12	12000001	14000000	0.00215456
12	13000001	15000000	0.00226578
12	14000001	16000000	0.00246469
12	15000001	17000000	0.00290668
12	16000001	18000000	0.00243437
12	17000001	19000000	0.00180736
12	18000001	20000000	0.00232979
12	19000001	21000000	0.00251676
12	20000001	22000000	0.00220831
12	21000001	23000000	0.00229335
12	22000001	24000000	0.00242345
12	23000001	25000000	0.00231951
12	24000001	26000000	0.00228166
12	25000001	27000000	0.00244977
12	26000001	28000000	0.00228374
12	27000001	29000000	0.00213284
12	28000001	30000000	0.0016215
12	29000001	31000000	0.00130595
12	30000001	32000000	0.00180622
12	31000001	32552834	0.00156279
12	32000001	32552834	0.000520841
13	1	2000000	0.00268386
13	1000001	3000000	0.00260284
13	2000001	4000000	0.00289072
13	3000001	5000000	0.00288052
13	4000001	6000000	0.00209426
13	5000001	7000000	0.00225099
13	6000001	8000000	0.0025176
13	7000001	9000000	0.00222141
13	8000001	10000000	0.00215451
13	9000001	11000000	0.00241791
13	10000001	12000000	0.00242218
13	11000001	13000000	0.00202749
13	12000001	14000000	0.00227726
13	13000001	15000000	0.00275044
13	14000001	16000000	0.00252271
13	15000001	17000000	0.00241457
13	16000001	18000000	0.00285294
13	17000001	19000000	0.00324859
13	18000001	20000000	0.00262561
13	19000001	21000000	0.00206248
13	20000001	22000000	0.00313644
13	21000001	23000000	0.00365787
13	22000001	24000000	0.00261756
13	23000001	25000000	0.00251934
13	24000001	25667229	0.00216101
13	25000001	25667229	0.000632525
14	1	2000000	0.00300411
14	1000001	3000000	0.00334721
14	2000001	4000000	0.00321581
14	3000001	5000000	0.00321065
14	4000001	6000000	0.00257705
14	5000001	7000000	0.00215648
14	6000001	8000000	0.0030406
14	7000001	9000000	0.00323091
14	8000001	10000000	0.00262774
14	9000001	11000000	0.00262146
14	10000001	12000000	0.00302961
14	11000001	13000000	0.00299484
14	12000001	14000000	0.0028022
14	13000001	15000000	0.00252016
14	14000001	16000000	0.00203903
14	15000001	17000000	0.00231139
14	16000001	18000000	0.00250633
14	17000001	19000000	0.00237306
14	18000001	20000000	0.00258243
14	19000001	21000000	0.00253504
14	20000001	22000000	0.00237538
14	21000001	23000000	0.00199647
14	22000001	24000000	0.00184147
14	23000001	25000000	0.00235698
14	24000001	26000000	0.00286473
14	25000001	27000000	0.00225892
14	26000001	28000000	0.0018218
14	27000001	29000000	0.00191448
14	28000001	30000000	0.00129326
14	29000001	31000000	0.00107167
14	30000001	32000000	0.00237553
14	31000001	33000000	0.00282276
14	32000001	34000000	0.00247475
14	33000001	35000000	0.0026928
14	34000001	36000000	0.00244545
14	35000001	37000000	0.00233695
14	36000001	38000000	0.00216562
14	37000001	39000000	0.00190627
14	38000001	40000000	0.00218322
14	39000001	41000000	0.00232186
14	40000001	42000000	0.00203928
14	41000001	43000000	0.00205785
14	42000001	44000000	0.00229948
14	43000001	45000000	0.00260735
14	44000001	46000000	0.0025816
14	45000001	47000000	0.00198155
14	46000001	48000000	0.00221146
14	47000001	49000000	0.00249765
14	48000001	50000000	0.00224226
14	49000001	51000000	0.0024283
14	50000001	52000000	0.0029985
14	51000001	53000000	0.00341483
14	52000001	53685928	0.00245616
14	53000001	53685928	0.000783401
15	1	2000000	0.00325896
15	1000001	3000000	0.00297638
15	2000001	4000000	0.00189589
15	3000001	5000000	0.00205331
15	4000001	6000000	0.00273219
15	5000001	7000000	0.0024365
15	6000001	8000000	0.00303519
15	7000001	9000000	0.00315093
15	8000001	10000000	0.00252819
15	9000001	11000000	0.00261575
15	10000001	12000000	0.00260777
15	11000001	13000000	0.002227
15	12000001	13456278	0.00147876
15	13000001	13456278	0.000443253
16	1	2000000	0.00302634
16	1000001	3000000	0.00276514
16	2000001	4000000	0.00250515
16	3000001	5000000	0.00312392
16	4000001	6000000	0.00292183
16	5000001	7000000	0.00213605
16	6000001	8000000	0.00202212
16	7000001	9000000	0.00190396
16	8000001	10000000	0.00164751
16	9000001	11000000	0.00145621
16	10000001	12000000	0.00146211
16	11000001	13000000	0.00172792
16	12000001	14000000	0.00163885
16	13000001	15000000	0.00139981
16	14000001	16000000	0.00148195
16	15000001	17000000	0.00162523
16	16000001	18000000	0.00181441
16	17000001	19000000	0.00224034
16	18000001	20000000	0.00237135
16	19000001	21000000	0.00188993
16	20000001	22000000	0.00150012
16	21000001	23000000	0.00120236
16	22000001	24000000	0.00197267
16	23000001	25000000	0.00257325
16	24000001	26000000	0.00208207
16	25000001	27000000	0.00195637
16	26000001	28000000	0.00209485
16	27000001	28459215	0.00161588
16	28000001	28459215	0.00053276
17	1	2000000	0.00280475
17	1000001	3000000	0.00308697
17	2000001	4000000	0.00314358
17	3000001	5000000	0.00268151
17	4000001	6000000	0.00273076
17	5000001	7000000	0.00321376
17	6000001	8000000	0.00318887
17	7000001	9000000	0.00260014
17	8000001	10000000	0.0021478
17	9000001	11000000	0.00159485
17	10000001	12000000	0.00129903
17	11000001	13000000	0.00132356
17	12000001	14000000	0.00143578
17	13000001	15000000	0.00199052
17	14000001	16000000	0.00217242
17	15000001	17000000	0.00246086
17	16000001	18000000	0.002781
17	17000001	19000000	0.00254289
17	18000001	20000000	0.00234449
17	19000001	21000000	0.00144441
17	20000001	22000000	0.000852675
17	21000001	23000000	0.00138176
17	22000001	24000000	0.00185559
17	23000001	25000000	0.00207966
17	24000001	26000000	0.00198418
17	25000001	27000000	0.00217843
17	26000001	28000000	0.00257224
17	27000001	29000000	0.00245707
17	28000001	30000000	0.00316163
17	29000001	31000000	0.00380451
17	30000001	32000000	0.00303372
17	31000001	33000000	0.00259116
17	32000001	34000000	0.00187263
17	33000001	35000000	0.00142076
17	34000001	36000000	0.00196893
17	35000001	37000000	0.0029076
17	36000001	38000000	0.00299078
17	37000001	39000000	0.0028495
17	38000001	40000000	0.00369546
17	39000001	41000000	0.003321
17	40000001	42000000	0.0028308
17	41000001	42403734	0.00202726
17	42000001	42403734	0.000479636
18	1	2000000	0.00221391
18	1000001	3000000	0.00200914
18	2000001	4000000	0.00188453
18	3000001	5000000	0.00204229
18	4000001	6000000	0.00196679
18	5000001	7000000	0.00157049
18	6000001	8000000	0.00237501
18	7000001	9000000	0.00277675
18	8000001	10000000	0.00236327
18	9000001	11000000	0.00234428
18	10000001	12000000	0.00221016
18	11000001	13000000	0.00252262
18	12000001	14000000	0.00284832
18	13000001	15000000	0.00300838
18	14000001	16000000	0.00313979
18	15000001	17000000	0.00248242
18	16000001	18000000	0.00213555
18	17000001	19000000	0.00230516
18	18000001	20000000	0.00217559
18	19000001	21000000	0.0022164
18	20000001	22000000	0.00196211
18	21000001	23000000	0.00204255
18	22000001	24000000	0.00227155
18	23000001	25000000	0.00236954
18	24000001	26000000	0.00208559
18	25000001	27000000	0.00129545
18	26000001	27842185	0.000926289
18	27000001	27842185	0.000364909
19	1	2000000	0.0019311
19	1000001	3000000	0.002221
19	2000001	4000000	0.00192096
19	3000001	5000000	0.00212361
19	4000001	6000000	0.00239185
19	5000001	7000000	0.00292788
19	6000001	8000000	0.00341443
19	7000001	9000000	0.00266826
19	8000001	10000000	0.00190162
19	9000001	11000000	0.00180317
19	10000001	12000000	0.00142279
19	11000001	13000000	0.00131365
19	12000001	14000000	0.00187428
19	13000001	15000000	0.00201095
19	14000001	16000000	0.00133591
19	15000001	17000000	0.00156601
19	16000001	18000000	0.00167527
19	17000001	19000000	0.00166737
19	18000001	19701765	0.00187179
19	19000001	19701765	0.000874331
2	1	2000000	0.00256233
2	1000001	3000000	0.00233525
2	2000001	4000000	0.00244716
2	3000001	5000000	0.00170689
2	4000001	6000000	0.00195165
2	5000001	7000000	0.00250167
2	6000001	8000000	0.00185604
2	7000001	9000000	0.00239207
2	8000001	10000000	0.00269364
2	9000001	11000000	0.00204429
2	10000001	12000000	0.00255054
2	11000001	13000000	0.00259592
2	12000001	14000000	0.00256165
2	13000001	15000000	0.00300663
2	14000001	16000000	0.00261052
2	15000001	17000000	0.00225113
2	16000001	18000000	0.00278079
2	17000001	19000000	0.003164
2	18000001	20000000	0.00260029
2	19000001	21000000	0.00240005
2	20000001	22000000	0.00278934
2	21000001	23000000	0.00253614
2	22000001	24000000	0.00188177
2	23000001	25000000	0.00202185
2	24000001	26000000	0.00204326
2	25000001	27000000	0.00197508
2	26000001	28000000	0.00177767
2	27000001	29000000	0.00240894
2	28000001	30000000	0.00346601
2	29000001	31000000	0.00322853
2	30000001	32000000	0.00217558
2	31000001	33000000	0.0021784
2	32000001	34000000	0.00310205
2	33000001	35000000	0.00287851
2	34000001	36000000	0.00266166
2	35000001	37000000	0.00286999
2	36000001	38000000	0.00207648
2	37000001	39000000	0.00154794
2	38000001	40000000	0.00245087
2	39000001	41000000	0.00244923
2	40000001	42000000	0.00244665
2	41000001	43000000	0.00254587
2	42000001	44000000	0.00261456
2	43000001	45000000	0.00318129
2	44000001	46000000	0.00315331
2	45000001	47000000	0.00248513
2	46000001	48000000	0.0022437
2	47000001	49000000	0.00247089
2	48000001	50000000	0.00198604
2	49000001	51000000	0.00200539
2	50000001	52000000	0.00193204
2	51000001	53000000	0.00212612
2	52000001	54000000	0.00293844
2	53000001	55000000	0.00275969
2	54000001	56000000	0.00195056
2	55000001	57000000	0.00223967
2	56000001	58000000	0.00254366
2	57000001	59000000	0.00239687
2	58000001	60000000	0.00253949
2	59000001	61000000	0.00251795
2	60000001	62000000	0.00244568
2	61000001	63000000	0.00193677
2	62000001	64000000	0.00230461
2	63000001	65000000	0.0026926
2	64000001	66000000	0.00242201
2	65000001	67000000	0.00287834
2	66000001	68000000	0.00256363
2	67000001	69000000	0.00166771
2	68000001	70000000	0.00186894
2	69000001	71000000	0.00200876
2	70000001	72000000	0.00202154
2	71000001	73000000	0.00225074
2	72000001	74000000	0.00205627
2	73000001	75000000	0.00172785
2	74000001	76000000	0.00147189
2	75000001	77000000	0.00225855
2	76000001	78000000	0.00289994
2	77000001	79000000	0.00293457
2	78000001	80000000	0.00317047
2	79000001	81000000	0.00264567
2	80000001	82000000	0.00167254
2	81000001	83000000	0.00187145
2	82000001	84000000	0.00238133
2	83000001	85000000	0.00216681
2	84000001	86000000	0.00205097
2	85000001	87000000	0.0022405
2	86000001	88000000	0.0027047
2	87000001	89000000	0.0027762
2	88000001	90000000	0.00211849
2	89000001	91000000	0.00186501
2	90000001	92000000	0.00237266
2	91000001	93000000	0.00235352
2	92000001	94000000	0.00225961
2	93000001	95000000	0.00270635
2	94000001	96000000	0.00318778
2	95000001	97000000	0.00296474
2	96000001	98000000	0.00297425
2	97000001	98364873	0.00204065
2	98000001	98364873	0.000324778
3	1	2000000	0.00237263
3	1000001	3000000	0.00196896
3	2000001	4000000	0.00200493
3	3000001	5000000	0.00164287
3	4000001	6000000	0.00198458
3	5000001	7000000	0.00245505
3	6000001	8000000	0.00219065
3	7000001	9000000	0.00235852
3	8000001	10000000	0.00236199
3	9000001	11000000	0.00256348
3	10000001	12000000	0.00299857
3	11000001	13000000	0.003237
3	12000001	14000000	0.00257065
3	13000001	15000000	0.00199243
3	14000001	16000000	0.0019421
3	15000001	17000000	0.00156533
3	16000001	18000000	0.00190384
3	17000001	19000000	0.00204567
3	18000001	20000000	0.00176453
3	19000001	21000000	0.00200638
3	20000001	22000000	0.0018636
3	21000001	23000000	0.00124046
3	22000001	24000000	0.00142905
3	23000001	25000000	0.00216971
3	24000001	26000000	0.00220133
3	25000001	27000000	0.00205436
3	26000001	28000000	0.00221898
3	27000001	29000000	0.001998
3	28000001	30000000	0.00166926
3	29000001	31000000	0.00199448
3	30000001	32000000	0.00276134
3	31000001	33000000	0.00236943
3	32000001	34000000	0.00205115
3	33000001	35000000	0.00264461
3	34000001	36000000	0.00256834
3	35000001	37000000	0.00268976
3	36000001	38000000	0.00319753
3	37000001	39000000	0.00250754
3	38000001	40000000	0.00218267
3	39000001	41000000	0.00309103
3	40000001	42000000	0.00318251
3	41000001	43000000	0.00323256
3	42000001	44000000	0.00284001
3	43000001	45000000	0.00211063
3	44000001	46000000	0.00270321
3	45000001	47000000	0.00247857
3	46000001	48000000	0.00199879
3	47000001	49000000	0.00224503
3	48000001	50000000	0.00171763
3	49000001	51000000	0.00221341
3	50000001	52000000	0.00266306
3	51000001	53000000	0.00196091
3	52000001	54000000	0.00256346
3	53000001	55000000	0.00274077
3	54000001	56000000	0.00226146
3	55000001	57000000	0.00223193
3	56000001	58000000	0.00202901
3	57000001	59000000	0.00237183
3	58000001	60000000	0.00274201
3	59000001	61000000	0.00221287
3	60000001	62000000	0.00213241
3	61000001	63000000	0.00244021
3	62000001	64000000	0.00222567
3	63000001	65000000	0.0022004
3	64000001	66000000	0.00242239
3	65000001	67000000	0.00234485
3	66000001	68000000	0.00265366
3	67000001	69000000	0.00260762
3	68000001	70000000	0.00225385
3	69000001	71000000	0.00251328
3	70000001	72000000	0.00206392
3	71000001	73000000	0.00179816
3	72000001	74000000	0.00209892
3	73000001	75000000	0.00276686
3	74000001	76000000	0.00282657
3	75000001	77000000	0.00236412
3	76000001	78000000	0.00272169
3	77000001	79000000	0.00255874
3	78000001	80000000	0.00240337
3	79000001	81000000	0.00234088
3	80000001	82000000	0.00275047
3	81000001	83000000	0.00240333
3	82000001	84000000	0.00187478
3	83000001	85000000	0.00246445
3	84000001	86000000	0.00296898
3	85000001	87000000	0.00278729
3	86000001	88000000	0.00281091
3	87000001	89000000	0.00273976
3	88000001	90000000	0.00234417
3	89000001	91000000	0.00323984
3	90000001	92000000	0.0030162
3	91000001	93000000	0.00240882
3	92000001	94000000	0.00245855
3	93000001	95000000	0.00278529
3	94000001	96000000	0.00302059
3	95000001	97000000	0.00288052
3	96000001	98000000	0.00266206
3	97000001	99000000	0.00255712
3	98000001	100000000	0.00266598
3	99000001	101000000	0.00272098
3	100000001	102000000	0.00288704
3	101000001	103000000	0.00267627
3	102000001	104000000	0.00247198
3	103000001	105000000	0.00226481
3	104000001	106000000	0.00296997
3	105000001	107000000	0.00386976
3	106000001	108000000	0.0033793
3	107000001	109000000	0.00230257
3	108000001	110000000	0.00182982
3	109000001	111000000	0.00192789
3	110000001	112000000	0.00181947
3	111000001	113000000	0.00168892
3	112000001	114000000	0.00143184
3	113000001	115000000	0.00157986
3	114000001	116000000	0.00243178
3	115000001	117000000	0.00288833
3	116000001	118000000	0.0026092
3	117000001	119000000	0.00186885
3	118000001	120000000	0.00142054
3	119000001	121000000	0.00179801
3	120000001	122000000	0.0020521
3	121000001	123000000	0.00171871
3	122000001	124000000	0.00176315
3	123000001	125000000	0.00200603
3	124000001	126000000	0.00215015
3	125000001	127000000	0.0022719
3	126000001	128000000	0.00180109
3	127000001	129000000	0.00156542
3	128000001	130000000	0.00209331
3	129000001	131000000	0.00247516
3	130000001	132000000	0.00235877
3	131000001	133000000	0.00258428
3	132000001	134000000	0.00258392
3	133000001	135000000	0.00235126
3	134000001	136000000	0.00227639
3	135000001	137000000	0.00246713
3	136000001	138000000	0.00268892
3	137000001	139000000	0.00258245
3	138000001	140000000	0.00280822
3	139000001	141000000	0.00299855
3	140000001	142000000	0.00313498
3	141000001	143000000	0.0027135
3	142000001	144000000	0.0022363
3	143000001	145000000	0.00233662
3	144000001	146000000	0.00206217
3	145000001	147000000	0.00153724
3	146000001	148000000	0.00202044
3	147000001	149000000	0.00267554
3	148000001	150000000	0.00307346
3	149000001	151000000	0.00338215
3	150000001	152000000	0.00365105
3	151000001	153000000	0.00409455
3	152000001	154000000	0.00364833
3	153000001	155000000	0.00295104
3	154000001	156000000	0.00253234
3	155000001	157000000	0.00226518
3	156000001	158000000	0.00233832
3	157000001	159000000	0.00237673
3	158000001	160000000	0.00231914
3	159000001	161000000	0.00215759
3	160000001	162000000	0.00159304
3	161000001	163000000	0.00194598
3	162000001	164000000	0.00243251
3	163000001	165000000	0.00242939
3	164000001	166000000	0.00201999
3	165000001	167000000	0.00136189
3	166000001	168000000	0.00172318
3	167000001	169000000	0.00227499
3	168000001	170000000	0.0019394
3	169000001	171000000	0.00176618
3	170000001	172000000	0.00218445
3	171000001	173000000	0.00240007
3	172000001	174000000	0.00243693
3	173000001	175000000	0.00262237
3	174000001	176000000	0.00259222
3	175000001	177000000	0.00237248
3	176000001	178000000	0.00234877
3	177000001	179000000	0.00224398
3	178000001	180000000	0.00214156
3	179000001	181000000	0.00200198
3	180000001	182000000	0.00211035
3	181000001	183000000	0.00256776
3	182000001	184000000	0.00319942
3	183000001	185000000	0.00363681
3	184000001	186000000	0.00316397
3	185000001	187000000	0.00279262
3	186000001	188000000	0.00279459
3	187000001	189000000	0.00273013
3	188000001	190000000	0.00253882
3	189000001	191000000	0.00242838
3	190000001	192000000	0.00256298
3	191000001	193000000	0.00262417
3	192000001	194000000	0.00232511
3	193000001	195000000	0.00171171
3	194000001	196000000	0.00133567
3	195000001	197000000	0.00174242
3	196000001	198000000	0.00212102
3	197000001	199000000	0.00168537
3	198000001	200000000	0.00185886
3	199000001	201000000	0.00208696
3	200000001	202000000	0.00215508
3	201000001	203000000	0.0023706
3	202000001	204000000	0.00240795
3	203000001	205000000	0.0021115
3	204000001	206000000	0.0017789
3	205000001	207000000	0.00244779
3	206000001	207093695	0.00171017
3	207000001	207093695	0.000153918
4	1	2000000	0.00275429
4	1000001	3000000	0.00281643
4	2000001	4000000	0.00291774
4	3000001	5000000	0.00338641
4	4000001	6000000	0.00297115
4	5000001	7000000	0.00221482
4	6000001	8000000	0.00206407
4	7000001	9000000	0.00243134
4	8000001	10000000	0.00230961
4	9000001	11000000	0.00197795
4	10000001	12000000	0.00199719
4	11000001	13000000	0.00251423
4	12000001	14000000	0.00282524
4	13000001	15000000	0.00260907
4	14000001	16000000	0.002093
4	15000001	17000000	0.00322345
4	16000001	18000000	0.0035203
4	17000001	19000000	0.00318331
4	18000001	20000000	0.00287081
4	19000001	21000000	0.00210297
4	20000001	22000000	0.00237946
4	21000001	23000000	0.0024514
4	22000001	24000000	0.00273729
4	23000001	25000000	0.0022869
4	24000001	26000000	0.00175437
4	25000001	27000000	0.00157556
4	26000001	28000000	0.00186379
4	27000001	29000000	0.00269813
4	28000001	30000000	0.0031913
4	29000001	31000000	0.00351796
4	30000001	32000000	0.00330853
4	31000001	33000000	0.00287447
4	32000001	34000000	0.00237648
4	33000001	35000000	0.00286152
4	34000001	36000000	0.00297739
4	35000001	37000000	0.00203724
4	36000001	38000000	0.00222572
4	37000001	39000000	0.00296507
4	38000001	40000000	0.00270765
4	39000001	41000000	0.00260518
4	40000001	42000000	0.00293503
4	41000001	43000000	0.00319437
4	42000001	44000000	0.00229841
4	43000001	45000000	0.00175263
4	44000001	46000000	0.00225242
4	45000001	47000000	0.0023403
4	46000001	48000000	0.00258777
4	47000001	49000000	0.00288997
4	48000001	50000000	0.00273313
4	49000001	50051714	0.00130088
4	50000001	50051714	7.26E-05
5	1	2000000	0.00181954
5	1000001	3000000	0.00195182
5	2000001	4000000	0.00292857
5	3000001	5000000	0.0031775
5	4000001	6000000	0.00289191
5	5000001	7000000	0.00277257
5	6000001	8000000	0.00289436
5	7000001	9000000	0.00285426
5	8000001	10000000	0.00244798
5	9000001	11000000	0.0027631
5	10000001	12000000	0.00253242
5	11000001	13000000	0.00210595
5	12000001	14000000	0.0023132
5	13000001	15000000	0.00256585
5	14000001	16000000	0.00298479
5	15000001	17000000	0.00315335
5	16000001	18000000	0.00266688
5	17000001	19000000	0.0024528
5	18000001	20000000	0.00307984
5	19000001	21000000	0.00329409
5	20000001	22000000	0.00254666
5	21000001	23000000	0.00242417
5	22000001	24000000	0.00277353
5	23000001	25000000	0.00300037
5	24000001	26000000	0.00282938
5	25000001	27000000	0.00203529
5	26000001	28000000	0.00171194
5	27000001	29000000	0.00185756
5	28000001	30000000	0.00236466
5	29000001	31000000	0.00228905
5	30000001	32000000	0.00213126
5	31000001	33000000	0.00285318
5	32000001	34000000	0.00346793
5	33000001	35000000	0.00256545
5	34000001	36000000	0.00200817
5	35000001	37000000	0.00212388
5	36000001	38000000	0.00132492
5	37000001	39000000	0.00153548
5	38000001	40000000	0.00218797
5	39000001	41000000	0.00263471
5	40000001	42000000	0.00244609
5	41000001	43000000	0.00161207
5	42000001	44000000	0.00148267
5	43000001	45000000	0.00183627
5	44000001	45443526	0.00163256
5	45000001	45443526	0.000547048
6	1	2000000	0.0021783
6	1000001	3000000	0.00211803
6	2000001	4000000	0.00256058
6	3000001	5000000	0.00317148
6	4000001	6000000	0.00300645
6	5000001	7000000	0.00340004
6	6000001	8000000	0.00283874
6	7000001	9000000	0.00253108
6	8000001	10000000	0.0030541
6	9000001	11000000	0.00337222
6	10000001	12000000	0.00314793
6	11000001	13000000	0.00231732
6	12000001	14000000	0.00197063
6	13000001	15000000	0.00195957
6	14000001	16000000	0.00210158
6	15000001	17000000	0.00268774
6	16000001	18000000	0.0027638
6	17000001	19000000	0.00262757
6	18000001	20000000	0.00238429
6	19000001	21000000	0.00196829
6	20000001	22000000	0.00241431
6	21000001	23000000	0.00215788
6	22000001	24000000	0.00156078
6	23000001	25000000	0.00206344
6	24000001	26000000	0.00251305
6	25000001	27000000	0.00266739
6	26000001	28000000	0.00217539
6	27000001	29000000	0.00193475
6	28000001	30000000	0.00211027
6	29000001	31000000	0.00203123
6	30000001	32000000	0.00243429
6	31000001	33000000	0.00249381
6	32000001	34000000	0.00221275
6	33000001	35000000	0.0020406
6	34000001	35772468	0.0016945
6	35000001	35772468	0.000728102
7	1	2000000	0.00218248
7	1000001	3000000	0.0020601
7	2000001	4000000	0.00223759
7	3000001	5000000	0.00277219
7	4000001	6000000	0.00266028
7	5000001	7000000	0.0025137
7	6000001	8000000	0.00250246
7	7000001	9000000	0.00303615
7	8000001	10000000	0.00331776
7	9000001	11000000	0.00236018
7	10000001	12000000	0.00210008
7	11000001	13000000	0.00219447
7	12000001	14000000	0.00279653
7	13000001	15000000	0.00263079
7	14000001	16000000	0.00184617
7	15000001	17000000	0.0018038
7	16000001	18000000	0.00214168
7	17000001	19000000	0.00235497
7	18000001	20000000	0.00241893
7	19000001	21000000	0.00196603
7	20000001	22000000	0.00161012
7	21000001	23000000	0.00210216
7	22000001	24000000	0.00282013
7	23000001	25000000	0.0025827
7	24000001	26000000	0.00210236
7	25000001	27000000	0.00292185
7	26000001	28000000	0.00272139
7	27000001	28624509	0.00188741
7	28000001	28624509	0.00091617
8	1	2000000	0.00144337
8	1000001	3000000	0.0014515
8	2000001	4000000	0.00209857
8	3000001	5000000	0.00193614
8	4000001	6000000	0.00147934
8	5000001	7000000	0.00250658
8	6000001	8000000	0.00346598
8	7000001	9000000	0.00290417
8	8000001	10000000	0.00214919
8	9000001	11000000	0.00247838
8	10000001	12000000	0.00292127
8	11000001	13000000	0.00274367
8	12000001	14000000	0.0024351
8	13000001	15000000	0.0023123
8	14000001	16000000	0.0024794
8	15000001	17000000	0.00223096
8	16000001	18000000	0.00191101
8	17000001	19000000	0.0022118
8	18000001	20000000	0.00264027
8	19000001	21000000	0.00288847
8	20000001	22000000	0.00309519
8	21000001	23000000	0.00245746
8	22000001	24000000	0.00168886
8	23000001	25000000	0.00208665
8	24000001	26000000	0.00177109
8	25000001	27000000	0.00199898
8	26000001	28000000	0.00203847
8	27000001	29000000	0.00138155
8	28000001	30000000	0.00201525
8	29000001	31000000	0.00232267
8	30000001	32000000	0.00194674
8	31000001	33000000	0.00179318
8	32000001	34000000	0.00203756
8	33000001	35000000	0.00248129
8	34000001	36000000	0.00241748
8	35000001	37000000	0.00236096
8	36000001	38000000	0.00247028
8	37000001	39000000	0.00235728
8	38000001	40000000	0.00213155
8	39000001	41000000	0.00192033
8	40000001	42000000	0.00203851
8	41000001	43000000	0.0023922
8	42000001	44000000	0.00308751
8	43000001	45000000	0.00294241
8	44000001	46000000	0.00232721
8	45000001	47000000	0.00205425
8	46000001	48000000	0.00245583
8	47000001	49000000	0.00277481
8	48000001	50000000	0.00337625
8	49000001	51000000	0.002891
8	50000001	52000000	0.00152286
8	51000001	53000000	0.00219859
8	52000001	54000000	0.00266563
8	53000001	55000000	0.00194826
8	54000001	56000000	0.00174868
8	55000001	57000000	0.00205001
8	56000001	58000000	0.0023947
8	57000001	59000000	0.00241366
8	58000001	60000000	0.00210093
8	59000001	61000000	0.00210549
8	60000001	62000000	0.00214513
8	61000001	63000000	0.00228512
8	62000001	64000000	0.00190879
8	63000001	65000000	0.00154024
8	64000001	66000000	0.00196209
8	65000001	67000000	0.00218033
8	66000001	68000000	0.00231391
8	67000001	69000000	0.00265589
8	68000001	70000000	0.00258345
8	69000001	71000000	0.00241596
8	70000001	72000000	0.00279248
8	71000001	73000000	0.00249761
8	72000001	74000000	0.00295049
8	73000001	75000000	0.00284266
8	74000001	76000000	0.00200415
8	75000001	77000000	0.00316709
8	76000001	78000000	0.00378056
8	77000001	79000000	0.00322298
8	78000001	80000000	0.00257727
8	79000001	81000000	0.00303174
8	80000001	82000000	0.00363016
8	81000001	83000000	0.0027299
8	82000001	84000000	0.00204072
8	83000001	85000000	0.00272908
8	84000001	86000000	0.00309356
8	85000001	87000000	0.00278298
8	86000001	88000000	0.00209256
8	87000001	89000000	0.001946
8	88000001	90000000	0.00282844
8	89000001	91000000	0.00296871
8	90000001	92000000	0.00291716
8	91000001	93000000	0.0031471
8	92000001	94000000	0.00289635
8	93000001	95000000	0.00224364
8	94000001	96000000	0.00264196
8	95000001	97000000	0.00327969
8	96000001	98000000	0.00297057
8	97000001	99000000	0.00266401
8	98000001	100000000	0.00219372
8	99000001	101000000	0.0020497
8	100000001	102000000	0.00205222
8	101000001	103000000	0.00245223
8	102000001	104000000	0.00288561
8	103000001	105000000	0.00263794
8	104000001	106000000	0.00269416
8	105000001	107000000	0.00246182
8	106000001	108000000	0.00207116
8	107000001	109000000	0.00205152
8	108000001	110000000	0.00236165
8	109000001	111000000	0.00258418
8	110000001	112000000	0.00234872
8	111000001	113000000	0.0025976
8	112000001	114000000	0.00299795
8	113000001	115000000	0.00290142
8	114000001	116000000	0.00248957
8	115000001	117000000	0.00201612
8	116000001	118000000	0.00246784
8	117000001	119000000	0.0030021
8	118000001	120000000	0.00241978
8	119000001	121000000	0.00200238
8	120000001	122000000	0.00191057
8	121000001	123000000	0.00172795
8	122000001	124000000	0.00210723
8	123000001	125000000	0.00226856
8	124000001	126000000	0.00192059
8	125000001	127000000	0.00235957
8	126000001	128000000	0.00258663
8	127000001	129000000	0.00206078
8	128000001	130000000	0.00223794
8	129000001	131000000	0.00250199
8	130000001	132000000	0.00177124
8	131000001	133000000	0.00149409
8	132000001	134000000	0.0020922
8	133000001	135000000	0.0022911
8	134000001	136000000	0.00260887
8	135000001	137000000	0.00255077
8	136000001	138000000	0.00230257
8	137000001	139000000	0.00255042
8	138000001	140000000	0.00279155
8	139000001	141000000	0.00274818
8	140000001	142000000	0.00259111
8	141000001	143000000	0.0025127
8	142000001	144000000	0.00261373
8	143000001	145000000	0.0026283
8	144000001	146000000	0.00238591
8	145000001	147000000	0.00222368
8	146000001	148000000	0.00204514
8	147000001	149000000	0.00222432
8	148000001	150000000	0.00273432
8	149000001	151000000	0.00268861
8	150000001	152000000	0.00286877
8	151000001	153000000	0.00292295
8	152000001	154000000	0.00291383
8	153000001	155000000	0.00310388
8	154000001	156000000	0.00280132
8	155000001	157000000	0.00258387
8	156000001	158000000	0.00249217
8	157000001	159000000	0.00227322
8	158000001	160000000	0.0021583
8	159000001	161000000	0.00246884
8	160000001	162000000	0.00253483
8	161000001	163000000	0.00210928
8	162000001	164000000	0.00253677
8	163000001	165000000	0.00302114
8	164000001	166000000	0.00278518
8	165000001	167000000	0.00259685
8	166000001	168000000	0.00217254
8	167000001	169000000	0.00232277
8	168000001	170000000	0.0026376
8	169000001	171000000	0.00289786
8	170000001	172000000	0.00283617
8	171000001	173000000	0.00226364
8	172000001	174000000	0.0018097
8	173000001	175000000	0.00213379
8	174000001	176000000	0.00254799
8	175000001	177000000	0.00255982
8	176000001	178000000	0.00269603
8	177000001	179000000	0.00264779
8	178000001	180000000	0.00258882
8	179000001	181000000	0.00278167
8	180000001	182000000	0.00257574
8	181000001	183000000	0.00249189
8	182000001	184000000	0.00269171
8	183000001	185000000	0.00284285
8	184000001	186000000	0.00281695
8	185000001	187000000	0.00215846
8	186000001	188000000	0.00214811
8	187000001	189000000	0.00199699
8	188000001	190000000	0.00226815
8	189000001	191000000	0.00300805
8	190000001	192000000	0.00273599
8	191000001	193000000	0.00228992
8	192000001	194000000	0.00252527
8	193000001	195000000	0.00314137
8	194000001	195669025	0.00275773
8	195000001	195669025	0.00109055
9	1	2000000	0.00177639
9	1000001	3000000	0.00210264
9	2000001	4000000	0.0023113
9	3000001	5000000	0.00249758
9	4000001	6000000	0.00236264
9	5000001	7000000	0.00207382
9	6000001	8000000	0.00207682
9	7000001	9000000	0.00221596
9	8000001	10000000	0.0017079
9	9000001	11000000	0.00184981
9	10000001	12000000	0.00232721
9	11000001	13000000	0.0025398
9	12000001	14000000	0.0026059
9	13000001	15000000	0.00269321
9	14000001	16000000	0.00245456
9	15000001	17000000	0.00242724
9	16000001	18000000	0.00253703
9	17000001	19000000	0.00171964
9	18000001	20000000	0.00162565
9	19000001	21000000	0.00236604
9	20000001	22000000	0.00194768
9	21000001	23000000	0.00192124
9	22000001	24000000	0.00250382
9	23000001	25000000	0.00235219
9	24000001	26000000	0.00212353
9	25000001	27000000	0.0018587
9	26000001	28000000	0.00244938
9	27000001	29000000	0.00265082
9	28000001	30000000	0.00242125
9	29000001	31000000	0.00295572
9	30000001	32000000	0.0025752
9	31000001	33000000	0.0016104
9	32000001	34000000	0.00193781
9	33000001	35000000	0.00232486
9	34000001	36000000	0.00208236
9	35000001	37000000	0.0017487
9	36000001	38000000	0.0018725
9	37000001	39000000	0.00230629
9	38000001	40000000	0.00242656
9	39000001	41000000	0.00257126
9	40000001	42000000	0.00278107
9	41000001	43000000	0.00239964
9	42000001	44000000	0.00189673
9	43000001	45000000	0.00177994
9	44000001	46000000	0.0013001
9	45000001	47000000	0.00202568
9	46000001	48000000	0.00271703
9	47000001	49000000	0.00231531
9	48000001	50000000	0.00239339
9	49000001	51000000	0.00272038
9	50000001	52000000	0.00279649
9	51000001	53000000	0.00285497
9	52000001	54000000	0.00261287
9	53000001	55000000	0.00213909
9	54000001	55551413	0.00144653
9	55000001	55551413	0.000405328
