# Supplementary material for: RIdeogram: drawing SVG graphics to visualize and map genome-wide data on the idiograms
Source: PeerJ Comput Sci. 2020 Jan 20;6:e251. doi: 10.7717/peerj-cs.251 (PMC7924719; doi:10.7717/peerj-cs.251)
Supplement: Data S4 [file peerj-cs-06-251-s011.zip › Supplemental Data S4/karyotype.txt]

Chr	Start	End
1	0	118073833
2	0	98364873
3	0	207093695
4	0	50051714
5	0	45443526
6	0	35772468
7	0	28624509
8	0	195669025
9	0	55551413
10	0	57983155
11	0	50685131
12	0	32552834
13	0	25667229
14	0	53685928
15	0	13456278
16	0	28459215
17	0	42403734
18	0	27842185
19	0	19701765
