# Supplementary material for: RIdeogram: drawing SVG graphics to visualize and map genome-wide data on the idiograms
Source: PeerJ Comput Sci. 2020 Jan 20;6:e251. doi: 10.7717/peerj-cs.251 (PMC7924719; doi:10.7717/peerj-cs.251)
Supplement: Data S5 [file peerj-cs-06-251-s012.zip]

Archive with 13 entries (10 files):
- Supplemental Data S5/
- Supplemental Data S5/Plot.R
- __MACOSX/
- __MACOSX/Supplemental Data S5/
- __MACOSX/Supplemental Data S5/._Plot.R
- Supplemental Data S5/.Rhistory
- Supplemental Data S5/chromosome.svg
- Supplemental Data S5/karyotype.txt
- __MACOSX/Supplemental Data S5/._karyotype.txt
- Supplemental Data S5/chromosome.png
- __MACOSX/Supplemental Data S5/._chromosome.png
- Supplemental Data S5/synteny.txt
- __MACOSX/Supplemental Data S5/._synteny.txt
