# Supplementary material for: RIdeogram: drawing SVG graphics to visualize and map genome-wide data on the idiograms
Source: PeerJ Comput Sci. 2020 Jan 20;6:e251. doi: 10.7717/peerj-cs.251 (PMC7924719; doi:10.7717/peerj-cs.251)
Supplement: Data S5 [file peerj-cs-06-251-s012.zip › Supplemental Data S5/karyotype.txt]

Chr	Start	End	fill	species	size	color
1	1	248956422	EE204D	human	12	252525
2	1	242193529	FCE883	human	12	252525
3	1	198295559	1F75FE	human	12	252525
4	1	190214555	B4674D	human	12	252525
5	1	181538259	FF7538	human	12	252525
6	1	170805979	1CAC78	human	12	252525
7	1	159345973	926EAE	human	12	252525
8	1	145138636	232323	human	12	252525
9	1	138394717	FFAACC	human	12	252525
10	1	133797422	FFB653	human	12	252525
11	1	135086622	199EBD	human	12	252525
12	1	133275309	C0448F	human	12	252525
13	1	114364328	FF5349	human	12	252525
14	1	107043718	C5E384	human	12	252525
15	1	101991189	7366BD	human	12	252525
16	1	90338345	F75394	human	12	252525
17	1	83257441	FDDB6D	human	12	252525
18	1	80373285	1DACD6	human	12	252525
19	1	58617616	FDD9B5	human	12	252525
20	1	64444167	F0E891	human	12	252525
21	1	46709983	5D76CB	human	12	252525
22	1	50818468	95918C	human	12	252525
X	1	156040895	FC2847	human	12	252525
Y	1	57227415	969696	human	12	252525
1	1	195471971	636363	mouse	12	252525
2	1	182113224	636363	mouse	12	252525
3	1	160039680	636363	mouse	12	252525
4	1	156508116	636363	mouse	12	252525
5	1	151834684	636363	mouse	12	252525
6	1	149736546	636363	mouse	12	252525
7	1	145441459	636363	mouse	12	252525
8	1	129401213	636363	mouse	12	252525
9	1	124595110	636363	mouse	12	252525
10	1	130694993	636363	mouse	12	252525
11	1	122082543	636363	mouse	12	252525
12	1	120129022	636363	mouse	12	252525
13	1	120421639	636363	mouse	12	252525
14	1	124902244	636363	mouse	12	252525
15	1	104043685	636363	mouse	12	252525
16	1	98207768	636363	mouse	12	252525
17	1	94987271	636363	mouse	12	252525
18	1	90702639	636363	mouse	12	252525
19	1	61431566	636363	mouse	12	252525
X	1	171031299	636363	mouse	12	252525
Y	1	91744698	636363	mouse	12	252525
