# Supplementary material for: RIdeogram: drawing SVG graphics to visualize and map genome-wide data on the idiograms
Source: PeerJ Comput Sci. 2020 Jan 20;6:e251. doi: 10.7717/peerj-cs.251 (PMC7924719; doi:10.7717/peerj-cs.251)
Supplement: Data S5 [file peerj-cs-06-251-s012.zip › Supplemental Data S5/synteny.txt]

Species_1	Start_1	End_1	Species_2	Start_2	End_2	fill
1	868617	59012766	4	156255944	103313481	EE204D
1	59120351	67602142	4	94942000	103299247	EE204D
1	67631916	68318787	6	67492072	66878038	EE204D
1	68587128	89752607	3	159939079	142494667	EE204D
1	89948986	93830296	5	105394263	108283230	EE204D
1	93905156	120696915	3	122635709	97923871	EE204D
1	144851349	145289067	3	97689753	98079465	EE204D
1	146012400	158154741	3	97700246	86995711	EE204D
1	158516902	205922697	1	174449617	131733815	EE204D
1	206075774	206332091	1	131458024	131675981	EE204D
1	206482529	207534964	1	131435821	130438103	EE204D
1	207575091	224423830	1	195221307	182226979	EE204D
1	224423830	225978523	1	181098599	182132897	EE204D
1	225998883	227644727	1	181017181	179838082	EE204D
1	227919752	228704432	11	59455955	58914703	EE204D
1	228851032	235316731	8	123641854	126962556	EE204D
1	235317058	240084630	13	14207047	9868952	EE204D
1	240253164	247125743	1	174498297	179829250	EE204D
1	247460699	247621614	11	59484901	59576203	EE204D
2	174192	9278318	12	31003113	24723999	FCE883
2	9354722	10284917	12	21117742	24718062	FCE883
2	10303008	10537251	12	17557436	17767440	FCE883
2	10570444	26360710	12	17555464	3247101	FCE883
2	26394144	29024462	5	30104361	32493209	FCE883
2	29033519	51699585	17	71551895	91676461	FCE883
2	51709422	52058387	17	91981162	91687204	FCE883
2	52083129	53259040	17	91989474	93067572	FCE883
2	53887804	68694726	11	31105173	16951088	FCE883
2	68715036	71029275	6	87670397	86012652	FCE883
2	71031503	73838111	6	83637573	85703200	FCE883
2	74001861	89165859	6	83631398	70718857	FCE883
2	95642276	97040613	2	127726705	127102476	FCE883
2	97163936	106940849	1	36266322	43871973	FCE883
2	107398730	108798215	17	55547138	54071081	FCE883
2	109065536	110379204	10	58255380	59230348	FCE883
2	110841349	113650007	2	127704283	129414490	FCE883
2	113723844	114137444	2	24169740	24574863	FCE883
2	114436106	122578025	1	125630785	118266814	FCE883
2	122623612	126467200	1	113657673	117253433	FCE883
2	127805407	128786711	18	32435935	31633273	FCE883
2	128848552	130559877	1	36244488	34954375	FCE883
2	131512794	131907459	1	34578746	34879623	FCE883
2	133138388	138607743	1	125649014	130367123	FCE883
2	139259335	139545140	2	23572101	23311336	FCE883
2	140068802	184406418	2	39507822	81017608	FCE883
2	184416535	184634669	2	81271994	81018416	FCE883
2	184648828	188410216	2	81272931	84473250	FCE883
2	189065014	190504950	1	44435674	46007560	FCE883
2	190505826	196590841	1	53361515	46814334	FCE883
2	196590841	242744433	1	53384127	93875769	FCE883
3	61303	12883927	6	103287396	115809561	1F75FE
3	12939277	15163105	6	90659512	92225474	1F75FE
3	15246998	16307830	14	31335946	32086769	1F75FE
3	16307830	20231899	17	49949822	53691404	1F75FE
3	23146385	27709103	14	18990432	14511025	1F75FE
3	27753689	37261136	9	118489893	111085836	1F75FE
3	37269242	38180267	9	118496105	119159013	1F75FE
3	38180267	38366652	9	119339883	119147838	1F75FE
3	38366652	46423369	9	119350477	124130422	1F75FE
3	46435058	52346387	9	111068850	106126485	1F75FE
3	52350044	57931229	14	31326249	26403529	1F75FE
3	57942173	64009700	14	7805403	14121407	1F75FE
3	64018603	75322597	6	92299157	103322168	1F75FE
3	75865701	125363727	16	75533196	33145395	1F75FE
3	125725100	128533680	6	90646506	87999077	1F75FE
3	128627766	129035958	6	87674444	87982418	1F75FE
3	129115038	129615251	6	115806964	116195332	1F75FE
3	129931634	138353358	9	106051732	99226663	1F75FE
3	138372653	138582582	9	99038194	99166635	1F75FE
3	138634397	148087492	9	98979952	90313787	1F75FE
3	148415205	148943929	3	20367697	19953146	1F75FE
3	149055023	167823076	3	57250246	75982763	1F75FE
3	167895453	170497550	3	28984577	31510930	1F75FE
3	170542528	178104926	3	28848238	20588131	1F75FE
3	178137524	182817955	3	31739431	36001328	1F75FE
3	182840914	195325271	16	19654765	31331466	1F75FE
3	195428229	197335883	16	32810691	31336395	1F75FE
3	197398251	197772074	16	32821257	33130268	1F75FE
4	493105	1109141	5	108312903	108777390	B4674D
4	1109141	3875778	5	33182565	35345527	B4674D
4	4184742	8915369	5	38307765	35366290	B4674D
4	9773351	69111156	5	38312654	86696302	B4674D
4	69177483	69365028	5	86837844	86704369	B4674D
4	69492468	88999089	5	86860559	104505986	B4674D
4	89178697	89363700	6	57506420	57663022	B4674D
4	89504239	95273100	6	58811163	65173645	B4674D
4	95284698	120708501	3	142468432	122646524	B4674D
4	120978625	122194687	6	66542204	65464881	B4674D
4	122242386	141191469	3	36175938	52219067	B4674D
4	141255400	150892329	8	83465667	75285333	B4674D
4	150966382	161236019	3	86963080	77964355	B4674D
4	161252385	161445334	3	77719882	77950148	B4674D
4	161452976	163096512	3	77686683	76056435	B4674D
4	163504023	190884657	8	67397345	41397191	B4674D
5	191424	7935441	13	74364187	68549349	FF7538
5	8946168	42889867	15	32758261	3202249	FF7538
5	43117752	96144351	13	119793171	74639329	FF7538
5	96202315	98405889	17	17652916	15580110	FF7538
5	98920005	99702946	1	95079763	94532601	FF7538
5	99739930	101645930	1	95215159	96880961	FF7538
5	101915295	102728411	1	98354895	97538342	FF7538
5	102759314	110063018	17	58872499	65541334	FF7538
5	110280128	112296881	18	32693171	34406440	FF7538
5	112299776	117044433	18	44366568	48613616	FF7538
5	117062946	117293992	18	48824457	48616534	FF7538
5	117296913	118974574	18	48825983	50288678	FF7538
5	118991174	119169620	18	50473785	50312038	FF7538
5	119202522	119703283	18	51018403	50478340	FF7538
5	119710305	130363372	18	51027547	60179015	FF7538
5	130483099	134065774	11	54873765	51691701	FF7538
5	134073477	137090938	13	55622619	58129378	FF7538
5	137225084	147624774	18	34409342	44120958	FF7538
5	147647373	150177176	18	62616539	60473713	FF7538
5	150381643	154325977	11	54879120	58172895	FF7538
5	154326631	171932313	11	48787274	32302763	FF7538
5	171935949	172724863	17	26327017	26900959	FF7538
5	172736403	173711604	11	31351355	32159331	FF7538
5	173751353	174174401	13	53768175	53454064	FF7538
5	174361191	177040230	13	53772204	55613721	FF7538
5	177530537	180585244	11	51659658	49109633	FF7538
6	181260	20060985	13	30560051	48471351	1CAC78
6	20065222	28512821	13	30278614	21277771	1CAC78
6	29322702	33297218	17	37499901	33905468	1CAC78
6	33359176	39058058	17	26916783	30940880	1CAC78
6	39069765	39266486	14	20070370	20248588	1CAC78
6	39266497	49618017	17	49942373	40802761	1CAC78
6	49795675	52568703	1	18105007	21298224	1CAC78
6	52696539	55784577	9	78305509	75718341	1CAC78
6	56223874	73920011	1	34410556	21389422	1CAC78
6	74104387	86389521	9	78395704	88523872	1CAC78
6	87793388	100245013	4	34909721	21433778	1CAC78
6	100534799	115615397	10	51417159	35370948	1CAC78
6	115641648	115874001	10	35067457	35349084	1CAC78
6	115874001	116923778	10	35066721	33991586	1CAC78
6	117047676	123152734	10	51568949	57838851	1CAC78
6	123289909	150188517	10	33648792	7589187	1CAC78
6	150414806	154998068	10	3307465	7334550	1CAC78
6	155053082	159459399	17	3113737	6957910	1CAC78
6	159459753	160101646	17	7931957	7435008	1CAC78
6	160103031	166810284	17	13015648	8271655	1CAC78
6	166813824	167370158	17	7306959	6978774	1CAC78
6	167372778	167552069	17	8149198	8258245	1CAC78
6	167841517	170893754	17	13474071	15527344	1CAC78
7	168646	5821495	5	138719975	143113205	926EAE
7	5918954	6746633	5	144027081	143235134	926EAE
7	7132930	12536827	6	7775609	13281238	926EAE
7	12561600	19748810	12	40167996	33429466	926EAE
7	19753412	22528893	12	120028364	117403498	926EAE
7	22602423	22773261	5	29840977	30020807	926EAE
7	22851562	23240676	5	23838132	24182969	926EAE
7	23254155	33103105	6	49012313	56924608	926EAE
7	33134361	36340256	9	22448270	25605192	926EAE
7	36524505	43605930	13	21038318	14226101	926EAE
7	43906143	53226823	11	5704317	14720630	926EAE
7	53259210	53419958	11	15497631	15336382	926EAE
7	53937183	55317931	11	15509328	16947261	926EAE
7	55432374	55641209	6	57701864	57826195	926EAE
7	56019351	66490160	5	129715289	130274894	926EAE
7	66836774	71941881	5	134068264	130363894	926EAE
7	72707457	74239700	5	135384985	134194746	926EAE
7	75022564	76147334	5	135346014	136045791	926EAE
7	76701976	91521029	5	21479125	4187310	926EAE
7	91521068	91765493	5	3906566	4105546	926EAE
7	91774081	92686782	5	3866667	3143598	926EAE
7	92758941	97502750	6	3370883	7694342	926EAE
7	97598307	99229367	5	144011021	145295301	926EAE
7	99612055	99819543	5	138084394	138343840	926EAE
7	99969720	102191754	5	137837665	136054652	926EAE
7	102331616	105195781	5	21387291	23812012	926EAE
7	105200237	107772205	12	33406766	31126952	926EAE
7	107772205	112136146	12	44612010	40169806	926EAE
7	112138799	150558396	6	13284802	48908949	926EAE
7	150565898	157062095	5	24246585	29676098	926EAE
7	157278757	158937901	12	117305997	116077458	926EAE
8	611099	5358752	8	14023528	17847449	232323
8	5368050	5750899	8	18195229	17848372	232323
8	5762500	6693649	8	18206514	18951493	232323
8	8108775	9643080	8	36197607	34824156	232323
8	9707251	11843207	14	64622244	63034443	232323
8	12579072	17959410	8	36215431	41388006	232323
8	17992086	20177976	8	67437292	69199907	232323
8	20190004	29151199	14	72397670	64628602	232323
8	29190465	36677574	8	34822045	27633047	232323
8	36716541	37925894	8	26184331	27280975	232323
8	37962286	42506867	8	25841551	22436517	232323
8	42691749	43058972	8	26164209	25938217	232323
8	48507599	49839060	16	15969587	14700669	232323
8	50813188	56523559	1	9309397	3094453	232323
8	56650302	62720680	4	3548793	9769200	232323
8	63094609	64002064	4	20871341	20003165	232323
8	64073504	67315838	3	16180547	19879155	232323
8	67315838	76107238	1	9522905	17929956	232323
8	76205055	87055892	3	3374390	15264411	232323
8	87055892	97249588	4	19952463	9769741	232323
8	97446631	135064438	15	32787252	67602530	232323
8	135066143	135229732	15	67805210	67602591	232323
8	135234865	146173336	15	67810665	76943298	232323
9	50580	6654207	19	24826123	30179235	FFAACC
9	6847128	27300706	4	74296564	94930630	FFAACC
9	27325070	38472099	4	34948946	45867416	FFAACC
9	38669560	39363641	13	64459463	64924754	FFAACC
9	70842689	82779146	19	24979032	14031317	FFAACC
9	82993520	85683500	4	70646275	73798132	FFAACC
9	85856834	86154717	4	74203343	74012404	FFAACC
9	86274754	90327666	13	58176042	60768283	FFAACC
9	90998715	94843883	13	51096818	53368727	FFAACC
9	94972375	97069069	13	49734494	48482058	FFAACC
9	97320114	99417669	13	62836146	64312775	FFAACC
9	100037893	123488929	4	45868082	70543333	FFAACC
9	123526076	127962021	2	34804987	39228753	FFAACC
9	127962598	131061546	2	34799928	32262615	FFAACC
9	131061546	134406564	2	29768441	32260019	FFAACC
9	134419844	136039642	2	29752369	28496531	FFAACC
9	136198332	138396086	2	26891872	28470104	FFAACC
9	138499343	139621343	2	25776526	26639333	FFAACC
9	139633926	141019156	2	25685632	24603786	FFAACC
10	138697	5865622	13	9802796	3521759	FFB653
10	5915451	15453402	2	11794990	3092481	FFB653
10	15469948	27151217	2	12002381	23041458	FFB653
10	27367953	27531240	2	23245219	23068035	FFB653
10	27747785	28913566	18	6728482	7930808	FFB653
10	28947061	29685729	18	3489853	4241482	FFB653
10	29736489	30925972	18	5126826	4153977	FFB653
10	30927581	32678701	18	5022312	6530740	FFB653
10	33164942	35152269	8	128737493	127035384	FFB653
10	35284098	35510436	18	3439199	3254014	FFB653
10	35739803	37094927	18	9396229	7985846	FFB653
10	43277218	46218168	6	118420046	116220309	FFB653
10	46861906	51397470	14	34301282	32183340	FFB653
10	51917602	52409484	19	31968642	32404076	FFB653
10	52501472	54538120	19	32007277	30226341	FFB653
10	55366622	74859261	10	74847273	59321098	FFB653
10	74868186	81255443	14	20293393	25807051	FFB653
10	81370378	81709576	14	41131475	41185868	FFB653
10	82019367	88976316	14	41128950	34226627	FFB653
10	89189942	121219507	19	32420143	61096217	FFB653
10	121224590	135279095	7	128351949	140228844	FFB653
11	192897	3254669	7	140845390	143785351	199EBD
11	3631068	17360015	7	102078677	116546444	199EBD
11	17403484	25251196	7	46095172	55382814	199EBD
11	26296396	57753949	2	110992460	84482655	199EBD
11	57876114	68709722	19	13878317	3259830	199EBD
11	68747115	71212974	7	145322691	143795070	199EBD
11	71627031	89350901	7	102077983	87110276	199EBD
11	89860532	97748304	9	18398308	11887767	199EBD
11	97756293	97987223	9	11580273	11752791	199EBD
11	98143737	107436620	9	11565694	3335340	199EBD
11	107452616	134843539	9	53983435	26073225	199EBD
12	148548	382588	6	121500716	121287008	C0448F
12	382786	2822666	6	120446030	118575744	C0448F
12	2902551	7656596	6	128440182	124304445	C0448F
12	8071760	8291722	6	122727729	122934920	C0448F
12	8729624	9214464	6	122571870	122244427	C0448F
12	9901304	32537434	6	129259902	149563499	C0448F
12	32634249	33054761	16	16575574	16210043	C0448F
12	33491960	55049458	15	89739240	103605303	C0448F
12	55349826	104351507	10	130365569	86684830	C0448F
12	104351507	108074346	10	82623916	85684260	C0448F
12	108325356	110486426	5	113369197	114814035	C0448F
12	110488792	121477273	5	122652904	114922916	C0448F
12	121547441	132336561	5	122626236	129607005	C0448F
12	132378990	133510367	5	110810314	110123177	C0448F
13	20207278	23366320	14	56667798	59108661	FF5349
13	23894732	24478706	14	61225351	60765152	FF5349
13	24531767	24897042	14	60436127	60781943	FF5349
13	25200552	25498575	14	56312702	56573426	FF5349
13	25610948	26649237	14	60496327	59604021	FF5349
13	26784944	34255410	5	146206383	151433513	FF5349
13	34480324	41248741	3	57173023	52261695	FF5349
13	41469940	49799099	14	79619527	72528198	FF5349
13	49821989	50161404	14	59598016	59199882	FF5349
13	50191953	52356487	14	61303693	62973097	FF5349
13	52435088	52734113	8	21968397	22166783	FF5349
13	52749635	53050584	8	22428050	22168190	FF5349
13	53226032	56065614	14	79586899	82540430	FF5349
13	56099526	56280345	14	82765749	82552922	FF5349
13	56296676	103089581	14	82771063	124715603	FF5349
13	103237391	103528365	1	43916515	44181187	FF5349
13	103533914	115092930	8	4784448	13882143	FF5349
14	20211285	20405015	14	50349276	50139452	C5E384
14	20658253	25149959	14	50613944	56305237	C5E384
14	25157171	52251159	12	44636587	70926410	C5E384
14	52272054	52598781	14	20050702	19705712	C5E384
14	52740352	58629410	14	44973125	49791694	C5E384
14	58666611	106332175	12	70937760	113430848	C5E384
15	22833221	23062615	7	55793903	55998940	7366BD
15	23806448	28567556	7	62424914	56049948	7366BD
15	29107423	30368638	7	64450670	65638874	7366BD
15	31195999	32579803	7	64374160	62978120	7366BD
15	32906986	34667037	2	113849474	112235469	7366BD
15	34933138	51298144	2	113903788	127069463	7366BD
15	51349621	51942502	9	54026648	54528061	7366BD
15	51961807	76028737	9	75699125	56841251	7366BD
15	76091593	78198537	9	55106403	56894372	7366BD
15	78380129	79003210	9	54528483	55112147	7366BD
15	79042977	80268718	9	90207257	89196508	7366BD
15	80268718	82577743	7	84761528	82632489	7366BD
15	83205464	84819253	7	81342692	82721698	7366BD
15	85141951	85683070	7	80856746	81334797	7366BD
15	85829656	90816123	7	75361326	80266020	7366BD
15	90858842	91565912	7	80855735	80269554	7366BD
15	91593057	99078056	7	75371295	68282519	7366BD
15	99080390	99565831	7	67835824	68281160	7366BD
15	99567531	102265870	7	67835769	65643221	7366BD
16	226592	3200257	17	26287152	23550659	F75394
16	3292735	16251752	16	3706715	14483804	F75394
16	16681589	18325147	7	118107853	116609748	F75394
16	19009361	19377641	7	118574684	118308644	F75394
16	19436676	28339524	7	118608624	126297793	F75394
16	28390934	28626216	7	126546808	126695624	F75394
16	28722687	29046287	7	126566500	126345085	F75394
16	29673967	30216698	7	127138306	126671254	F75394
16	30357849	31520748	7	127188512	128301303	F75394
16	46693100	69976105	8	85258234	107558975	F75394
16	70206183	74355690	8	111083643	107564880	F75394
16	74480124	90110030	8	111152288	123536787	F75394
17	1	1229650	11	75774284	76720124	FDDB6D
17	1247102	4532197	11	75766254	72366810	FDDB6D
17	4532984	6748228	11	70343674	72371900	FDDB6D
17	6758672	15624870	11	70332048	62774924	FDDB6D
17	15731600	16472951	11	62127363	62732298	FDDB6D
17	16917257	18266967	11	59629604	60811390	FDDB6D
17	18756800	19658692	11	61769107	61200704	FDDB6D
17	19674596	20222700	11	61773795	62223314	FDDB6D
17	21070110	21332960	11	60838174	61086015	FDDB6D
17	25525649	28853901	11	79332362	76726540	FDDB6D
17	29058376	29327070	11	79992798	80200088	FDDB6D
17	29378552	30328232	11	79305714	80034277	FDDB6D
17	30461408	34455508	11	80201679	83688229	FDDB6D
17	34838582	36200511	11	84918982	83786566	FDDB6D
17	36351925	43638822	11	97235044	103627376	FDDB6D
17	43706745	44308204	11	103978608	104481112	FDDB6D
17	44642623	45128858	11	103978005	103540743	FDDB6D
17	45194922	45518436	11	104502371	104760643	FDDB6D
17	45567499	58046693	11	97321592	86479162	FDDB6D
17	58204721	60326192	11	84932498	86521785	FDDB6D
17	60375873	62760387	11	105031888	107082305	FDDB6D
17	62948918	66104137	11	109458491	106912591	FDDB6D
17	66224206	81153936	11	109413676	121808705	FDDB6D
18	112542	595900	18	10072843	9613436	1DACD6
18	683165	837796	5	32713133	32589314	1DACD6
18	837796	1134121	17	93140347	93412224	1DACD6
18	1162286	1360765	17	93581449	93420893	1DACD6
18	1366035	2534400	17	93584721	94724813	1DACD6
18	2534400	9972541	17	71551481	65559486	1DACD6
18	10202643	11518916	18	62703662	63634628	1DACD6
18	11592000	13833715	18	67030940	68350565	1DACD6
18	18528604	41016602	18	10062978	31557267	1DACD6
18	41355176	54244819	18	79981538	68493455	1DACD6
18	54267923	58273876	18	63662016	67024452	1DACD6
18	58351905	65330088	1	103799018	112069938	1DACD6
18	66339760	78011478	18	90544102	80038348	1DACD6
19	281180	2497327	10	79526952	80942070	FDD9B5
19	2982948	4172050	10	81597886	81084730	FDD9B5
19	4229081	5778530	17	55952476	56664177	FDD9B5
19	5782954	5952571	17	56772152	56692005	FDD9B5
19	5993519	6857452	17	56775890	57328022	FDD9B5
19	7112182	8073842	8	3150853	4328060	FDD9B5
19	8365673	8809231	17	33849507	33432802	FDD9B5
19	9920299	11689880	9	20636945	22131963	FDD9B5
19	12757313	14683008	8	85097602	83566636	FDD9B5
19	15048172	15268399	10	78851228	78508329	FDD9B5
19	15270300	15808207	17	32120687	32703222	FDD9B5
19	16177318	17001554	8	72129401	72763463	FDD9B5
19	17186030	17799278	8	71272109	71671848	FDD9B5
19	17970476	19774937	8	70897658	69790825	FDD9B5
19	28589679	29201431	7	40092327	39596610	FDD9B5
19	29325264	30085362	7	40212378	40956348	FDD9B5
19	30087850	37019954	7	38285103	30094495	FDD9B5
19	37617391	37976304	7	29873459	29969712	FDD9B5
19	38314722	42297757	7	29575145	25408378	FDD9B5
19	42341066	43013098	7	24864525	25463610	FDD9B5
19	43013161	48707990	7	24840373	13248276	FDD9B5
19	48799018	51921957	7	45950086	43407759	FDD9B5
19	54299067	59085761	7	3225200	13055941	FDD9B5
20	122696	1447942	2	152490713	151493854	F0E891
20	1746870	25606620	2	129457714	151041402	F0E891
20	29889342	62907591	2	152528754	181858030	F0E891
21	15515527	43433381	16	75548584	97964954	5D76CB
21	43490501	45122943	17	30953887	32065118	5D76CB
21	45138910	48084912	10	78465073	76207173	5D76CB
22	17565810	18660765	6	120463159	121273292	95918C
22	19010380	19174961	16	17826391	17935732	95918C
22	19316316	20307629	16	18971614	18066373	95918C
22	20756525	20981321	16	17819920	17621229	95918C
22	21056349	21388475	16	17276236	17578481	95918C
22	21846050	22338260	16	17255329	16870060	95918C
22	23395333	23662201	10	74949969	75186543	95918C
22	24092822	24646516	10	75951395	75583739	95918C
22	24662834	25031504	10	75210553	75591962	95918C
22	25202064	29156276	5	113310912	110824038	95918C
22	29167186	32022116	11	5543559	3125665	95918C
22	32022116	32507108	5	32742603	33161876	95918C
22	32783298	33472414	10	85938374	86516585	95918C
22	33659179	35953121	8	72801990	75226506	95918C
22	35961349	51222180	15	76986295	89591962	95918C
23	9028064	9687806	20	77048434	77663011	FC2847
23	9688239	9917528	20	152812202	152609949	FC2847
23	10415590	23849592	20	169990102	155158834	FC2847
23	23850308	37316857	20	94419133	78449333	FC2847
23	37364438	48055115	20	9123338	21175951	FC2847
23	48243510	51386514	20	8459130	5916654	FC2847
23	52983811	55084784	20	152421997	150510358	FC2847
23	55476560	56602307	20	152969005	153511953	FC2847
23	57603959	114507357	20	94681694	147585032	FC2847
23	114564843	114885672	20	76201839	75784156	FC2847
23	115104586	130541353	20	21384640	50020430	FC2847
23	130548642	130730843	20	50434575	50069477	FC2847
23	130740460	140077194	20	50466856	61476391	FC2847
23	140118646	140560402	20	61929371	61477597	FC2847
23	140563395	140987378	20	61818591	62293159	FC2847
23	141021352	141205861	20	62490986	62321098	FC2847
23	141287254	145841832	20	62563858	67592149	FC2847
23	145842021	146010644	20	67798867	67610821	FC2847
23	146032086	154494231	20	67806774	75578652	FC2847
